# Supplementary material for: Emergence, surge, and fading of the novel feline parvovirus Thr390Ala mutant in Egyptian cats during 2023: insights from a comprehensive full-length VP2 genetic analysis
Source: BMC Vet Res. 2025 Oct 3;21:570. doi: 10.1186/s12917-025-05004-3 (PMC12492670; doi:10.1186/s12917-025-05004-3)
Supplement: Supplementary file 3 — Supplementary Material 3. [file 12917_2025_5004_MOESM3_ESM.fas]

>M38246 prototype FPV-b(CU4)/USA/1967/G2
ATGAGTGATGGAGCAGTTCAACCAGACGGTGGTCAACCTGCTGTCAGAAATGAAAGAGCT
ACAGGATCTGGGAACGGGTCTGGAGGCGGGGGTGGTGGTGGTTCTGGGGGTGTGGGGATT
TCTACGGGTACTTTCAATAATCAGACGGAATTTAAATTTTTGGAAAACGGGTGGGTGGAA
ATCACAGCAAACTCAAGCAGACTTGTACATTTAAATATGCCAGAAAGTGAAAATTATAAA
AGAGTAGTTGTAAATAATATGGATAAAACTGCAGTTAAAGGAAACATGGCTTTAGATGAT
ATTCATGTACAAATTGTAACACCTTGGTCATTGGTTGATGCAAATGCTTGGGGAGTTTGG
TTTAATCCAGGAGATTGGCAACTAATTGTTAATACTATGAGTGAGTTGCATTTAGTTAGT
TTTGAACAAGAAATTTTTAATGTTGTTTTAAAGACTGTTTCAGAATCTGCTACTCAGCCA
CCAACTAAAGTTTATAATAATGATTTAACTGCATCATTGATGGTTGCATTAGATAGTAAT
AATACTATGCCATTTACTCCAGCAGCTATGAGATCTGAGACATTGGGTTTTTATCCATGG
AAACCAACCATACCAACTCCATGGAGATATTATTTTCAATGGGATAGAACATTAATACCA
TCTCATACTGGAACTAGTGGCACACCAACAAATGTATATCATGGTACAGATCCAGATGAT
GTTCAATTTTATACTATTGAAAATTCTGTGCCAGTACACTTACTAAGAACAGGTGATGAA
TTTGCTACAGGAACATTTTTTTTTGATTGCAAACCATGTAGACTAACACATACATGGCAA
ACAAATAGAGCATTGGGCTTACCACCATTTTTAAATTCTTTGCCTCAATCTGAAGGAGCT
ACTAACTTTGGTGATATAGGAGTTCAACAAGATAAAAGACGTGGTGTAACTCAAATGGGA
AATACAGACTATATTACTGAAGCTACTATTATGAGACCAGCTGAGGTTGGTTATAGTGCA
CCATATTATTCTTTTGAAGCGTCTACACAAGGGCCATTTAAAACACCTATTGCAGCAGGA
CGGGGGGGAGCGCAAACAGATGAAAATCAAGCAGCAGATGGTGATCCAAGATATGCATTT
GGTAGACAACATGGTCAAAAAACTACTACAACAGGAGAAACACCTGAGAGATTTACATAT
ATAGCACATCAAGATACAGGAAGATATCCAGAAGGAGATTGGATTCAAAATATTAACTTT
AACCTTCCTGTAACAAATGATAATGTATTGCTACCAACAGATCCAATTGGAGGTAAAACA
GGAATTAACTATACTAATATATTTAATACTTATGGTCCTTTAACTGCATTAAATAATGTA
CCACCAGTTTATCCAAATGGTCAAATTTGGGATAAAGAATTTGATACTGACTTAAAACCA
AGACTTCATGTAAATGCACCATTTGTTTGTCAAAATAATTGTCCTGGTCAATTATTTGTA
AAAGTTGCGCCTAATTTAACGAATGAATATGATCCTGATGCATCTGCTAATATGTCAAGA
ATTGTAACTTATTCAGATTTTTGGTGGAAAGGTAAATTAGTATTTAAAGCTAAACTAAGA
GCATCTCATACTTGGAATCCAATTCAACAAATGAGTATTAATGTAGATAACCAATTTAAC
TATGTACCAAATAATATTGGAGCTATGAAAATTGTATATGAAAAATCTCAACTAGCACCT
AGA
>PV521942 FPV-GE1001/EGY/2023/G3 this study
ATGAGTGATGGAGCAGTTCAACCAGACGGTGGTCAACCTGCTGTCAGAAATGAAAGAGCT
ACAGGATCTGGGAACGGGTCTGGAGGCGGGGGTGGTGGTGGTTCTGGGGGTGTGGGGATT
TCTACGGGTACTTTTAATAATCAGACGGAATTTAAATTTTTGGAAAACGGATGGGTGGAA
ATCACAGCAAACTCAAGCAGACTTGTACATTTAAATATGCCAGAAAGTGAAAATTATAAA
AGAGTAGTTGTAAATAATATGGATAAAACTGCAGTTAAAGGAAACATGGCTTTAGATGAT
ACTCATGTACAAATTGTAACACCTTGGTCATTGGTTGATGCAAATGCTTGGGGAGTTTGG
TTTAATCCAGGAGATTGGCAACTAATTGTTAATACTATGAGTGAGTTGCATTTAGTTAGT
TTTGAACAAGAAATTTTTAATGTTGTTTTAAAGACTGTTTCAGAATCTGCTACTCAGCCA
CCAACTAAAGTTTATAATAATGATTTAACTGCATCATTGATGGTTGCATTAGATAGTAAT
AATACTATGCCATTTACTCCAGCAGCTATGAGATCTGAGACATTGGGTTTTTATCCATGG
AAACCAACCATACCAACTCCATGGAGATATTATTTTCAATGGGATAGAACATTAATACCA
TCTCATACTGGAACTAGTGGCACACCAACAAATGTATATCATGGTACAGATCCAGATGAT
GTTCAATTTTATACTATTGAAAACTCTGTGCCAGTACACTTACTAAGAACAGGTGATGAA
TTTGCTACAGGAACATTTTTTTTTGATTGTAAACCATGTAGACTAACACATACATGGCAA
ACAAATAGAGCATTGGGCTTACCACCATTTCTAAATTCTTTGCCTCAATCTGAAGGAGCT
ACTAACTTTGGTGATATAGGAGTTCAGCAAGATAAAAGACGTGGTGTAACTCAAATGGGA
AATACAGACTATATTACTGAAGCTACTATTATGAGACCAGCTGAGGTTGGTTATAGTGCA
CCATATTATTCTTTTGAAGCATCTACACAAGGGCCATTTAAAACACCTATTGCAGCAGGA
CGGGGGGGAGCGCAAACAGATGAAAATCAAGCAGCAGATGGTGATCCAAGATATGCATTT
GGTAGACAACATGGTCAAAAAACTACTACAACAGGAGAAACACCTGAGAGATTTACATAT
ATAGCACATCAAGATACAGGAAGATATCCAGAAGGAGATTGGATTCAAAATATTAACTTT
AACCTTCCTGTAACAAATGATAATGTATTGCTACCAACAGATCCAATTGGAGGTAAAACA
GGAATTAACTATACTAATATATTTAATACTTATGGTCCTTTAACTGCATTAAATAATGTA
CCACCAGTTTATCCAAATGGTCAAATTTGGGATAAAGAATTTGATACTGACTTAAAACCA
AGACTTCATGTAAATGCACCATTTGTTTGTCAAAATAATTGTCCTGGTCAATTATTTGTA
AAAGTTGCGCCTAATTTAACAAATGAATATGATCCTGATGCATCTGCTAATATGTCAAGA
ATTGTAACTTACTCAGATTTTTGGTGGAAAGGTAAATTAGTATTTAAAGCTAAACTAAGA
GCATCTCATACTTGGAATCCAATTCAACAAATGAGTATTAATGTAGATAACCAATTTAAC
TATGTACCAAATAATATTGGAGCTATGAAAATTGTATATGAAAAATCTCAACTAGCACCT
AGA
>PV521943 FPV-GE1002/EGY/2023/G3 this study
ATGAGTGATGGAGCAGTTCAACCAGACGGTGGTCAACCTGCTGTCAGAAATGAAAGAGCT
ACAGGATCTGGGAACGGGTCTGGAGGCGGGGGTGGTGGTGGTTCTGGGGGTGTGGGGATT
TCTACGGGTACTTTTAATAATCAGACGGAATTTAAATTTTTGGAAAACGGATGGGTGGAA
ATCACAGCAAACTCAAGCAGACTTGTACATTTAAATATGCCAGAAAGTGAAAATTATAAA
AGAGTAGTTGTAAATAATATGGATAAAACTGCAGTTAAAGGAAACATGGCTTTAGATGAT
ACTCATGTACAAATTGTAACACCTTGGTCATTGGTTGATGCAAATGCTTGGGGAGTTTGG
TTTAATCCAGGAGATTGGCAACTAATTGTTAATACTATGAGTGAGTTGCATTTAGTTAGT
TTTGAACAAGAAATTTTTAATGTTGTTTTAAAAACTGTTTCAGAATCTGCTACTCAGCCA
CCAACTAAAGTTTATAATAATGATTTAACTGCATCATTGATGGTTGCATTAGATAGTAAT
AATACTATGCCATTTACTCCAGCAGCTATGAGATCTGAGACATTGGGTTTTTATCCATGG
AAACCAACCATACCAACTCCATGGAGATATTATTTTCAATGGGATAGAACATTAATACCA
TCTCATACTGGAACTAGTGGCACACCAACAAATGTATATCATGGTACAGATCCAGATGAT
GTTCAATTTTATACTATTGAAAATTCTGTGCCAGTACACTTACTAAGAACAGGTGATGAA
TTTGCTACAGGAACATTTTTTTTTGATTGTAAACCATGTAGACTAACACATACATGGCAA
ACAAATAGAGCATTGGGCTTACCACCATTTCTAAATTCTTTGCCTCAATCTGAAGGAGCT
ACTAACTTTGGTGATATAGGAGTTCAACAAGATAAAAGACGTGGTGTAACTCAAATGGGA
AATACAGACTATATTACTGAAGCTACTATTATGAGACCAGCTGAGGTTGGTTATAGTGCA
CCATATTATTCTTTTGAAGCATCCACACAAGGGCCATTTAAAACaCCTATTGCAGCAGGA
CGGGGGGGAGCGCAAACAGATGAAAATCAAGCAGCAGATGGTGATCCAAGATATGCATTT
GGTAGACAGCATGGTCAAAAAACTACTGCAACAGGAGAAACACCTGAgAGATTTACATAT
ATAGCACATCAAGATACAGGAAGATATCCAGAAGGAGATTGGATTCAAAATATTAACTTT
AACCTTCCTGTAACAAATGATAATGTATTGCTACCAACAGATCCAATTGGAGGTAAAACA
GGAATTAACTATACTAATATATTTAATACTTATGGTCCTTTAACTGCATTAAATAATGTA
CCACCAGTTTATCCAAATGGTCAAATTTGGGATAAAGAATTTGATACTGACTTAAAACCA
AGACTTCATGTAAATGCACCATTTGTTTGTCAAAATAATTGTCCTGGTCAATTATTTGTA
AAAGTTGCGCCTAATTTAACAAATGAATATGATCCAGATGCATCTGCTAATATGTCAAGA
ATTGTAACTTACTCAGATTTTTGGTGGAAAGGTAAATTAGTATTTAAAGCTAAACTAAGA
GCATCTCATACTTGGAATCCAATTCAACAAATGAGTATTAATGTAGATAACCAATTTAAC
TATGTACCAAATAATATTGGAGCTATGAAAATTGTATATGAAAAATCTCAACTAGCACCT
AGA
>PV521944 FPV-GE1003/EGY/2023/G3 this study
ATGAGTGATGGAGCAGTTCAACCAGACGGTGGTCAACCTGCTGTCAGAAATGAAAGAGCT
ACAGGATCTGGGAACGGGTCTGGAGGCGGGGGTGGTGGTGGTTCTGGGGGTGTGGGGATT
TCTACGGGTACTTTTAATAATCAGACGGAATTTAAATTTTTGGAAAACGGATGGGTGGAA
ATCACAGCAAACTCAAGCAGACTTGTACATTTAAATATGCCAGAAAGTGAAAATTATAAA
AGAGTAGTTGTAAATAATATGGATAAAACTGCAGTTAAAGGAAACATGGCTTTAGATGAT
ACTCATGTACAAATTGTAACACCTTGGTCATTGGTTGATGCAAATGCTTGGGGAGTTTGG
TTTAATCCAGGAGATTGGCAACTAATTGTTAATACTATGAGTGAGTTACATTTAGTTAGT
TTTGAACAAGAAATTTTTAATGTTGTTTTAAAAACTGTTTCAGAATCTGCTACTCAGCCA
CCAACTAAAGTTTATAATAATGATTTAACTGCATCATTGATGGTTGCATTAGATAGTAAT
AATACTATGCCATTTACTCCAGCAGCTATGAGATCTGAGACATTGGGTTTCTATCCATGG
AAACCAACCATACCAACTCCATGGAGATATTATTTTCAATGGGATAGAACATTAATACCA
TCTCATACTGGAACTAGTGGCACACCAACAAATGTATATCATGGTACAGATCCAGATGAT
GTTCAATTTTATACTATTGAAAATTCTGTGCCAGTACACTTACTAAGAACAGGTGATGAA
TTTGCTACAGGAACATTTTTTTTTGATTGTAAACCATGTAGACTAACACATACATGGCAA
ACAAATAGAGCATTGGGCTTACCACCATTTCTAAATTCTTTGCCTCAATCTGAAGGAGCT
ACTAACTTTGGTGATATAGGAGTTCAACAAGATAAAAGACGTGGTGTAACTCAAATGGGA
AATACAGACTATATTACTGAAGCTACTATTATGAGACCAGCTGAGGTTGGTTATAGTGCA
CCATATTATTCTTTTGAAGCATCCACACAAGGGCCATTTAAAACACCTATTGCAGCAGGA
CGGGGGGGAGCGCAAACAGATGAAAATCAAGCAGCAGATGGTGATCCAAGATATGCATTT
GGTAGACAGCATGGTCAAAAAACTACTGCAACAGGAGAAACACCTGAGAGATTTACATAT
ATAGCACATCAAGATACAGGAAGATATCCAGAAGGAGATTGGATTCAAAATATTAACTTT
AACCtTCCTGTAACAAATGATAATGTATTGCTACCAACAGATCCAATTGGAGGTAAAACA
GGAATTAACTATACTAATATATTTAATACTTATGGTCCTTTAACTGCATTAAATAATGTA
CCACCAGTTTATCCAAATGGTCAAATTTGGGATAAAGAATTTGATACTGACTTAAAACCA
AGACTTCATGTAAATGCACCATTTGTTTGTCAAAATAATTGTCCTGGTCAATTATTTGTA
AAAGTTGCGCCTAATTTAACAAATGAATATGATCCAGATGCATCTGCTAATATGTCAAGA
ATTGTAACTTACTCAGATTTTTGGTGGAAAGGTAAATTAGTATTTAAAGCTAAACTAAGA
GCATCTCATACTTGGAATCCAATTCAACAAATGAGTATTAATGTAGATAACCAATTTAAC
TATGTACCAAATAATATTGGAGCTATGAAAATTGTATATGAAAAATCTCAACTAGCACCT
AGA
>PV521945 FPV-GE1004/EGY/2023/G3 this study
ATGAGTGATGGAGCAGTTCAACCAGACGGTGGTCAACCTGCTGTCAGAAATGAAAGAGCT
ACAGGATCTGGGAACGGGTCTGGAGGCGGGGGTGGTGGTGGTTCTGGGGGTGTGGGGATT
TCTACGGGTACTTTTAATAATCAGACGGAATTTAAATTTTTGGAAAACGGATGGGTGGAA
ATCACAGCAAACTCAAGCAGACTTGTACATTTAAATATGCCAGAAAGTGAAAATTATAAA
AGAGTAGTTGTAAATAATATGGATAAAACTGCAGTTAAAGGAAACATGGCTTTAGATGAT
ACTCATGTACAAATTGTAACACCTTGGTCATTGGTTGATGCAAATGCTTGGGGAGTTTGG
TTTAATCCAGGAGATTGGCAACTAATTGTTAATACTATGAGTGAGTTGCATTTAGTTAGT
TTTGAACAAGAAATTTTTAATGTTGTTTTAAAAACTGTTTCAGAATCTGCTACTCAGCCA
CCAACTAAAGTTTATAATAATGATTTAACTGCATCATTGATGGTTGCATTAGATAGTAAT
AATACTATGCCATTTACTCCAGCAGCTATGAGATCTGAGACATTGGGTTTCTATCCATGG
AAACCAACCATACCAACTCCATGGAGATATTATTTTCAATGGGATAGAACATTAATACCA
TCTCATACTGGAACTAGTGGCACACCAACAAATGTATATCATGGTACAGATCCAGATGAT
GTTCAATTTTATACTATTGAAAATTCTGTGCCAGTACACTTACTAAGAACAGGTGATGAA
TTTGCTACAGGAACATTTTTTTTTGATTGTAAACCATGTAGACTAACACATACATGGCAA
ACAAATAGAGCATTGGGCTTACCACCATTTCTAAATTCTTTGCCTCAATCTGAAGGAGCT
ACTAACTTTGGTGATATAGGAGTTCAACAAGATAAAAGACGTGGTGTAACTCAAATGGGA
AATACAGACTATATTACTGAAGCTACTATTATGAGACCAGCTGAGGTTGGTTATAGTGCA
CCATATTATTCTTTTGAAGCATCCACACAAGGGCCATTTAAAACACCTATTGCAGCAGGA
CGGGGGGGAGCGCAAACAGATGAAAATCAAGCAGCAGATGGTGATCCAAGATATGCATTT
GGTAGACAGCATGGTCAAAAAAcTACTGCAACAGGAGAAACACCTGAGAGATTTACATAT
ATAGCACATCAAGATACAGGAAGATATCCAGAAGGAGATTGGATTCAAAATATTAACTTT
AACCTTCCTGTAACAAATGATAATGTATTGCTACCAACAGATCCAATTGGAGGTAAAACA
GGAATTAACTATACTAATATATTTAATACTTATGGTCCTTTAACTGCATTAAATAATGTA
CCACCAGTTTATCCAAATGGTCAAATTTGGGATAAAGAATTTGATACTGACTTAAAACCA
AGACTTCATGTAAATGCACCATTTGTTTGTCAAAATAATTGTCCTGGTCAATTATTTGTA
AAAGTTGCGCCTAATTTAACAAATGAATATGATCCAGATGCATCTGCTAATATGTCAAGA
ATTGTAACTTACTCAGATTTTTGGTGGAAAGGTAAATTAGTATTTAAAGCTAAACTAAGA
GCATCTCATACTTGGAATCCAATTCAACAAATGAGTATTAATGTAGATAACCAATTTAAC
TATGTACCAAATAATATTGGAGCTATGAAAATTGTATATGAAAAATCTCAACTAGCACCT
AGA
>PV521946 FPV-GE1005/EGY/2023/G3 this study
ATGAGTGATGGAGCAGTTCAACCAGACGGTGGTCAACCTGCTGTCAGAAATGAAAGAGCT
ACAGGATCTGGGAACGGGTCTGGAGGCGGGGGTGGTGGTGGTTCTGGGGGTGTGGGGATT
TCTACGGGTACTTTTAATAATCAGACGGAATTTAAATTTTTGGAAAACGGATGGGTGGAA
ATCACAGCAAACTCAAGCAGACTTGTACATTTAAATATGCCAGAAAGTGAGAATTATAAA
AGAGTAGTTGTAAATAATATGGATAAAACTGCAGTTAAAGGAAACATGGCTTTAGATGAT
ACTCATGTACAAATTGTAACACCTTGGTCATTGGTTGATGCAAATGCTTGGGGAGTTTGG
TTTAATCCAGGAGATTGGCAACTAATTGTTAATACTATGAGTGAGTTGCATTTAGTTAGT
TTTGAACAAGAAATTTTTAATGTTGTTTTAAAAACTGTTTCAGAATCTGCTACTCAGCCA
CCAACTAAAGTTTATAATAATGATTTAACTGCATCATTGATGGTTGCATTAGATAGTAAT
AATACTATGCCATTTACTCCAGCAGCTATGAGATCTGAGACATTGGGTTTCTATCCATGG
AAACCAACCATACCAACTCCATGGAGATATTATTTTCAATGGGATAGAACATTAATACCA
TCTCATACTGGAACTAGTGGCACACCAACAAATGTATATCATGGTACAGATCCAGATGAT
GTTCAATTTTATACTATTGAAAATTCTGTGCCAGTACACTTACTAAGAACAGGTGATGAA
TTTGCTACAGGAACATTTTTTTTTGATTGTAAACCATGTAGACTAACACATACATGGCAA
ACAAATAGAGCATTGGGCTTACCACCATTTCTAAATTCTTTGCCTCAATCTGAAGGAGCT
ACTAACTTTGGTGATATAGGAGTTCAACAAGATAAAAGACGTGGTGTAACTCAAATGGGA
AATACAGACTATATTACTGAAGCTACTATTATGAGACCAGCTGAGGTTGGTTATAGTGCA
CCATATTATTCTTTTGAAGCATCCACACAAGGGCCATTTAAAACACCTATTGCAGCAGGA
CGGGGGGGAGCGCAAACAGATGAAAATCAAGCAGCAGATGGTGATCCAAGATATGCATTT
GGTAGACAGCATGGTCAAAAAACTACTGCAACAGGAGAAACACCTGAGAGATTTACATAT
ATAGCACATCAAGATACAGGAAGATATCCAGAAGGAGATTGGATTCAAAATATTAACTTT
AACCTTCCTGTAACAAATGATAATGTATTGCTACCAACAGATCCAATTGGAGGTAAAACA
GGAATTAACTATACTAATATATTTAATACTTATGGTCCTTTAACTGCATTAAATAATGTA
CCACCAGTTTATCCAAATGGTCAAATTTGGGATAAAGAATTTGATACTGACTTAAAACCA
AGACTTCATGTAAATGCACCATTTGTTTGTCAAAATAATTGTCCTGGTCAATTATTTGTA
AAAGTTGCGCCTAATTTAACAAATGAATATGATCCTGATGCATCTGCTAATATGTCAAGA
ATTGTAACTTACTCAGATTTTTGGTGGAAAGGTAAATTAGTATTTAAAGCTAAACTAAGA
GCATCTCATACTTGGAATCCAATTCAACAAATGAGTATTAATGTAGATAACCAATTTAAC
TATGTACCAAATAATATTGGAGCTATGAAAATTGTATATGAAAAATCTCAACTAGCACCT
AGA
>PV521947 FPV-GE1006/EGY/2023/G3 this study
ATGAGTGATGGAGCAGTTCAACCAGACGGTGGTCAACCTGCTGTCAGAAATGAAAGAGCT
ACAGGATCTGGGAACGGGTCTGGAGGCGGGGGTGGTGGTGGTTCTGGGGGTGTGGGGATT
TCTACGGGTACTTTTAATAATCAGACGGAATTTAAATTTTTGGAAAACGGATGGGTGGAA
ATCACAGCAAACTCAAGCAGACTTGTACATTTAAATATGCCAGAAAGTGAAAATTATAAA
AGAGTAGTTGTAAATAATATGGATAAAACTGCAGTTAAAGGAAACATGGCTTTAGATGAT
ACTCATGTACAAATTGTAACACCTTGGTCATTGGTTGATGCAAATGCTTGGGGAGTTTGG
TTTAATCCAGGAGATTGGCAACTAATTGTTAATACTATGAGTGAGTTGCATTTAGTTAGT
TTTGAACAAGAAATTTTTAATGTTGTTTTAAAGACTGTTTCAGAATCTGCTACTCAGCCA
CCAACTAAAGTTTATAATAATGATTTAACAGCATCATTGATGGTTGCATTAGATAGTAAT
AATACTATGCCATTTACTCCAGCAGCTATGAGATCTGAGACATTGGGGTTTTATCCATGG
AAACCAACCATACCAACTCCATGGAGATATTATTTTCAATGGGATAGAACATTAATACCA
TCTCATACTGGAACTAGTGGCACACCAACaAATGTATATCATGGTaCAGATCCAGATGAT
GTTCAATTTTATACTATTGAAAATTCtGTgCCAGTACaCTTaCTAAGAACAGGTGATGAA
TTTGCTACAGGAACATTTTTTTTTGATTGTAAACCATGTAGACTAACACATACATGGCAA
ACAAATAGAGCATTGGGCTTaCCACCATTTCTAAATTCTTTgCCTCAATCTGAAGGAGCT
ACTAACTTTGGTGATATAGGAGTTCAGCAAGATAAAAGACGTGGTGTAACTCAAATGGGA
AATACAGaCTATATTACTGAAGCTACTATTATGAgACCAGctGAGGTTGGTTATAGTGCA
CCATATTATTCTTTTGAAGCATCTACACAAGGGCCATTTAaAaCACCTATTgCAGCAGGA
CGGGGGGGAgCgCAAACAgaTGAAAATCAAGCAGCAGATGGTGATCCAAGATATGCATTT
GGTAGACAGCATGGTCAAAAAactAcTGCAaCAGGAGAAACACCTGAGAGATTTACATAT
ATAGCACATCAAGATACAGGAAGATATCCAGAAGGGGAtTGGATTCAAAATATTAACTTT
AACCTTCCTGTAACAAATGATAATGTATTGCTACCAACAGATCCAATTGGAGGTAAAACA
GGAATTAACTATACTAATATATTTAATACTTATGGTCCTTTAACTGCATTAAATAATGTA
CCACCAGTTTATCCAAATGGTCAAATTTGGGATAAAGAATTTGATACTGACTTAAAACCA
AGACTTCATGTAAATGCACCATTTGTTTGTCAAAATAATTGTCCTGGTCAATTATTTGTA
AAAGTTGCGCCTAATTTAACAAATGAATATGATCCTGATGCATCTGCTAATATGTCAAGA
ATTGTAACTTACTCAGATTTTTGGTGGAAAGGTAAATTAGTATTTAAAGCTAAACTAAGA
GCATCTCATACTTGGAATCCAATTCAACAAATGAGTATTAATGTAGATAACCAATTTAAC
TATGTACCAAATAATATTGGAGCTATGAAAATTGTATATGAAAAATCTCAACTAGCACCT
AGA
>PV521948 FPV-GE1007/EGY/2023/G3 this study
ATGAGTGATGGAGCAGTTCAACCAGACGGTGGTCAACCTGCTGTCAGAAATGAAAGAGCT
ACAGGATCTGGGAACGGGTCTGGAGGCGGGGGTGGTGGTGGTTCTGGGGGTGTGGGGATT
TCTACGGGTACTTTTAATAATCAGACGGAATTTAAATTTTTGGAAAACGGATGGGTGGAA
ATCACAGCAAACTCAAGCAGGCTTGTACATTTAAATATGCCAGAAAGTGAAAATTATAAA
AGAGTAGTTGTAAATAATATGGATAAAACTGCAGTTAAAGGAAACATGGCTTTAGATGAT
ACTCATGTACAAATTGTAACACCTTGGTCATTGGTTGATGCAAATGCTTGGGGAGTTTGG
TTTAATCCAGGAGATTGGCAACTAATTGTTAATACTATGAGTGAGTTGCATTTAGTTAGT
TTTGAACAAGAAATTTTTAATGTTGTTTTAAAGACTGTTTCAGAATCTGCTACTCAGCCA
CCAACTAAAGTTTATAATAATGATTTAACTGCATCATTGATGGTTGCATTAGATAGTAAT
AATACTATGCCATTTACTCCAGCAGCTATGAGATCTGAGACATTGGGTTTTTATCCATGG
AAACCAACCATACCAACTCCATGGAGATATTATTTTCAATGGGATAGAACATTAATACCA
TCTCATACTGGAACTAGTGGCACACCAACAAATGTATATCATGGTACAGATCCAGATGAT
GTTCAATTTTATACTATTGAAAATTCTGTGCCAGTacAcTTacTAaGaacaGgTgAtgaa
tTTGCTACAGGAACATTTTTTTTTGATTGTAAACCATGTAGACTAACACACACATGGCAA
ACAAATAGAGCATTGGGCTTACCACCATTTCTAAATTCTTTGCCTCAATCTGAAGGAGCT
ACTAACTTTGGTGATATAGGAGTTCAGCAAGATAAAAGACGTGGTGTAACTCAAaTGGGA
AATACAGACTATATTACTGAAGCTACTATTATGAGACCAGCTGAGGTTGGTTATAGTGCA
CCATATTATTCTTTTGAAGCATCTACACAAGGGCCATTTAAAACACCTATTGCAGCAGGA
CGGGGGGGAGCGCAAACAGATGAAAATCAAGCAGCAGATGGTGATCCAAGATATGCATTT
GGTAGACAACATGGTCAAAAAACTACTACAACAGGAGAAACACCTGAGAGATTTACATAT
ATAGCACATCAAGATACAGGAAGATATCCAGAAGGGGATTGGATTCAAAATATTAACTTT
AACCTTCCTGTAACAAATGATAATGTATTGCTACCAACAGATCCAATTGGAGGTAAAACA
GGAATTAACTATACTAATATATTTAATACTTATGGTCCTTTAACTGCATTAAATAATGTA
CCACCAGTTTATCCAAATGGTCAAATTTGGGATAAAGAATTTGATACTGACTTAAAACCA
AGACTTCATGTAAATGCACCATTTGTTTGTCAAAATAATTGTCCTGGTCAATTATTTGTA
AAAGTTGCGCCTAATTTAACAAATGAATATGATCCTGATGCATCTGCTAATATGTCAAGA
ATTGTAACTTACTCAGATTTTTGGTGGAAAGGTAAATTAGTATTTAAAGCTAAACTAAGA
GCATCTCATACTTGGAATCCAATTCAACAAATGAGTATTAATGTAGATAACCAATTTAAC
TATGTACCAAATAATATTGGAGCTATGAAAATTGTATATGAAAAATCTCAACTAGCACCT
AGA
>PV521949 FPV-GE1008/EGY/2023/G3 this study
ATGAGTGATGGAGCAGTTCAACCAGACGGTGGTCAACCTGCTGTCAGAAATGAAAGAGCT
ACAGGATCTGGGAACGGGTCTGGAGGCGGGGGTGGTGGTGGTTCTGGGGGTGTGGGGATT
TCTACGGGTACTTTTAATAATCAGACGGAATTTAAATTTTTGGAAAACGGATGGGTGGAA
ATCACAGCAAACTCAAGCAGACTTGTACATTTAAATATGCCAGAAAGTGAAAATTATAAA
AGAGTAGTTGTAAATAATATGGATAAAACTGCAGTTAAAGGAAACATGGCTTTAGATGAT
ACTCATGTACAAATTGTAACACCTTGGTCATTGGTTGATGCAAATGCTTGGGGAGTTTGG
TTTAATCCAGGAGATTGGCAACTAATTGTTAATACTATGAGTGAGTTGCATTTAGTTAGT
TTTGAACAAGAAATTTTTAATGTTGTTTTAAAGACTGTTTCAGAATCTGCTACTCAGCCA
CCAACTAAAGTTTATAATAATGATTTAACTGCATCATTGATGGTTGCATTAGATAGTAAT
AATACTATGCCATTTACTCCAGCAGCTATGAGATCTGAGACATTGGGTTTTTATCCATGG
AAACCAACCATACCAACTCCATGGAGATATTATTTTCAATGGGATAGAACATTAATACCA
TCTCATACTGGAACTAGTGGCACACCAACAAATGTATATCATGGTACAGATCCAGATGAT
GTTCAATTTTATACTATTGAAAACTCTGTGCCAGTACACTTACTAAGAACAGGTGATGAA
TTTGCTACAGGAACATTTTTTTTTGATTGTAAACCATGTAGACTAACACATACATGGCAA
ACAAATAGAGCATTGGGCTTACCACCATTTCTAAATTCTTTGCCTCAATCTGAAGGAGCT
ACTAACTTTGGTGATATAGGAGTTCAGCAAGATAAAAGACGTGGTGTAACTCAAATGGGA
AATACAGACTATATTACTGAAGCTACTATTATGAGACCAGCTGAGGTTGGTTATAGTGCA
CCATATTATTCTTTTGAAGCATCTACACAAGGGCCATTTAAAACACCTATTGCAGCAGGA
CGGGGGGGAGCGCAAACAGATGAAAATCAAGCAGCAGATGGTGATCCAAGATATGCATTT
GGTAGACAACATGGTCAAAAAACTACTACAACAGGAGAAACACCTGAGAGATTTACATAT
ATAGCACATCAAGATACAGGAAGATATCCAGAAGGAGATTGGATTCAAAATATTAACTTT
AACCTTCCTGTAACAAATGATAATGTATTGCTACCAACAGATCCAATTGGAGGTAAAACA
GGAATTAACTATACTAATATATTTAATACTTATGGTCCTTTAACTGCATTAAATAATGTA
CCACCAGTTTATCCAAATGGTCAAATCTGGGATAAAGAATTTGATACTGACTTAAAACCA
AGACTTCATGTAAATGCACCATTTGTTTGTCAAAATAATTGTCCTGGTCAATTATTTGTA
AAAGTCGCGCCTAATTTAACAAATGAATATGATCCTGATGCATCTGCTAATATGTCAAGA
ATTGTAACTTACTCAGATTTTTGGTGGAAAGGTAAATTAGTATTTAAAGCTAAACTAAGA
GCATCTCATACTTGGAATCCAATTCAACAAATGAGTATTAATGTAGATAACCAATTTAAC
TATGTACCAAATAATATTGGAGCTATGAAAATTGTATATGAAAAATCTCAACTAGCACCT
AGA
>PV521950 FPV-GE1009/EGY/2023/G3 this study
ATGAGTGATGGAGCAGTTCAACCAGACGGTGGTCAACCTGCTGTCAGAAATGAAAGAGCT
ACAGGATCTGGGAACGGGTCTGGAGGCGGGGGTGGTGGTGGTTCTGGGGGTGTGGGGATT
TCTACGGGTACTTTCAATAATCAGACGGAATTTAAATTTTTGGAAAACGGATGGGTGGAA
ATCACAGCAAACTCAAGCAGACTTGTACATTTAAATATGCCAGAAAGTGAAAATTATAAA
AGAGTAGTTGTAAATAATATGGATAAAACTGCAGTTAAAGGAAACATGGCTTTAGATGAT
ACTCATGTACAAATTGTAACACCTTGGTCATTGGTTGATGCAAATGCTTGGGGAGTTTGG
TTTAATCCAGGAGATTGGCAACTAATTGTTAATACTATGAGTGAGTTGCATTTAGTTAGT
TTTGAACAAGAAATTTTTAATGTTGTTTTAAAGACTGTTTCAGAATCTGCTACTCAGCCA
CCAACTAAAGTTTATAATAATGATTTAACTGCATCATTGATGGTTGCATTAGATAGTAAT
AATACTATGCCATTTACTCCAGCAGCTATGAGATCTGAGACATTGGGGTTTTATCCATGG
AAACCAACCATACCAACTCCATGGAGATATTATTTTCAATGGGATAGAACATTAATACCA
TCTCATACTGGAACTAGTGGCACACCAACAAATGTATATCATGGTACAGATCCAGATGAT
GTTCAATTTTATACTATTGAAAATTCTGTGCCAGTACACTTACTAAGAACAGGTGATGAA
TTTGCTACAGGAACATTTTTTTTTGATTGTAAACCATGTAGACTAACACATACATGGCAA
ACAAATAGAGCATTGGGCTTACCACCATTTTTAAATTCTTTGCCTCAATCTGAAGGAGCT
ACTAACTTTGGTGATATAGGAGTTCAACAAGATAAAAGACGTGGTGTAACTCAAATGGGA
AATACAGACTATATTACTGAAGCTACTATTATGAGACCAGCTGAGGTTGGTTATAGTGCA
CCATATTATTCTTTTGAAGCATCCACACAAGGGCCATTTAAAACACCTATTGCAGCAGGA
CGGGGGGGAGCGCAAACAGATGAAAATCAAGCAGCAGATGGTGATCCAAGATATGCATTT
GGTAGACAGCATGGTCAAAAAACTACTGCAACAGGAGAAACACCTGAGAGATTTACATAT
ATAGCACATCAAGATACAGGAAGATATCCAGAAGGAGATTGGATTCAAAATATTAACTTT
AACCTTCCTGTAACAAATGATAATGTATTGCTACCAACAGATCCAATTGGAGGTAAAACA
GGAATTAACTATACTAATATATTTAATACTTATGGTCCTTTAACTGCATTAAATAATGTA
CCACCAGTTTATCCAAATGGTCAAATTTGGGATAAAGAATTTGATACTGACTTAAAACCA
AGACTTCATGTAAATGCACCATTTGTTTGTCAAAATAATTGTCCTGGTCAATTATTTGTA
AAAGTTGCGCCTAATTTAACAAATGAATATGATCCTGATGCATCTGCTAATATGTCAAGA
ATTGTAACTTACTCAGATTTTTGGTGGAAAGGTAAATTAGTATTTAAAGCTAAACTAAGA
GCATCTCATACTTGGAATCCAATTCAACAAATGAGTATTAATGTAGATAACCAATTTAAC
TATGTACCAAATAATATTGGAGCTATGAAAATTGTATATGAAAAATCTCAACTAGCACCT
AGA
>PV521951 FPV-GE1010/EGY/2023/G3 this study
ATGAGTGATGGAGCAGTTCAACCAGACGGTGGTCAACCTGCTGTCAGAAATGAAAGAGCT
ACAGGATCTGGGAACGGGTCTGGAGGCGGGGGTGGTGGTGGTTCTGGGGGTGTGGGGATT
TCTACGGGTACTTTTAATAATCAGACGGAATTTAAATTTTTGGAAAACGGATGGGTGGAA
ATCACAGCAAACTCAAGCAGACTTGTACATTTAAATATGCCAGAAAGTGAAAATTATAAA
AGAGTAGTTGTAAATAATATGGATAAAACTGCAGTTAAAGGAAACATGGCTTTAGATGAT
ACTCATGTACAAATTGTAACACCTTGGTCATTGGTTGATGCAAATGCTTGGGGAGTTTGG
TTTAATCCAGGAGATTGGCAACTAATTGTTAATACTATGAGTGAGTTGCATTTAGTTAGT
TTTGAACAAGAAATTTTTAATGTTGTTTTAAAAACTGTTTCAGAATCTGCTACTCAGCCA
CCAACTAAAGTTTATAATAATGATTTAACTGCATCATTGATGGTTGCATTAGATAGTAAT
AATACTATGCCATTTACTCCAGCAGCTATGAGATCTGAGACATTAGGTTTCTATCCATGG
AAACCAACCATACCAACTCCATGGAGATATTATTTTCAATGGGATAGAACATTAATACCA
TCTCATACTGGAACTAGTGGCACACCAACAAATGTATATCATGGTACAGATCCAGATGAT
GTTCAATTTTATACTATTGAAAATTCTGTGCCAGTACACTTACTAAGAACAGGTGATGAA
TTTGCTACAGGAACATTTTTTTTTGATTGTAAACCATGTAGACTAACACATACATGGCAA
ACAAATAGAGCATTGGGCTTACCACCATTTCTAAATTCTTTGCCTCAATCTGAAGGAGCT
ACTAACTTTGGTGATATAGGAGTTCAACAAGATAAAAGACGTGGTGTAACTCAAATGGGA
AATACAGACTATATTACTGAAGCTACTATTATGAGACCAGCTGAGGTTGGTTATAGTGCA
CCATATTATTCTTTTGAAGCATCCACACAAGGGCCATTTAAAACACCTATTGCAGCAGGA
CGGGGGGGAGCGCAAACAGATGAAAATCAAGCAGCAGATGGTGATCCAAGATATGCATTT
GGTAGACAGCATGGTCAAAAAACTACTGCAACAGGAGAAACACCTGAGAGATTTACATAT
ATAGCACATCAAGATACAGGAAGATATCCAGAAGGAGATTGGATTCAAAATATTAACTTT
AACCTTCCTGTAACAAATGATAATGTATTGCTACCAACAGATCCAATTGGAGGTAAAACA
GGAATTAACTATACTAATATATTTAATACTTATGGTCCTTTAACTGCATTAAATAATGTA
CCACCAGTTTATCCAAATGGTCAAATTTGGGATAAAGAATTTGATACTGACTTAAAACCA
AGACTTCATGTAAATGCACCATTTGTTTGTCAAAATAATTGTCCTGGTCAATTATTTGTA
AAAGTTGCGCCTAATTTAACAAATGAATATGATCCAGATGCATCTGCTAATATGTCAAGA
ATTGTAACTTACTCAGATTTTTGGTGGAAAGGTAAATTAGTATTTAAAGCTAAACTAAGA
GCATCTCATACTTGGAATCCAATTCAACAAATGAGTATTAATGTAGATAACCAATTTAAC
TATGTACCAAATAATATTGGAGCTATGAAAATTGTATATGAAAAATCTCAACTAGCACCT
AGA
>PV521952 FPV-GE1011/EGY/2023/G3 this study
ATGAGTGATGGAGCAGTTCAACCAGACGgTGGTCAACCTGCTGTCAGAAATGAAAGAGCT
ACAGGATCTGGGAACGGGTCTGGAGGCGGGGGTGGTGGTGGTTCTGGGGGTGTGGGGATT
TCTACGGGTACTTTTAATAATCAGACGGAATTTAAATTTTTGGAAAACGGATGGGTGGAA
ATCACAGCAAACTCAAGCAGACTTGTACATTTAAATATGCCAGAAAGTGAAAATTATAAA
AGAGTAGTTGTAAATAATATGGATAAAACTGCAGTTAAAGGAAACATGGCTTTAGATGAT
ACTCATGTACAAATTGTAACACCTTGGTCATTGGTTGATGCAAATGCTTGGGGAGTTTGG
TTTAATCCAGGAGATTGGCAACTAATTGTTAATACTATGAGTGAGTTGCATTTAGTTAGT
TTTGAACAAGAAATTTTTAATGTTGTTTTAAAAACTGTTTCAGAATCTGCTACTCAGCCA
CCAACTAAAGTTTATAATAATGATTTAACTGCATCATTGATGGTTGCATTAGATAGTAAT
AATACTATGCCATTTACTCCAGCAGCTATGAGATCTGAGACATTGGGTTTCTATCCATGG
AAACCAACCATACCAACTCCATGGAGATATTATTTTCAATGGGATAGAACATTAATACCA
TCTCATACTGGAACTAGTGGCACACCAACAAATGTATATCATGGTACAGATCCAGATGAT
GTTCAATTTTATACTATTGAAAATTCTGTGCCAGTACACTTACTAAGAACAGGTGATGAA
TTTGCTACAGGAACATTTTTTTTTGATTGTAAACCATGTAGACTAACACATACATGGCAA
ACAAATAGAGCATTGGGCTTACCACCATTTCTAAATTCTTTGCCTCAATCTGAAGGAGCT
ACTAACTTTGGTGATATAGGAGTTCAACAAGATAAAAGACGTGGTGTAACTCAAATGGGA
AATACAGACTATATTACTGAAGCTACTATTATGAGACCAGCTGAGGTTGGTTATAGTGCA
CCATATTATTCTTTTGAAGCATCTACACAAGGGCCATTTAAAACACCTATTGCAGCAGGA
CGGGGGGGAGCGCAAACAGATGAAAATCAAGCAGCAGATGGTGATCCAAGATATGCATTT
GGTAGACAGCATGGTCAAAAAACTACTGCAACAGGAGAAACACCTGAGAGATTTACATAT
ATAGCACATCAAGATACAGGAAGATATCCAGAAGGAGATTGGATTCAAAATATTAACTTT
AACCTTCCTGTAACAAATGATAATGTATTGCTACCAACAGATCCAATTGGAGGTAAAACA
GGAATTAACTATACTAATATATTTAATACTTATGGTCCTTTAACTGCATTAAATAATGTA
CCACCAGTTTATCCAAATGGTCAAATTTGGGATAAAGAATTTGATACTGACTTAAAACCA
AGACTTCATGTAAATGCACCATTTGTTTGTCAAAATAATTGTCCTGGTCAATTATTTGTA
AAAGTTGCGCCTAATTTAACAAATGAATATGATCCAGATGCATCTGCTAATATGTCAAGA
ATTGTAACTTACTCAGATTTTTGGTGGAAAGGTAAATTAGTATTTAAAGCTAAACTAAGA
GCATCTCATACTTGGAATCCAATTCAACAAATGAGTATTAATGTAGATAACCAATTTAAC
TATGTACCAAATAATATTGGAGCTATGAAAATTGTATATGAAAAATCTCAACTAGCACCT
AGA
>PV521953 FPV-GE1012/EGY/2023/G3 this study
ATGAGTGATGGAGCAGTTCAACCAGACGGTGGTCAACCTGCTGTCAGAAATGAAAGAGCT
ACAGGATCTGGGAACGGGTCTGGAGGCGGGGGTGGTGGTGGTTCTGGGGGTGTGGGGATT
TCTACGGGTACTTTTAATAATCAGACGGAATTTAAATTTTTGGAAAACGGATGGGTGGAA
ATCACAGCAAACTCAAGCAGACTTGTACATTTAAATATGCCAGAAAGTGAAAATTATAAA
AGAGTAGTTGTAAATAATATGGATAAAACTGCAGTTAAAGGAAACATGGCTTTAGATGAT
ACTCATGTACAAATTGTAACACCTTGGTCATTGGTTGATGCAAATGCTTGGGGAGTTTGG
TTTAATCCAGGAGATTGGCAACTAATTGTTAATACTATGAGTGAGTTGCATTTAGTTAGT
TTTGAACAAGAAATTTTTAATGTTGTTTTAAAGACTGTTTCAGAATCTGCTACTCAGCCA
CCAACTAAAGTTTATAATAATGATTTAACTGCATCATTGATGGTTGCATTAGATAGTAAT
AATACTATGCCATTTACTCCAGCAGCTATGAGATCTGAGACATTGGGTTTTTATCCATGG
AAACCAACCATACCAACTCCATGGAGATATTATTTTCAATGGGATAGAACATTAATACCA
TCTCATACTGGAACTAGTGGCACACCAACAAATGTATATCATGGTACAGATCCAGATGAT
GTTCAATTTTATACTATTGAAAACTCTGTGCCAGTACACTTACTAAGAACAGGTGATGAA
TTTGCTACAGGAACATTTTTTTTTGATTGTAAACCATGTAGACTAACACATACATGGCAA
ACAAATAGAGCATTGGGCTTACCACCATTTCTAAATTCTTTGCCTCAATCTGAAGGAGCT
ACTAACTTTGGTGATATAGGAGTTCAGCAAGATAAAAGACGTGGTGTAACTCAAATGGGA
AATACAGACTATATTACTGAAGCTACTATTATGAGACCAGCTGAGGTTGGTTATAGTGCA
CCATATTATTCTTTTGAAGCATCTACACAAGGGCCATTTAAAACACCTATTGCAGCAGGA
CGGGGGGGAGCGCAAACAGATGAAAATCAAGCAGCAGATGGTGATCCAAGATATGCATTT
GGTAGACAACATGGTCAAAAAACTACTACAACAGGAGAAACACCTGAGAGATTTACATAT
ATAGCACATCAAGATACAGGAAGATATCCAGAAGGGGATTGGATTCAAAATATTAACTTT
AACCTTCCTGTAACAAATGATAATGTATTGCTACCAACAGATCCAATTGGAGGTAAAACA
GGAATTAACTATACTAATATATTTAATACTTATGGTCCTTTAACTGCATTAAATAATGTA
CCACCAGTTTATCCAAATGGTCAAATTTGGGATAAAGAATTTGATACTGACTTAAAACCA
AGACTTCATGTAAATGCACCATTTGTTTGTCAAAATAATTGTCCTGGTCAATTATTTGTA
AAAGTTGCGCCTAATTTAACAAATGAATATGATCCTGATGCATCTGCTAATATGTCAAGA
ATTGTAACTTACTCAGATTTTTGGTGGAAAGGTAAATTAGTATTTAAAGCTAAACTAAGA
GCATCTCATACTTGGAATCCAATTCAACAAATGAGTATTAATGTAGATAACCAATTTAAC
TATGTACCAAATAATATTGGAGCTATGAAAATTGTATATGAAAAATCTCAACTAGCACCT
AGA
>PV521954 FPV-GE1013/EGY/2023/G3 this study
ATGAGTGATGGAGCAGTTCAACCAGACGGTGGTCAACCTGCTGTCAGAAATGAAAGAGCT
ACAGGATCTGGGAACGGGTCTGGAGGCGGGGGTGGTGGTGGTTCTGGGGGTGTGGGGATT
TCTACGGGTACTTTTAATAATCAGACGGAATTTAAATTTTTGGAAAACGGATGGGTGGAA
ATCACAGCAAACTCAAGCAGACTTGTACATTTAAATATGCCAGAAAGTGAAAATTATAAA
AGAGTAGTTGTAAATAATATGGATAAAACTGCAGTTAAAGGAAACATGGCTTTAGATGAT
ACTCATGTACAAATTGTAACACCTTGGTCATTGGTTGATGCAAATGCTTGGGGAGTTTGG
TTTAATCCAGGAGATTGGCAACTAATTGTTAATACTATGAGTGAGTTGCATTTAGTTAGT
TTTGAACAAGAAATTTTTAATGTTGTTTTAAAGACTGTTTCAGAATCTGCTACTCAGCCA
CCAACTAAAGTTTATAATAATGATTTAACTGCATCATTGATGGTTGCATTAGATAGTAAT
AATACTATGCCATTTACTCCAGCAGCTATGAGATCTGAGACATTGGGTTTTTATCCATGG
AAACCAACCATACCAACTCCATGGAGATATTATTTTCAATGGGATAGAACATTAATACCA
TCTCATACTGGAACTAGTGGCACACCAACAAATGTATATCATGGTACAGATCCAGATGAT
GTTCAATTTTATACTATTGAAAACTcTGTGCCAGTACACTTACTAAGAACAGGTGATGAA
TTTGCTACAGGAACATTTTTTTTTGATTGTAAACCATGTAGACTAACACATACATGGCAA
ACAAATAGAGCATTGGGCTTACCACCATTTCTAAATTCTTTGCCTCAATCTGAAGGAGCT
ACTAACTTTGGTGATATAGGAGTTCAGCAAGATAAAAGACGTGGTGTAACTCAAATGGGA
AATACAGACTATATTACTGAAGCTACTATTATGAGACCAGCTGAGGTTGGTTATAGTGCA
CCATATTATTCTTTTGAAGCATCTACACAAGGGCCATTTAAAACACCTATTGCAGCAGGA
CGGGGGGGAGCGCAAACAGATGAAAATCAAGCAGCAGATGGTGATCCAAGATATGCATTT
GGTAGACAACATGGTCAAAAAACTACTACAACAGGAGAAACACCTGAGAGATTTACATAT
ATAGCACATCAAGATACAGGAAGATATCCAGAAGGGGATTGGATTCAAAATATTAACTTT
AACCTTCCTGTAACAAATGATAATGTATTGCTACCAACAGATCCAATTGGAGGTAAAACA
GGAATTAACTATACTAATATATTTAATACTTATGGTCCTTTAACTGCATTAAATAATGTA
CCACCAGTTTATCCAAATGGTCAAATTTGGGATAAAGAATTTGATACTGACTTAAAACCA
AGACTTCATGTAAATGCACCATTTGTTTGTCAAAATAATTGTCCTGGTCAATTATTTGTA
AAAGTTGCGCCTAATTTAACAAATGAATATGATCCTGATGCATCTGCTAATATGTCAAGA
ATTGTAACTTACTCAGATTTTTGGTGGAAAGGTAAATTAGTATTTAAAGCTAAACTAAGA
GCATCTCATACTTGGAATCCAATTCAACAAATGAGTATTAATGTAGATAACCAATTTAAC
TATGTACCAAATAATATTGGAGCTATGAAAATTGTATATGAAAAATCTCAACTAGCACCT
AGA
>PV521955 FPV-GE1014/EGY/2023/G3 this study
ATGAGTGATGGAGCAGTTCAACCAGACGGTGGTCAACCTGCTGTCAGAAATGAAAGAGCT
ACAGGATCTGGGAACGGGTCTGGAGGCGGGGGTGGTGGTGGTTCTGGGGGTGTGGGGATT
TCTACGGGTACTTTTAATAATCAGACGGAATTTAAATTTTTGGAAAACGGATGGGTGGAA
ATCACAGCAAACTCAAGCAGACTTGTACATTTAAATATGCCAGAAAGTGAAAATTATAAA
AGAGTAGTTGTAAATAATATGGATAAAACTGCAGTTAAAGGAAACATGGCTTTAGATGAT
ACTCATGTACAAATTGTAACACCTTGGTCATTGGTTGATGCAAATGCTTGGGGAGTTTGG
TTTAATCCAGGAGATTGGCAACTAATTGTTAATACTATGAGTGAGTTGCATTTAGTTAGT
TTTGAACAAGAAATTTTTAATGTTGTTTTAAAGACTGTTTCAGAATCTGCTACTCAGCCA
CCAACTAAAGTTTATAATAATGATTTAACTGCATCATTGATGGTTGCATTAGATAGTAAT
AATACTATGCCATTTACTCCAGCAGCTATGAGATCTGAGACATTGGGTTTTTATCCATGG
AAACCAACCATACCAACTCCATGGAGATATTATTTTCAATGGGATAGAACATTAATACCA
TCTCATACTGGAACTAGTGGCACACCAACAAATGTATATCATGGTACAGATCCAGATGAT
GTTCAATTTTATACTATTGAAAATTCTGTGCCAGTACACTTACTAAGAACAGGTGATGAA
TTTGCTACAGGAACATTTTTTTTTGATTGTAAACCATGTAGACTAACACATACATGGCAA
ACAAATAGAGCATTGGGCTTACCACCATTTCTAAATTCTTTGCCTCAATCTGAAGGAGCT
ACTAACTTTGGTGATATAGGAGTTCAGCAAGATAAAAGACGTGGTGTAACTCAAATGGGA
AATACAGACTATATTACTGAAGCTACTATTATGAGACCAGCTGAGGTTGGTTATAGTGCA
CCATATTATTCTTTTGAAGCATCTACACAAGGGCCATTTAAAACACCTATTGCAGCAGGA
CGGGGGGGAGCGCAAACAGATGAAAATCAAGCAGCAGATGGTGATCCAAGATATGCATTT
GGTAGACAACATGGTCAAAAAACTACTACAACAGGAGAAACACCTGAGAGATTTACATAT
ATAGCACATCAAGATACAGGAAGATATCCAGAAGGAGACTGGATTCAAAATATTAACTTT
AACCTTCCTGTAACAAATGATAATGTATTGCTACCAACAGATCCAATTGGAGGTAAAACA
GGAATTAACTATACTAATATATTTAATACTTATGGTCCTTTAACTGCATTAAATAATGTA
CCACCAGTTTATCCAAATGGTCAAATTTGGGATAAAGAATTTGATACTGACTTAAAACCA
AGACTTCATGTAAATGCACCATTTGTTTGTCAAAATAATTGTCCTGGTCAATTATTTGTA
AAAGTTGCGCCTAATTTAACAAATGAATATGATCCTGATGCATCTGCTAATATGTCAAGA
ATTGTAACTTACTCAGATTTTTGGTGGAAAGGTAAATTAGTATTTAAAGCTAAACTAAGA
GCATCTCATACTTGGAATCCAATTCAACAAATGAGTATTAATGTAGATAACCAATTTAAC
TATGTACCAAATAATATTGGAGCTATGAAAATTGTATATGAAAAATCTCAACTAGCACCT
AGA
>PV521956 FPV-GE1015/EGY/2023/G3 this study
ATGAGTGATGGAGCAGTTCAACCAGACGGTGGTCAACCTGCTGTCAGAAATGAAAGAGCT
ACAGGATCTGGGAACGGGTCTGGAGGCGGGGGTGGTGGTGGTTCTGGGGGTGTGGGGATT
TCTACGGGTACTTTTAATAATCAGACGGAATTTAAATTTTTGGAAAACGGATGGGTGGAA
ATCACAGCAAACTCAAGCAGACTTGTACATTTAAATATGCCAGAAAGTGAAAATTATAAA
AGAGTAGTTGTAAATAATATGGATAAAACTGCAGTTAAAGGAAACATGGCTTTAGATGAT
ACTCATGTACAAATTGTAACACCTTGGTCATTGGTTGATGCAAATGCTTGGGGAGTTTGG
TTTAATCCAGGAGATTGGCAACTAATTGTTAATACTATGAGTGAGTTGCATTTAGTTAGT
TTTGAACAAGAAATTTTTAATGTTGTTTTAAAAACTGTTTCAGAATCTGCTACTCAGCCA
CCAACTAAAGTTTATAATAATGATTTAACTGCATCATTGATGGTTGCATTAGATAGTAAT
AATACTATGCCATTTACTCCAGCAGCTATGAGATCTGAGACATTGGGTTTCTATCCATGG
AAACCAACCATACCAACTCCATGGAGATATTATTTTCAATGGGATAGAACATTAATACCA
TCTCATACTGGAACTAGTGGCACACCAACAAATGTATATCATGGTACAGATCCAGATGAT
GTTCAATTTTATACTATTGAAAATTCTGTGCCAGTACACTTACTAAGAACAGGTGATGAA
TTTGCTACAGGAACATTTTTTTTTGATTGTAAACCATGTAGACTAACACATACATGGCAA
ACAAATAGAGCATTGGGCTTACCACCATTTCTAAATTCTTTGCCTCAATCTGAAGGAGCT
ACTAACTTTGGTGATATAGGAGTTCAACAAGATAAAAGACGTGGTGTAACTCAAATGGGA
AATACAGACTATATTACTGAAGCTACTATTATGAGACCAGCTGAGGTTGGTTATAGTGCA
CCATATTATTCTTTTGAAGCATCCACACAAGGGCCATTTAAAACACCTATTGCAGCAGGA
CGGGGGGGAGCGCAAACAGACGAAAATCAAGCAGCAGATGGTGATCCAAGATATGCATTT
GGTAGACAGCATGGTCAAAAAACTACTGCAACAGGAGAAACACCTGAGAGATTTACATAT
ATAGCACATCAAGATACAGGAAGATATCCAGAAGGAGATTGGATTCAAAATATTAACTTT
AACCTTCCTGTAACAAATGATAATGTATTGCTACCAACAGATCCAATTGGAGGTAAAACA
GGAATTAACTATACTAATATATTTAATACTTATGGTCCTTTAACTGCATTAAATAATGTA
CCACCAGTTTATCCAAATGGTCAAATTTGGGATAAAGAATTTGATACTGACTTAAAACCA
AGACTTCATGTAAATGCACCATTTGTTTGTCAAAATAATTGTCCTGGTCAATTATTTGTA
AAAGTTGCGCCTAATTTAACAAATGAATATGATCCAGATGCATCTGCTAATATGTCAAGA
ATTGTAACTTACTCAGATTTTTGGTGGAAAGGTAAATTAGTATTTAAAGCTAAACTAAGA
GCATCTCATACTTGGAATCCAATTCAACAAATGAGTATTAATGTAGATAACCAATTTAAC
TATGTACCAAATAATATTGGAGCTATGAAAATTGTATATGAAAAATCTCAACTAGCACCT
AGA
>PV521957 FPV-GE1016/EGY/2023/G3 this study
ATGAGTGATGGAGCAGTTCAACCAGACGGTGGTCAACCTGCTGTCAGAAATGAAAGAGCT
ACAGGATCTGGGAACGGGTCTGGAGGCGGGGGTGGTGGTGGTTCTGGGGGTGTGGGGATT
TCTACGGGTACTTTTAATAATCAGACGGAATTTAAATTTTTGGAAAACGGATGGGTGGAA
ATCACAGCAAACTCAAGCAGACTTGTACATTTAAATATGCCAGAAAGTGAAAATTATAAA
AGAGTAGTTGTAAATAATATGGATAAAACTGCAGTTAAAGGAAACATGGCTTTAGATGAT
ACTCATGTACAAATTGTAACACCTTGGTCATTGGTTGATGCAAATGCTTGGGGAGTTTGG
TTTAATCCAGGAGATTGGCAACTAATTGTTAATACTATGAGTGAGTTGCATTTAGTTAGT
TTTGAACAAGAAATTTTTAATGTTGTTTTAAAAACTGTTTCAGAATCTGCTACTCAGCCA
CCAACTAAAGTTTATAATAATGATTTAACTGCATCATTGATGGTTGCATTAGATAGTAAT
AATACTATGCCATTTACTCCAGCAGCTATGAGATCTGAGACATTGGGTTTCTATCCATGG
AAACCAACCATACCAACTCCATGGAGATATTATTTTCAATGGGATAGAACATTAATACCA
TCTCATACTGGAACTAGTGGCACACCAACAAATGTATATCATGGTACAGATCCAGATGAT
GTTCAATTTTATACTATTGAAAATTCTGTGCCAGTACACTTACTAAGAACAGGTGATGAA
TTTGCTACAGGAACATTTTTTTTTGATTGTAAACCATGTAGACTAACACATACATGGCAA
ACAAATAGAGCATTGGGCTTACCACCATTTCTAAATTCTTTGCCTCAATCTGAAGGAGCT
ACTAACTTTGGTGATATAGGAGTTCAACAAGATAAAAGACGTGGTGTAACTCAAATgGGA
AATACAGACTATATTACtGAAGCTACTATTATGAGACcAGCTGAGGTTGGTTATAGTGCA
CCATATTATTCTTTTGAAGCATCCACACAAGGGCCATTTAAAACACCTATTGCAGCAGGA
CGGGGGGGAGCGCAAACAGATGAAAATCAAGCAGCAGATGGTGATCCAAGATATGCATTT
GGTAGACAGCATGGTCAAAAAACTACTGCAACAGGAGAAACACCTGAGAGATTTACATAT
ATAGCACATCAAGATACAGGAAGATATCCAGAAGGAGATTGGATTCAAAATATTAACTTT
AACCTTCCTGTAACAAATGATAATGTATTGCTACCAACAGATCCAATTGGAGGTAAAACA
GGAATTAACTATACTAATATATTTAATACTTATGGTCCTTTAACTGCATTAAATAATGTA
CCACCAGTTTATCCAAATGGTCAAATTTGGGATAAAGAATTTGATACTGACTTAAAACCA
AGACTTCATGTAAATGCACCATTTGTTTGTCAAAATAATTGTCCTGGTCAATTATTTGTA
AAAGTTGCGCCTAATTTAACAAATGAATATGATCCAGATGCATCTGCTAATATGTCAAGA
ATTGTAACTTACTCAGATTTTTGGTGGAAAGGTAAATTAGTATTTAAAGCTAAACTAAGA
GCATCTCATACTTGGAATCCAATTCAACAAATGAGTATTAATGTAGATAACCAATTTAAC
TATGTACCAAATAATATTGGAGCTATGAAAATTGTATATGAAAAATCTCAACTAGCACCT
AGA
>PV521958 FPV-GE1017/EGY/2023/G3 this study
ATGAGTGATGGAGCAGTTCAACCAGACGGTGGTCAACCTGCTGTCAGAAATGAAAGAGCT
ACAGGATCTGGGAACGGGTCTGGAGGCGGGGGTGGTGGTGGTTCTGGGGGTGTGGGGATT
TCTACGGGTACTTTTAATAATCAGACGGAATTTAAATTTTTGGAAAACGGATGGGTGGAA
ATCACAGCAAACTCAAGCAGACTTGTACATTTAAATATGCCAGAAAGTGAAAATTATAAA
AGAGTAGTTGTAAATAATATGGATAAAACTGCAGTTAAAGGAAACATGGCTTTAGATGAT
ACTCATGTACAAATTGTAACACCTTGGTCATTGGTTGATGCAAATGCTTGGGGAGTTTGG
TTTAATCCAGGAGATTGGCAACTAATTGTTAATACTATGAGTGAGTTGCATTTAGTTAGT
TTTGAACAAGAAATTTTTAATGTTGTTTTAAAAACTGTTTCAGAATCTGCTACTCAGCCA
CCAACTAAAGTTTATAATAATGATTTAACTGCATCATTGATGGTTGCATTAGATAGTAAT
AATACTATGCCATTTACTCCAGCAGCTATGAGATCTGAGACATTGGGTTTCTATCCATGG
AAACCAACCATACCAACTCCATGGAGATATTATTTTCAATGGGATAGAACATTAATACCA
TCTCATACTGGAACTAGTGGCACACCAACAAATGTATATCATGGTACAGATCCAGATGAT
GTTCAATTTTATACTATTGAAAATTCTGTGCCAGTACACTTACTAAGAACAGGTGATGAA
TTTGCTACAGGAACATTTTTTTTTGATTGTAAACCATGTAGACTAACACATACATGGCAA
ACAAATAGAGCATTGGGCTTACCACCATTTCTAAATTCTTTGCCTCAATCTGAAGGAGCT
ACTAACTTTGGTGATATAGGAGTTCAACAAGATAAAAGACGTGGTGTAACTCAAATGGGA
AATACAGACTATATTACTGAAGCTACTATTATGAGACCAGCTGAGGTTGGTTATAGTGCA
CCATATTATTCTTTTGAAGCATCCACACAAGGGCCATTTAAAACACCTATTGCAGCAGGA
CGGGGGGGAGCGCAAACAGATGAAAATCAAGCAGCAGATGGTGATCCAAGATATGCATTT
GGTAGACAGCATGGTCAAAAAACTACTGCAACAGGAGAAACACCTGAGAGATTTACATAT
ATAGCACATCAAGATACAGGAAGATATCCAGAAGGAGATTGGATTCAAAATATTAACTTT
AACCTTCCTGTAACAAATGATAATGTATTGCTACCAACAGATCCAATTGGAGGTAAAACA
GGAATTAACTATACTAATATATTTAATACTTATGGTCCTTTAACTGCATTAAATAATGTA
CCACCAGTTTATCCAAATGGTCAAATTTGGGATAAAGAATTTGATACTGACTTAAAACCA
AGACTTCATGTAAATGCACCATTTGTTTGTCAAAATAATTGTCCTGGTCAATTATTTGTA
AAAGTTGCGCCTAATTTAACAAATGAATATGATCCAGATGCATCTGCTAATATGTCAAGA
ATTGTAACTTACTCAGATTTTTGGTGGAAAGGTAAATTAGTATTTAAAGCTAAACTAAGA
GCATCTCATACTTGGAATCCAATTCAACAAATGAGTATTAATGTAGATAACCAATTTAAC
TATGTACCAAATAATATTGGAGCTATGAAAATTGTATATGAAAAATCTCAACTAGCACCT
AGA
>PV521959 FPV-GE1018/EGY/2023/G3 this study
ATGAGTGATGGAGCAGTTCAACCAGACGGTGGTCAACCTGCTGTCAGAAATGAAAGAGCT
ACAGGATCTGGGAACGGGTCTGGAGGCGGGGGTGGTGGTGGTTCTGGGGGTGTGGGGATT
TCTACGGGTACTTTTAATAATCAGACGGAATTTAAATTTTTGGAAAACGGATGGGTGGAA
ATCACAGCAAACTCAAGCAGACTTGTACATTTAAATATGCCAGAAAGTGAAAATTATAAA
AGAGTAGTTGTAAATAATATGGATAAAACTGCAGTTAAAGGAAACATGGCTTTAGATGAT
ACTCATGTACAAATTGTAACACCTTGGTCATTGGTTGATGCAAATGCTTGGGGAGTTTGG
TTTAATCCAGGAGATTGGCAACTAATTGTTAATACTATGAGTGAGTTGCATTTAGTTAGT
TTTGAACAAGAAATTTTTAATGTTGTTTTAAAAACTGTTTCAGAATCTGCTACTCAGCCA
CCAACTAAAGTTTATAATAATGATTTAACTGCATCATTGATGGTTGCATTAGATAGTAAT
AATACTATGCCATTTACTCCAGCAGCTATGAGATCTGAGACATTGGGTTTCTATCCATGG
AAACCAACCATACCAACTCCATGGAGATATTATTTTCAATGGGATAGAACATTAATACCA
TCTCATACTGGAACTAGTGGCACACCAACAAATGTATATCATGGTACAGATCCAGATGAT
GTTCAATTTTATACTATTGAAAATTCTGTGCCAGTACACTTACTAAGAACAGGTGATGAA
TTTGCTACAGGAACATTTTTTTTTGATTGTAAACCATGTAGACTAACACATACATGGCAA
ACAAATAGAGCATTGGGCTTACCACCATTTCTAAATTCTTTGCCTCAATCTGAAGGAGCT
ACTAACTTTGGTGATATAGGAGTTCAACAAGATAAAAGACGTGGTGTAACTCAAATGGGA
AATACAGACTATATTACTGAAGCTACTATTATGAGACCAGCTGAGGTTGGTTATAGTGCA
CCATATTATTCTTTTGAAGCATCCACACAAGGGCCATTTAAAACACCTATTGCAGCAGGA
CGGGGGGGAGCGCAAACAGATGAAAATCAAGCAGCAGATGGTGATCCAAGATATGCATTT
GGTAGACAGCATGGTCAAAAAACTACTGCAACAGGAGAAACACCTGAGAGATTTACATAT
ATAGCACATCAAGATACAGGAAGATATCCAGAAGGAGATTGGATTCAAAATATTAACTTT
AACCTTCCTGTAACAAATGATAATGTATTGCTACCAACAGATCCAATTGGAGGTAAAACA
GGAATTAACTATACTAATATATTTAATACTTATGGTCCTTTAACTGCATTAAATAATGTA
CCACCAGTTTATCCAAATGGTCAAATTTGGGATAAAGAATTTGATACTGACTTAAAACCA
AGACTTCATGTAAATGCACCATTTGTTTGTCAAAATAATTGTCCTGGTCAATTATTTGTA
AAAGTTGCGCCTAATTTAACAAATGAATATGATCCAGATGCATCTGCTAATATGTCAAGA
ATTGTAACTTACTCAGATTTTTGGTGGAAAGGTAAATTAGTATTTAAAGCTAAACTAAGA
GCATCTCATACTTGGAATCCAATTCAACAAATGAGTATTAATGTAGATAACCAATTTAAC
TATGTACCAAATAATATTGGAGCTATGAAAATTGTATATGAAAAATCTCAACTAGCACCT
AGA
>PV521960 FPV-GE1019/EGY/2023/G3 this study
ATGAGTGATGGAACAGTTCAACCAGACGGTGGTCAACCTGCTGTCAGAAATGAAAGAGCT
ACAGGATCTGGGAACGGGTCTGGAGGCGGGGGTGGTGGTGGTTCTGGGGGTGTGGGGATT
TCTACGGGTACTTTTAATAATCAGACGGAATTTAAATTTTTGGAAAACGGATGGGTGGAA
ATCACAGCAAACTCAAGCAGACTTGTACATTTAAATATGCCAGAAAGTGAAAATTATAAA
AGAGTAGTTGTAAATAATATGGATAAAACTGCAGTTAAAGGAAACATGGCTTTAGATGAT
ACTCATGTACAAATTGTAACACCTTGGTCATTGGTTGATGCAAATGCTTGGGGAGTTTGG
TTTAATCCAGGAGATTGGCAACTAATTGTTAATACTATGAGTGAGTTGCATTTAGTTAGT
TTTGAACAAGAAATTTTTAATGTTGTTTTAAAGACTGTTTCAGAATCTGCTACTCAGCCA
CCAACTAAAGTTTATAATAATGATTTAACTGCATCATTGATGGTTGCATTAGATAGTAAT
AATACTATGCCATTTACTCCAGCAGCTATGAGATCTGAGACATTGGGTTTTTATCCATGG
AAACCAACCATACCAACTCCATGGAGATATTATTTTCAATGGGATAGAACATTAATACCA
TCTCATACTGGAACTAGTGGCACACCAACAAATGTATATCATGGTACAGATCCAGATGAT
GTTCAATTTTATACTATTGAAAACTCTGTGCCAGTACACTTACTAAGAACAGGTGATGAA
TTTGCTACAGGGACATTTTTTTTTGATTGTAAACCATGTAGACTAACACATACATGGCAA
ACAAATAGAGCATTGGGCTTACCACCATTTCTAAATTCTTTGCCTCAATCTGAAGGAGCT
ACTAACTTTGGTGATATAGGAGTTCAGCAAGATAAAAGACGTGGTGTAACTCAAATGGGA
AATACAGACTATATTACTGAAGCTACTATTATGAGACCAGCTGAGGTTGGTTATAGTGCA
CCATATTATTCTTTTGAAGCATCTACACAAGGGCCATTTAAAACACCTATTGCAGCAGGA
CGGGGGGGAGCGCAAACAGATGAAAATCAAGCAGCAGATGGTGATCCAAGATATGCATTT
GGTAGACAACATGGTCAAAAAACTACTACAACAGGAGAAACACCTGAGAGATTTACATAT
ATAGCACATCAAGATACAGGAAGATATCCAGAAGGAGATTGGATTCAAAATATTAACTTT
AACCTTCCTGTAACAAATGATAATGTATTGCTACCAACAGATCCAATTGGAGGTAAAACA
GGAATTAACTATACTAATATATTTAATACTTATGGTCCTTTAACTGCATTAAATAATGTA
CCACCAGTTTATCCAAATGGTCAAATTTGGGATAAAGAATTTGATACTGACTTAAAACCA
AGACTTCATGTAAATGCACCATTTGTTTGTCAAAATAATTGTCCTGGTCAATTATTTGTA
AAAGTTGCGCCTAATTTAACAAATGAATATGATCCTGATGCATCTGCTAATATGTCAAGA
ATTGTAACTTACTCAGATTTTTGGTGGAAAGGTAAATTAGTATTTAAAGCTAAACTAAGA
GCATCTCATACTTGGAATCCAATTCAACAAATGAGTATTAATGTAGATAACCAATTTAAC
TATGTACCAAATAATATTGGAGCTATGAAAATTGTATATGAAAAATCTCAACTAGCACCT
AGA
>PV521961 FPV-GE1020/EGY/2023/G3 this study
ATGAGTGATGGAGCAGTTCAACCaGACGGTGGTCAACCTGCTGTCAGAAATGAAAGAGCT
ACAGgaTCTGGGAACGGGTCTGGAGGCGGGGgTGGtGGTGGTTCTGGGGGTGTGGGGATT
TCTACGGGTACtTTTAATAATCAGACGGAATTTAAATTTTTGGAAAACGGATGGGTGGaA
ATCACAGCAAACTCAAGCAGACTTGTACATTTAAATATGCCAGAAAGtGAAAATTATAAA
AGAGTAGtTGTAAATAATATGGATAAAACTGCAGTTAAAGGAAACATGGCTTTAGATGAT
ACTCATGTACAAATTGTAACACCTTGGTCATTGGTTGATGCAAATGCTTGGGGAGTTTGG
TTTAATCCAGGAGATTGGCAACTAATTGTTAATACTATGAGTGAGTTGCATTTAGTTAGT
TTTGAACAAGAAATTTTTAATGTTGTTTTAAAGACTGTTTCAGAATCTGCTACTCAGCCA
CCAACTAAAGTTTATAATAATGATTTAACTGCATCATTGATGGTTGCATTAGATAGTAAT
AATACTATGCCATTTACTCCAGCAGCTATGAGATCTGAGACATTGGGTTTTTATCCATGG
AAACCAACCATACCAACTCCATGGAGATATTATTTTCAATGGGATAGAACATTAATACCA
TCTCATACTGGAACTAGTGGCACACCAACAAATGTATATCATGGTACAGATCCAGATGAT
GTTCAATTTTATACTATTGAAAACTCTGTGCCAGTACACTTACTAAGAACAGGTGATGAA
TTTGCTACAGGAACATTTTTTTTTGATTGTAAACCATGTAGACTAACACATACATGGCAA
ACAAATAGAGCATTGGGCTTACCACCATTTCTAAATTCTTTGCCTCAATCTGAAGGAGCT
ACTAACTTTGGTGATATAGGAGTTCAGCAAGATAAAAGACGTGGTGTAACTCAAATGGGA
AATACAGACTATATTACTGAAGCTACTATTATGAGACCAGCTGAGGTTGGTTATAGTGCA
CCATATTATTCTTTTGAAGCATCTACACAAGGGCCATTTAAAACACCTATTGCAGCAGGA
CGGGGGGGAGCGCAAACAGATGAAAATCAAGCAGCAGATGGTGATCCAAGATATGCATTT
GGTAGACAACATGGTCAAAAAACTACTACAACAGGAGAAACACCTGAGAGATTTACATAT
ATAGCACATCAAGATACAGGAAGATATCCAGAAGGAGATTGGATTCAAAATATTAACTTT
AACCTTCCTGTAACAAATGATAATGTATTACTACCAACAGATCCAATTGGAGGTAAAACA
GGAATTAACTATACTAATATATTTAATACTTATGGTCCTTTAACTGCATTAAATAATGTA
CCACCAGTTTATCCAAATGGTCAAATCTGGGATAAAGAATTTGATACTGACTTAAAACCA
AGACTTCATGTAAATGCACCATTTGTTTGTCAAAATAATTGTCCTGGTCAATTATTTGTA
AAAGTTGCGCCTAATTTAACAAATGAATATGATCCTGATGCATCTGCTAATATGTCAAGA
ATTGTAACTTACTCAGATTTTTGGTGGAAAGGTAAATTAGTATTTAAAGCTAAACTAAGA
GCATCTCATACTTGGAATCCAATTCAACAAATGAGTATTAATGTAGATAACCAATTTAAC
TATGTACCAAATAATATTGGAGCTATGAAAATTGTATATGAAAAATCTCAACTAGCACCT
AGA
>PV521962 FPV-GE1021/EGY/2023/G3 this study
ATGAGTGATGGAGCAGTTCAACCAGACGGTGGTCAACCTGCTGTCAGAAATGAAAGAGCT
ACAGGATCTGGGAACGGGTCTGGAGGCGGGGGTGGTGGTGGTTCTGGGGGTGTGGGGATT
TCTACGGGTACTTTTAATAATCAGACGGAATTTAAATTTTTGGAAAACGGATGGGTGGAA
ATCACAGCAAACTCAAGCAGACTTGTACATTTAAATATGCCAGAAAGTGAGAATTATAAA
AGAGTAGTTGTAAATAATATGGATAAAACTGCAGTTAAAGGAAACATGGCTTTAGATGAT
ACTCATGTACAAATTGTAACACCTTGGTCATTGGTTGATGCAAATGCTTGGGGAGTTTGG
TTTAATCCAGGAGATTGGCAACTAATTGTTAATACTATGAGTGAGTTGCATTTAGTTAGT
TTTGAACAAGAAATTTTTAATGTTGTTTTAAAAACTGTTTCAGAATCTGCTACTCAGCCA
CCAACTAAAGTTTATAATAATGATTTAACTGCATCATTGATGGTTGCATTAGATAGTAAT
AATACTATGCCATTTACTCCAGCAGCTATGAGATCTGAGACATTGGGTTTTTATCCATGG
AAACCAACCATACCAACTCCATGGAGATATTATTTTCAATGGGATAGAACATTAATACCA
TCTCATACTGGAACTAGTggcacaCCAACAAATGTATATCATGGTACAGATCCAGATGAT
GTTCAATTTTATACTATTGAAAACTCTGTGCCAGTACACTTACTAAGAACAGGTGATGAA
TTTGCTACAGGAACATTTTTTTTTGATTGTAAACCATGTAGACTAACACATACATGGCAA
ACAAATAGAGCATTGGGCTTACCACCATTTCTAAATTCTTTGCCTCAATCTGAAGGAGCT
ACTAACTTTGGTGATATAGGAGTTCAGCAAGATAAAAGACGTGGTGTAACTCAAATGGGA
AATACAGACTATATTACTGAAGCTACTATTATGAGACCAGCTGAGGTTGGTTATAGTGCA
CCATATTATTCTTTTGAAGCATCTACACAAGGGCCATTTAAAACACCTATTGCAGCAGGA
CGGGGGGGAGCACAAACAGATGAAAATCAAGCAGCAGATGGTGATCCAAGATATGCATTT
GGTAGACAACATGGTCAAAAAACTACTACAACAGGAGAAACACCTGAGAGATTTACATAT
ATAGCACATCAAGATACAGGAAGATATCCAGAAGGGGATTGGATTCAAAATATTAACTTT
AACCTTCCTGTAACAAATGATAATGTATtgctaccaacagatccaattggaggtaaaaca
ggaattaactatactaatatatttaATACTTATGGTCCTTTAACTGCATTAAatAATGta
CCACCAGTTTATCCaAatggtCAAATTTGGGATAAAGAATTTGATACTGACTTAAAACCA
AGACTTCATGTAAATGCACCATTTGTTTGTCAAAATAATTGTCCTGGTCAATTATTTGTA
AAAGTTGCGCCTAATTTAACAAATGAATATGATCCTGATGCATCTGCTAATATGTCAAGA
ATTGTAACTTACTCAGATTTTTGGTGGAAAGGTAAATTAGTATTTAAAGCTAAACTAAGA
GCATCTCATACTTGGAATCCAATTCAACAAATGAGTATTAATGTAGATAACCAATTTAAC
TATGTACCAAATAATATTGGAGCTATGAAAATTGTATATGAAAAATCTCAACTAGCACCT
AGA
>PV521963 FPV-GE1022/EGY/2023/G3 this study
ATGAGTGATGGAGCAGTTCAACCAGACGGTGGTCAACCTGCTGTCAGAAATGAAAGAGCT
ACAGGATCTGGGAACGGGTCTGGAGGCGGGGGTGGTGGTGGTTCTGGGGGTGTGGGGATT
TCTACGGGTACTTTTAATAATCAGACGGAATTTAAATTTTTGGAAAACGGATGGGTGGAA
ATCACAGCAAACTCAAGCAGACTTGTACATTTAAATATGCCAGAAAGTGAAAATTATAAA
AGAGTAGTTGTAAATAATATGGATAAAACTGCAGTTAAAGGAAACATGGCTTTAGATGAT
ACTCATGTACAAATTGTAACACCTTGGTCATTGGTTGATGCAAATGCTTGGGGAGTTTGG
TTTAATCCAGGAGATTGGCAACTAATTGTTAATACTATGAGTGAGTTGCATTTAGTTAGT
TTTGAACAAGAAATTTTTAATGTTGTTTTAAAGACTGTTTCAGAATCTGCTACTCAGCCA
CCAACTAAAGTTTATAATAATGATTTAACTGCATCATTGATGGTTGCATTAGATAGTAAT
AATACTATGCCATTTACTCCAGCAGCTATGAGATCTGAGACATTGGGTTTTTATCCATGG
AAACCAACCATACCAACTCCATGGAGATATTATTTTCAATGGGATAGAACATTAATACCA
TCTCATACTGGAACTAGTGGCACACCAACAAATGTATATCATGGTACAGATCCAGATGAT
GTTCAATTTTATACTATTGAAAACTCTGTGCCAGTACACTTACTAAGAACAGGTGATGAA
TTTGCTACAGGAACATTTTTTTTTGATTGTAAACCATGTAGACTAACACATACATGGCAA
ACAAATAGAGCATTGGGCTTACCACCATTTCTAAATTCTTTGCCTCAATCTGAAGGAGCT
ACTAACTTTGGTGATATAGGAGTTCAGCAAGATAAAAGACGTGGTGTAACTCAAATGGGA
AATACAGACTATATTACTGAAGCTACTATTATGAGACCAGCTGAGGTTGGTTATAGTGCA
CCATATTATTCTTTTGAAGCATCTACACAAGGGCCATTTAAAACACCTATTGCAGCAGGA
CGGGGGGGAGCGCAAACAGATGAAAATCAAGCAGCAGATGGTGATCCAAGATATGCATTT
GGTAGACAACATGGTCAAAAAACTACTACAACAGGAGAAACACCTGAGAGATTTACATAT
ATAGCACATCAAGATACAGGAAGATATCCAGAAGGAGATTGGATTCAAAATATTAACTTT
AACCTTCCTGTAACAAATGATAATGTATTGCTACCAACAGATCCAATTGGAGGTAAAACA
GGAATTAACTATACTAATATATttAATACTTATGGTCCTTTAACTGCATTAAATAATGTA
CCACCAGTTTATCCAAATGGTCAAATTTGGGATAAAGAATTTGATACTGACTTAAAACCA
AGACTTCATGTAAATGCACCATTTGTTTGTCAAAATAATTGTCCTGGTCAATTATTTGTA
AAAGTTGCGCCTAATTTAACAAATGAATATGATCCAGATGCATCTGCTAATATGTCAAGA
ATTGTAACTTACTCAGATTTTTGGTGGAAAGGTAAATTAGTATTTAAAGCTAAACTAAGA
GCATCTCATACTTGGAATCCAATTCAACAAATGAGTATTAATGTAGATAACCAATTTAAC
TATGTACCAAATAATATTGGAGCTATGAAAATTGTATATGAAAAATCTCAACTAGCACCT
AGA
>PV521964 FPV-ATAX1023/EGY/2023/G3 this study
ATGAGTGATGGAGCAGTTCAACCAGACGGTGGTCAACCTGCTGTCAGAAATGAaAGAGCT
ACAGGATCTGGGAACGGGTCTGGAGGCGGGGGTGGTGGTGGTTCTGGGGGTGTGGGGATT
TCTACGGGTACTTTTAATAATCAGACGGAATTTAAATTTTTGGAAAACGGATGGGTGGAA
ATCACAGCAAACTCAAGCAGACTTGTACATTTAAATATGCCAGAAAGTGAAAATTATAAA
AGAGTAGTTGTAAATAATATGGATAAAACTGCAGTTAAAGGAAACATGGCTTTAGATGAT
ACTCATGTACAAATTGTAACACCTTGGTCATTGGTTGATGCAAATGCTTGGGGAGTTTGG
TTTAATCCAGGAGATTGGCAACTAATTGTTAATACTATGAGTGAGTTGCATTTAGTTAGT
TTTGAACAAGAAATTTTTAATGTTGTTTTAAAGACTGTTTCAGAATCTGCTACTCAGCCA
CCAACTAAAGTTTATAATAATGATTTAACTGCATCATTGATGGTTGCATTAGATAGTAAT
AATACTATGCCATTTACTCCAGCAGCTATGAGATCTGAGACATTGGGTTTTTATCCATGG
AAACCAACCATACCAACTCCATGGAGATATTATTTTCAATGGGATAGAACATTAATACCA
TCTCATACTGGAACTAGTGGCACACCAaCAAATGTATATCATGGTACAGATCCAGATGAT
GTTCAATTTTATACTATTGAAAATTCTGTGCCAGTACACTTACTAAGAACAGGTGATGAA
TTTGCTACAGGAACATTTTTTTTTGATTGTAAACCATGTAGACTAACACATACATGGCAA
ACAAATAGAGCATTGGGCTTACCACCATTTCTAAATTCTTTGCCTCAATCTGAAGGAGCT
ACTAACTTTGGTGATATAGGAGTTCAGCAAGATAAAAGACGTGGTGTAACTCAAATGGGA
AATACAGACTATATTACTGAAGCTACTATTATGAGACCAGCTGAGGTTGGTTATAGTGCA
CCATATTATTCTTTTGAAGCATCTACACAAGGGCCATTTAAAACACCTATTGCAGCAGGA
CGGGGGGGAGCGCAAACAGATGAAAATCAAGCAGCAGATGGTGATCCAAGATATGCATTT
GGTAGACAACATGGTCAAAAAACTACTACAACAGGAGAAACACCTGAGAGATTTACATAT
ATAGCACATCAAGATACAGGAAGATATCCAGAAGGGGATTGGATTCAAAATATTAACTTT
AACCTTCCTGTAACAAATGATAATGTATTGCTACCAACAGATCCAATTGGAGGTAAAACA
GGAATTAACTATACTAATATATTTAATACTTATGGTCCTTTAACTGCATTAAATAATGTA
CCACCAGTTTATCCAAATGGTCAAATTTGGGATAAAGAATTTGATACTGACTTAAAACCA
AGACTTCATGTAAATGCACCATTTGTTTGTCAAAATAATTGTCCTGGTCAATTATTTGTA
AAAGTTGCGCCTAATTTAACAAATGAATATGATCCTGATGCATCTGCTAATATGTCAAGA
ATTGTAACTTACTCAGATTTTTGGTGGAAAGGTAAATTAGTATTTAAAGCTAAACTAAGA
GCATCTCATACTTGGAATCCAATTCAACAAATGAGTATTAATGTAGATAACCAATTTAAC
TATGTACCAAATAATATTGGAGCTATGAAAATTGTATATGAAAAATCTCAACTAGCACCT
AGA
>PV521965 FPV-ATAX1024/EGY/2023/G3 this study
ATGAGTGATGGAGCAGTTCAACCAGACGGTGGTCAACCTGCTGTCAGAAATGAAAGAGCT
ACAGGATCTGGGAACGGGTCTGGAGGCGGGGGTGGTGGTGGTTCTGGGGGTGTGGGGATT
TCTACGGGTACTTTTAATAATCAGACGGAATTTAAATTTTTGGAAAACGGATGGGTGGAA
ATCACAGCAAACTCAAGCAGACTTGTACATTTAAATATGCCAGAAAGTGAAAATTATAAA
AGAGTAGTTGTAAATAATATGGATAAAACTGCAGTTAAAGGAAACATGGCTTTAGATGAT
ACTCATGTACAAATTGTAACACCTTGGTCATTGGTTGATGCAAATGCTTGGGGAGTTTGG
TTTAATCCAGGAGATTGGCAACTAATTGTTAATACTATGAGTGAGTTGCATTTAGTTAGT
TTTGAACAAGAAATTTTTAATGTTGTTTTAAAAACTGTTTCAGAATCTGCTACTCAGCCA
CCAACTAAAGTTTATAATAATGATTTAACTGCATCATTGATGGTTGCATTAGATAGTAAT
AATACTATGCCATTTACTCCAGCAGCTATGAGATCTGAGACATTGGGTTTCTATCCATGG
AAACCAACCATACCAACTCCATGGAGATATTATTTTCAATGGGATAGAACATTAATACCA
TCTCATACTGGAACTAGTGGCACACCAACAAATGTATATCATGGTACAGATCCAGATGAT
GTTCAATTTTATACTATTGAAAATTcTGTGCCAGTACACTTACTAAGAACAGGTGATGAA
TTTGCTACAGGAACATTTTTTTTTGATTGTAAACCATGTAGACTAACACATACATGGCAA
ACAAATAGAGCATTGGGCTTACCACCATTTCTAAATTCTTTGCCTCAATCTGAAGGAGCT
ACTAACTTTGGTGATATAGGAGTTCAACAAGATAAAAGACGTGGTGTAACTCAAATGGGA
AATACAGACTATATTACTGAAGCTACTATTATGAGACCAGCTGAGGTTGGTTATAGTGCA
CCATATTATTCTTTTGAAGCATCCACACAAGGGCCATTTAAAACACCTATTGCAGCAGGA
CGGGGGGGAGCGCAAACAGATGAAAATCAAGCAGCAGATGGTGATCCAAGATATGCATTT
GGTAGACAGCATGGTCAAAAAACTACTGCAACAGGAGAAACACCTGAGAGATTTACATAT
ATAGCACATCAAGATACAGGAAGATATCCAGAAGGAGATTGGATTCAAAATATTAACTTT
AACCTTCCTGTAACAAATGATAATGTATTGCTACCAACAGATCCAATTGGAGGTAAAACA
GGAATTAACTATACTAATATATTTAATACTTATGGTCCTTTAACTGCATTAAATAATGTA
CCACCAGTTTATCCAAATGGTCAAATTTGGGATAAAGAATTTGATACTGACTTAAAACCA
AGACTTCATGTAAATGCACCATTTGTTTGTCAAAATAATTGTCCTGGTCAATTATTTGTA
AAAGTTGCGCCTAATTTAACAAATGAATATGATCCAGATGCATCTGCTAATATGTCAAGA
ATTGTAACTTACTCAGATTTTTGGTGGAAAGGTAAATTAGTATTTAAAGCTAAACTAAGA
GCATCTCATACTTGGAATCCAATTCAACAAATGAGTATTAATGTAGATAACCAATTTAAC
TATGTACCAAATAATATTGGAGCTATGAAAATTGTATATGAAAAATCTCAACTAGCACCT
AGA
>EU018142 FPV-04/ARG/2007/G1
ATGAGTGATGGAGCAGTTCAACCAGACGGTGGTCAACCTGCTGTCAGAAATGAAAGAGCT
ACAGGATCTGGGAACGGGTCTGGAGGCGGGGGTGGTGGTGGTTCTGGGGGTGTGGGGATT
TCTACGGGTACTTTCAATAATCAGACGGAATTTAAATTTTTGGAAAACGGGTGGGTGGAA
ATCACAGCAAACTCAAGCAGACTTGTACATTTAAATATGCCAGAAAGTGAAAATTATAAA
AGAGTAGTTGTAAATAATATGGATAAAACTTCAGTTAAAGGAAACATGGCTTTAGATGAT
ACTCATGTACAAATTGTAACACCTTGGTCATTGGTTGATGCAAATGCTTGGGGAGTTTGG
TTTAATCCAGGAGATTGGCAACTAATTGTTAATACTATGAGTGAATTGCACTTAGTTAGT
TTTGAACAAGAAATTTTTAATGTTGTTTTAAAGACTGTTTCAGAATCTGCTACTCAGCCA
CCAACTAAAGTTTATAATAATGATTTAACTGCATCATTGATGGTTGCATTAGATAGCAAT
AATACTATGCCATTTACTCCAGCAGCTATGAGATCTGAGACATTGGGTTTTTATCCATGG
AAACCAACCATACCAACTCCATGGAGATATTATTTTCAATGGGATAGAACATTAATACCA
TCTCATACTGGAACTAGTGGCACACCAACAAATATATATCATGGTACAGATCCAGATGAT
GTTCAATTTTATACTATTGAAAATTCTGTGCCAGTACACTTACTAAGAACAGGTGATGAA
TTTGCTACAGGAACATTTTTTTTTGATTGTAAACCATGTAGACTAACACATACATGGCAA
ACAAATAGAGCATTAGGCTTACCACCATTTTTAAATTCTTTGCCTCAATCTGAAGGAGCT
ACTAACTTTGGTGATATAGGAGTTCAACAAGATAAAAGACGTGGTGTAACTCAAATGGGA
AATACAGACTATATTACTGAAGCTACTATTATGAGACCAGCTGAGGTTGGTTATAGTGCA
CCATATTATTCTTTTGAAGCATCTACACAAGGGCCATTTAAAACACCTATTGCAGCAGGA
CGGGGGGGAGCGCAAACAGATGAAAATCAAGCAGCAGATGGTGATCCAAGATATGCATTT
GGTAGACAACATGGTCAAAAAACTACTACAACAGGAGAAACACCTGAGAGATTTACATAT
ATAGCACATCAAGATACAGGAAGATATCCAGAAGGAGATTGGATTCAAAATATTAACTTT
AACCTTCCTGTAACAAATGATAATGTATTGCTACCAACAGATCCAATTGGAGGTAAAACA
GGAATTAACTATACTAATATATTTAATACTTATGGTCCTTTAACTGCATTAAATAATGTA
CCACCAGTTTATCCAAATGGTCAAATTTGGGATAAAGAATTTGATACTGACTTAAAACCA
AGACTTCATGTAAATGCACCATTTGTTTGTCAAAATAATTGTCCTGGTCAATTATTTGTA
AAAGTTGCGCCTAATTTAACGAATGAATATGATCCTGATGCATCTGCTAATATGTCAAGA
ATTGTAACTTATTCAGATTTTTGGTGGAAAGGTAAATTAGTATTTAAAGCTAAACTAAGA
GCATCTCATACTTGGAATCCAATTCAACAAATGAGTATTAATGTAGATAACCAATTTAAC
TATGTACCAAATAATATTGGAGCTATGAAAATTGTATATGAAAAATCTCAACTAGCACCT
AGA
>EU018143 FPV-03/ARG/2007/G1
ATGAGTGATGGAGCAGTTCAACCAGACGGTGGTCAACCTGCTGTCAGAAATGAAAGAGCT
ACAGGATCTGGGAACGGGTCTGGAGGCGGGGGTGGTGGTGGTTCTGGGGGTGTGGGGATT
TCTACGGGTACTTTCAATAATCAGACGGAATTTAAATTTTTGGAAAACGGGTGGGTGGAA
ATCACAGCAAACTCAAGCAGACTTGTACATTTAAATATGCCAGAAAGTGAAAATTATAAA
AGAGTAGTTGTAAATAATATGGATAAAACTTCAGTTAAAGGAAACATGGCTTTAGATGAT
ACTCATGTACAAATTGTAACACCTTGGTCATTGGTTGATGCAAATGCTTGGGGAGTTTGG
TTTAATCCAGGAGATTGGCAACTAATTGTTAATACTATGAGTGAATTGCACTTAGTTAGT
TTTGAACAAGAAATTTTTAATGTTGTTTTAAAGACTGTTTCAGAATCTGCTACTCAGCCA
CCAACTAAAGTTTATAATAATGATTTAACTGCATCATTGATGGTTGCATTAGATAGCAAT
AATACTATGCCATTTACTCCAGCAGCTATGAGATCTGAGACATTGGGTTTTTATCCATGG
AAACCAACCATACCAACTCCATGGAGATATTATTTTCAATGGGATAGAACATTAATACCA
TCTCATACTGGAACTAGTGGCACACCAACAAATATATATCATGGTACAGATCCAGATGAT
GTTCAATTTTATACTATTGAAAATTCTGTGCCAGTACACTTACTAAGAACAGGTGATGAA
TTTGCTACAGGAACATTTTTTTTTGATTGTAAACCATGTAGACTAACACATACATGGCAA
ACAAATAGAGCATTAGGCTTACCACCATTTTTAAATTCTTTGCCTCAATCTGAAGGAGCT
ACTAACTTTGGTGATATAGGAGTTCAACAAGATAAAAGACGTGGTGTAACTCAAATGGGA
AATACAGACTATATTACTGAAGCTACTATTATGAGACCAGCTGAGGTTGGTTATAGTGCA
CCATATTATTCTTTTGAAGCATCTACACAAGGGCCATTTAAAACACCTATTGCAGCAGGA
CGGGGGGGAGCGCAAACAGATGAAAATCAAGCAGCAGATGGTGATCCAAGATATGCATTT
GGTAGACAACATGGTCAAAAAACTACTACAACAGGAGAAACACCTGAGAGATTTACATAT
ATAGCACATCAAGATACAGGAAGATATCCAGAAGGAGATTGGATTCAAAATATTAACTTT
AACCTTCCTGTAACAAATGATAATGTATTGCTACCAACAGATCCAATTGGAGGTAAAACA
GGAATTAACTATACTAATATATTTAATACTTATGGTCCTTTAACTGCATTAAATAATGTA
CCACCAGTTTATCCAAATGGTCAAATTTGGGATAAAGAATTTGATACTGACTTAAAACCA
AGACTTCATGTAAATGCACCATTTGTTTGTCAAAATAATTGTCCTGGTCAATTATTTGTA
AAAGTTGCGCCTAATTTAACGAATGAATATGATCCTGATGCACCTGCTAATATGTCAAGA
ATTGTAACTTATTCAGATTTTTGGTGGAAAGGTAAATTAGTATTTAAAGCTAAACTAAGA
GCATCTCATACTTGGAATCCAGTTCAACAAATGAGTATTAATGTAGATAACCAATTTAAC
TATGTACCAAATAATATTGGAGCTATGAAAATTGTATATGAAAAATCTCAACTAGCACCT
AGA
>EU018144 FPV-02/ARG/2007/G1
ATGAGTGATGGAGCAGTTCAACCAGACGGTGGTCAACCTGCTGTCAGAAATGAAAGAGCT
ACAGGATCTGGGAACGGGTCTGGAGGCGGGGGTGGTGGTGGTTCTGGGGGTGTGGGGATT
TCTACGGGTACTTTCAATAATCAGACGGAATTTAAATTTTTGGAAAACGGGTGGGTGGAA
ATCACAGCAAACTCAAGCAGACTTGTACATTTAAATATGCCAGAAAGTGAAAATTATAAA
AGAGTAGTTGTAAATAATATGGATAAAACTTCAGTTAAAGGAAACATGGCTTTAGATGAT
ACTCATGTACAAATTGTAACACCTTGGTCATTGGTTGATGCAAATGCTTGGGGAGTTTGG
CTTAATCCAGGAGATTGGCAACTAATTGTTAATACTATGAGTGAATTGCACTTAGTTAGT
TTTGAACAAGAAATTTTTAATGTTGTTTTAAAGACTGTTTCAGAATCTGCTACTCAGCCA
CCAACTAAAGTTTATAATAATGATTTAACTGCATCATTGATGGTTGCATTAGATAGCAAT
AATACTATGCCATTTACTCCAGCAGCTATGAGATCTGAGACATTGGGTTTTTATCCATGG
AAACCAACCATACCAACTCCATGGAGATATTATTTTCAATGGGATAGAACATTAATACCA
TCTCATACTGGAACTAGTGGCACACCAATAAATATATATCATGGTACAGATCCAGATGAT
GTTCAATTTTATACTATTGAAAATTCTGTGCCAGTACACTTACTAAGAACAGGTGATGAA
TTTGCTACAGGAACATTTTTTTTTGATTGTAAACCATGTAGACTAACACATACATGGCAA
ACAAATAGAGCATTAGGCTTACCACCATTTTTAAATTCTTTGCCTCAATCTGAAGGAGCT
ACTAACTTTGGTGATATAGGAGTTCGACAAGATAAAAGACGTGGTGTAACTCAAATGGGA
AATACAGACTATATTACTGAAGCTACTATTATGAGACCAGCTGAGGTTGGTTATAGTGCA
CCATATTATTCTTTTGAAGCATCTACACAAGGGCCATTTAAAACACCTATTGCAGCAGGA
CGGGGGGGAGCGCAAACAGATGAAAATCAAGCAGCAGATGGTGATCCAAGATATGCATTT
GGTAGACAACATGGTCAAAAAACTACTACAACAGGAGAAACACCTGAGAGATTTACATAT
ATAGCACATCAAGATACAGGAAGATATCCAGAAGGAGATTGGATTCAAAATATTAACTTT
AACCTTCCTGTAACAAATGATAATGTATTGCTACCAACAGATCCAATTGGAGGTAAAACA
GGAATTAACTATACTAATATATTTAATACTTATGGTCCTTTAACTGCATTAAATAATGTA
CCACCAGTTTATCCAAATGGTCAAATTTGGGATAAAGAATTTGATACTGACTTAAAACCA
AGACTTCATGTAAATGCACCATTTGTTTGTCAAAATAATTGTCCTGGTCAATTATTTGTA
AAAGTTGCGCCTAATTTAACGAATGAATATGATCCTGATGCATCTGCTAATATGTCAAGA
ATTGTAACTTATTCAGATTTTTGGTGGAAAGGTAAATTAGTATTTAAAGCTAAACTAAGA
GCATCTCATACTTGGAATCCAATTCAACAAATGAGTATTAATGTAGATAACCAATTTAAC
TATGTACCAAATAATATTGGAGCTATGAAAATTGTATATGAAAAATCTCAACTAGCACCT
AGA
>EU018145 FPV-01/ARG/2007/G1
ATGAGTGATGGAGCAGTTCAACCAGACGGTGGTCAACCTGCTGTCAGAAATGAAAGAGCT
ACAGGATCTGGGAACGGGTCTGGAGGCGGGGGTGGTGGTGGTTCTGGGGGTGTGGGGATT
TCTACGGGTACTTTCAATAATCAGACGGAATTTAAATTTTTGGAAAACGGGTGGGTGGAA
ATCACAGCAAACTCAAGCAGACTTGTACATTTAAATATGCCAGAAAGTGAAAATTATAAA
AGAGTAGTTGTAAATAATATGGATAAAACTTCAGTTAAAGGAAACATGGCTTTAGATGAT
ACTCATGTACAAATTGTAACACCTTGGTCATTGGTTGATGCAAATGCTTGGGGAGTTTGG
TTTAATCCAGGAGATTGGCAACTAATTGTTAATACTATGAGTGAATTGCACTTAGTTAGT
TTTGAACAAGAAATTTTTAATGTTGTTTTAAAGACTGTTTCAGAATCAGCTACTCAGCCA
CCAACTAAAGTTTATAATAATGATTTAACTGCATCATTGATGGTTGCATTAGATAGTAAT
AATACTATGCCATTTACTCCAGCAGCTATGAGATCTGAGACATTGGGTTTTTATCCATGG
AAACCAACCATACCAACTCCATGGAGATATTATTTTCAATGGGATAGAACATTAATACCA
TCTCATACTGGAACTAGTGGCACACCAACAAATATATATCATGGTACAGATCCAGATGAT
GTTCAATTTTATACTATTGAAAATTCTGTGCCAGTACACTTACTAAGAACAGGTGATGAA
TTTGCTACAGGAACATTTTTTTTTGATTGTAAACCATGTAGACTAACACATACATGGCAA
ACAAATAGAGCATTAGGCTTACCACCATTTTTAAATTCTTTGCCTCAATCTGAAGGAGCT
ACTAACTTTGGTGATATAGGAGTTCAACAAGATAAAAGACGTGGTGTAACTCAAATGGGA
AATACAGACTATATTACTGAAGCTACTATTATGAGACCAGCTGAGGTTGGTTATAGTGCA
CCATATTATTCTTTTGAAGCATCTACACAAGGGCCATTTAAAACACCTATTGCAGCAGGA
CGGGGGGGAGCGCAAACAGATGAAAATCAAGCAGCAGATGGTGATCCAAGATATGCATTT
GGTAGACAACATGGTCAAAAAACTACTACAACAGGAGAAACACCTGAGAGATTTACATAT
ATAGCACATCAAGATACAGGAAGATATCCAGAAGGAGATTGGATTCAAAATATTAACTTT
AACCTTCCTGTAACAAATGATAATGTATTGCTACCAACAGATCCAATTGGAGGTAAAACA
GGAATTAACTATACTAATATATTTAATACTTATGGTCCTTTAACTGCATTAAATAATGTA
CCACCAGTTTATCCAAATGGTCAAATTTGGGATAAAGAATTTGATACTGACTTAAAACCA
AGACTTCATGTAAATGCACCATTTGTTTGTCAAAATAATTGTCCTGGTCAATTATTTGTA
AAAGTTGCGCCTAATTTAACGAATGAATATGATCCTGATGCATCTGCTAATATGTCAAGA
ATTGTAACTTATTCAGATTTTTGGTGGAAAGGTAAATTAGTATTTAAAGCTAAACTAAGA
GCATCTCATACTTGGAATCCAATTCAACAAATGAGTATTAATGTAGATAACCAATTTAAC
TATGTACCAAATAATATTGGAGCTATGAAAATTGTATATGAAAAATCTCAACTAGCACCT
AGA
>FJ440711 FPV-05/ARG/2007/G1
ATGAGTGATGGAGCAGTTCAACCAGACGGTGGTCAACCTGCTGTCAGAAATGAAAGAGCT
ACAGGATCTGGGAACGGGTCTGGAGGCGGGGGTGGTGGTGGTTCTGGGGGTGTGGGGATT
TCTACGGGTACTTTCAATAATCAGACGGAATTTAAATTTTTGGAAAACGGGTGGGTGGAA
ATCACAGCAAACTCAAGCAGACTTGTACATTTAAATATGCCAGAAAGTGAAAATTATAAA
AGAGTAGTTGTAAATAATATGGATAAAACTTCAGTTAAAGGAAACATGGCTTTAGATGAT
ACTCATGTACAAATTGTAACACCTTGGTCATTGGTTGATGCAAATGCTTGGGGAGTTTGG
TTTAATCCAGGAGATTGGCAACTAATTGTTAATACTATGAGTGAATTGCACTTAGTTAGT
TTTGAACAAGAAATTTTTAATGTTGTTTTAAAGACTGTTTCAGAATCTGCTACTCAGCCA
CCAACTAAAGTTTATAATAATGATTTAACTGCATCATTGATGGTTGCATTAGATAGCAAT
AATACTATGCCATTTACTCCAGCAGCTATGAGATCTGAGACATTGGGTTTTTATCCATGG
AAACCAACCATACCAACTCCATGGAGATATTATTTTCAATGGGATAGAACATTAATACCA
TCTCATACTGGAACTAGTGGCACACCAATAAATATATATCATGGTACAGATCCAGATGAT
GTTCAATTTTATACTATTGAAAATTCTGTGCCAGTACACTTACTAAGAACAGGTGATGAA
TTTGCTACAGGAACATTTTTTTTTGATTGTAAACCATGTAGACTAACACATACATGGCAA
ACAAATAGAGCATTAGGCTTACCACCATTTTTAAATTCTTTGCCTCAATCTGAAGGAGCT
ACTAACTTTGGTGATATAGGAGTTCAACAAGATAAAAGACGTGGTGTAACTCAAATGGGA
AATACAGACTATATTACTGAAGCTACTATTATGAGACCAGCTGAGGTTGGTTATAGTGCA
CCATATTATTCTTTTGAAGCATCTACACAAGGGCCATTTAAAACACCTATTGCAGCAGGA
CGGGGGGGAGCGCAAACAGATGAAAATCAAGCAGCAGATGGTGATCCAAGATATGCATTT
GGTAGACAACATGGTCAAAAAACTACTACAACAGGAGAAACACCTGAGAGATTTACATAT
ATAGCACATCAAGATACAGGAAGATATCCAGAAGGAGATTGGATTCAAAATATTAACTTT
AACCTTCCTGTAACAAATGATAATGTATTGCTACCAACAGATCCAATTGGAGGTAAAACA
GGAATTAACTATACTAATATATTTAATACTTATGGTCCTTTAACTGCATTAAATAATGTA
CCACCAGTTTATCCAAATGGTCAAATTTGGGATAAAGAATTTGATACTGACTTAAAACCA
AGACTTCATGTAAATGCACCATTTGTTTGTCAAAATAATTGTCCTGGTCAATTATTTGTA
AAAGTTGCGCCTAATTTAACGAATGAATATGATCCTGATGCATCTGCTAATATGTCAAGA
ATTGTAACTTATTCAGATTTTTGGTGGAAAGGTAAATTAGTATTTAAAGCTAAACTAAGA
GCATCTCATACTTGGAATCCAATTCAACAAATGAGTATTAATGTAGATAACCAATTTAAC
TATGTACCAAATAATATTGGAGCTATGAAAATTGTATATGAAAAATCTCAACTAGCNCCT
AGA
>FJ440712 FPV-06/ARG/2007/G1
ATGAGTGATGGAGCAGTTCAACCAGACGGTGGTCAACCTGCTGTCAGAAATGAAAGAGCT
ACAGGATCTGGGAACGGGTCTGGAGGCGGGGGTGGTGGTGGTTCTGGGGGTGTGGGGATT
TCTACGGGTACTTTCAATAATCAGACGGAATTTAAATTTTTGGAAAACGGGTGGGTGGAA
ATCACAGCAAACTCAAGCAGACTTGTACATTTAAATATGCCAGAAAGTGAAAATTATAAA
AGAGTAGTTGTAAATAATATGGATAAAACTTCAGTTAAAGGAAACATGGCTTTAGATGAT
ACTCATGTACAAATTGTAACACCTTGGTCATTGGTTGATGCAAATGCTTGGGGAGTTTGG
TTTAATCCAGGAGATTGGCAACTAATTGTTAATACTATGAGTGAATTGCACTTAGTTAGT
TTTGAACAAGAAATTTTTAATGTTGTTTTAAAGACTGTTTCAGAATCTGCTACTCAGCCA
CCAACTAAAGTTTATAATAATGATTTAACTGCATCATTGATGGTTGCATTAGATAGCAAT
AATACTATGCCATTTACTCCAGCAGCTATGAGATCTGAGACATTGGGTTTTTATCCATGG
AAACCAACCACACCAACTCCATGGAGATATTATTTTCAATGGGATAGAACATTAATACCA
TCTCATACTGGAACTAGTGGCACACCAACAAATATATATCATGGTACAGATCCAGATGAT
GTTCAATTTTATACTATTGAAAATTCTGTGCCAGTACACTTACTAAGAACAGGTGATGAA
TTTGCTACAGGAACATTTTTTTTTGATTGTAAACCATGTAGACTAACACATACATGGCAA
ACAAATAGAGCATTAGGCTTACCACCATTTTTAAATTCTTTGCCTCAATCTGAAGGAGCT
ACTAACTTTGGTGATATAGGAGTTCAACAAGATAAAAGACGTGGTGTAACTCAAATGGGA
AATACAGACTATATTACTGAAGCTACTATTATGAGACCAGCTGAGGTTGGTTATAGTGCA
CCATATTATTCTTTTGAAGCATCTACACAAGGGCCATTTAAAACACCTATTGCAGCAGGA
CGGGGGGGAGCGCAAACAGATGAAAATCAAGCAGCAGATGGTGATCCAAGATATGCATTT
GGTAGACAACATGGTCAAAAAACTACTACAACAGGAGAAACACCTGAGAGATTTACATAT
ATAGCACATCAAGATACAGGAAGATATCCAGAAGGAGATTGGATTCAAAATATTAACTTT
AACCTTCCTGTAACAAATGATAATGTATTGCTACCAACAGATCCAATTGGAGGTAAAACA
GGAATTAACTATACTAATATATTTAATACTTATGGTCCTTTAACTGCATTAAATAATGTA
CCACCAGTTTATCCAAATGGTCAAATTTGGGATAAAGAATTTGATACTGACTTAAAACCA
AGACTTCATGTAAATGCACCGTTTGTTTGTCAAAATAATTGTCCTGGTCAATTATTTGTA
AAAGTTGCGCCTAATTTAACGAATGAATATGATCCTGATGCATCTGCTAATATGTCAAGA
ATTGTAACTTATTCAGATTTTTGGTGGAAAGGTAAATTAGTATTTAAAGCTAAACTAAGA
GCATCTCATACTTGGAATCCAATTCAACAAATGAGTATTAATGTAGATAACCAATTTAAC
TATGTACCAAATAATATTGGAGCTATGAAAATTGTATATGAAAAATCTCAACTAGCACCT
AGA
>FJ440713 FPV-07/ARG/2007/G1
ATGAGTGATGGAGCAGTTCAACCAGACGGTGGTCAACCTGCTGTCAGAAATGAAAGAGCT
ACAGGATCTGGGAACGGGTCTGGAGGCGGGGGTGGTGGTGGTTCTGGGGGTGTGGGGATT
TCTACGGGTACTTTCAATAATCAGACGGAATTTAAATTTTTGGAAAACGGGTGGGTGGAA
ATCACAGCAAACTCAAGCAGACTTGTACATTTAAATATGCCAGAAAGTGAAAATTATAAA
AGAGTAGTTGTAAATAATATGGATAAAACTTCAGTTAAAGGAAACATGGCTTTAGATGAT
ACTCATGTACAAATTGTAACACCTTGGTCATTGGTTGATGCAAATGCTTGGGGAGTTTGG
TTTAATCCAGGAGATTGGCAACTAATTGTTAATACTATGAGTGAATTGCACTTAGTTAGT
TTTGAACAAGAAATTTTTAATGTTGTTTTAAAGACTGTTTCANAATCTGCTACTCANCCA
CCAACTAAAGTTTATAATAATGATTTAACTGCATCATTGATGGTTGCATTAGATAGCAAT
AATACTATGCCATTTACTCCAGCAGCTATGAGATCTGAGACATTGGGTTTTTATCCATGG
AAACCAACCATACCAACTCCATGGAGATATTATTTTCAATGGGGTAGAACATTAATACCA
TCTCATACTGGAACTAGTGGCACACCAATAAATATATATCATGGTACAGATCCAGATGAT
GTTCAATTTTATACTATTGAAAATTCTGTGCCAGTACACTTACTAAGAACAGGTGATGAA
TTTGCTACAGGAACATTTTTTTTTGATTGTAAACCATGTAGACTAACACATACATGGCAA
ACAAATAGAGCATTAGGCTTACCACCATTTTTAAATTCTTTGCCTCAATCTGAAGGAGCT
ACTAACTTTGGTGATATAGGAGTTCAACAAGATAAAAGACGTGGTGTAACTCAAATGGGA
AATACAGACTATATTACTGAAGCTACTATTATGAGACCAGCTGAGGTTGGTTATAGTGCA
CCATATTATTCTTTTGAAGCATCTACACAAGGGCCATTTAAAACACCTATTGCAGCAGGA
CGGGGGGGAGCGCAAACAGATGAAAATCAAGCAGCAGATGGTGATCCAAGATATGCATTT
GGTAGACAACATGGTCAAAAAACTACTACAACAGGAGAAACACCTGAGAGATTTACATAT
ATAGCACATCAAGATACAGGAAGATATCCAGAAGGAGATTGGATTCAAAATATTAACTTT
AACCTTCCTGTAACAAATGATAATGTATTGCTACCAACAGATCCAATTGGAGGTAAAACA
GGAATTAACTATACTAATATATTTAATACTTATGGTCCTTTAACTGCATTAAATAATGTA
CCACCAGTTTATCCAAATGGTCAAATTTGGGATAAAGAATTTGATACTGACTTAAAACCA
AGACTTCATGTAAATGCACCATTTGTTTGTCAAAATAATTGTCCTGGTCAATTATTTGTA
AAAGTTGCGCCTAATTTAACGAATGAATATGATCCTGATGCATCTGCTAATATGTCAAGA
ATTGTAACTTATTCAGATTTTTGGTGGAAAGGTAAATTAGTATTTAAAGCTAAACTAAGA
GCATCTCATACTTGGAATCCAATTCAACAAATGAGTATTAATGTAGATAACCAATTTAAC
TATGTACCAAATAATATTGGAGCTATGAAAATTGTATATGAAAAATCTCAACTAGCACCT
AGA
>FJ440714 FPV-08/ARG/2007/G1
ATGAGTGATGGAGCAGTTCAACCAGACGGTGGTCAACCTGCTGTCAGAAATGAAAGAGCT
ACAGGATCTGGGAACGGGTCTGGAGGCGGGGGTGGTGGTGGTTCTGGGGGTGTGGGGATT
TCTACGGGTACTTTCAATAATCAGACGGAATTTAAATTTTTGGAAAACGGGTGGGTGGAA
ATCACAGCAAACTCAAGCAGACTTGTACATTTAAATATGCCAGAAAGTGAAAATTATAAA
AGAGTAGTTGTAAATAATATGGATAAAACTTCAGTTAAAGGAAACATGGCTTTAGATGAT
ACTCATGTACAAATTGTAACACCTTGGTCATTGGTTGATGCAAATGCTTGGGGAGTTTGG
TTTAATCCAGGAGATTGGCAACTAATTGTTAATACTATGAGTGAATTGCACTTAGTTAGT
TTTGAACAAGAAATTTTTAATGTTGTTTTAAAGACTGTTTCAGAATCTGCTACTCAGCCA
CCAACTAAAGTTTATAATAATGATTTAACTGCATCATTGATGGTTGCATTAGATAGTAAT
AATACTATGCCATTTACTCCAGCAGCTATGAGATCTGAGACATTGGGTTTTTATCCATGG
AAACCAACCATACCAACTCCATGGAGATATTATTTTCAATGGGATAGAACATTAATACCA
TCTCATACTGGAACTAGTGGCACACCAACAAATATATATCATGGTACAGATCCAGATGAT
GTTCAATTTTATACTATTGAAAATTCTGTGCCAGTACACTTACTAAGAACAGGTGATGAA
TTTGCTACAGGAACATTTTTTTTTGATTGTAAACCATGTAGACTAACACATACATGGCAA
ACAAATAGAGCATTAGGCTTACCACCATTTTTAAATTCTTTGCCTCAATCTGAAGGAGCT
ACTAACTTTGGTGATATAGGAGTTCAACAAGATAAAAGACGTGGTGTAACTCAAATGGGA
AATACAGACTATATTACTGAAGCTACTATTATGAGACCAGCTGAGGTTGGTTATAGTGCA
CCATATTATTCTTTTGAAGCATCTACACAAGGGCCATTTAAAACACCTATTGCAGCAGGA
CGGGGGGGAGCGCAAACAGATGAAAATCAAGCAGCAGATGGTGATCCAAGATATGCATTT
GGTAGACAACATGGTCAAAAAACTACTACAACAGGAGAAACACCTGAGAGATTTACATAT
ATAGCACATCAAGATACAGGAAGATATCCAGAAGGAGATTGGATTCAAAATATTAACTTT
AACCTTCCTGTAACAAATGATAATGTATTGCTACCAACAGATCCAATTGGAGGTAAAACA
GGAATTAACTATACTAATATATTTAATACTTATGGTCCTTTAACTGCATTAAATAATGTA
CCACCAGTTTATCCAAATGGTCAAATTTGGGATAAAGAATTTGATACTGACTTAAAACCA
AGACTTCATGTAAATGCACCATTTGTTTGTCAAAATAATTGTCCTGGTCAATTATTTGTA
AAAGTTGCGCCTAATTTAACGAATGAATATGATCCTGATGCATCTGCTAATATGTCAAGA
ATTGTAACTTATTCAGATTTTTGGTGGAAAGGTAAATTAGTATTTAAAGCTAAACTAAGA
GCATCTCATACTTGGAATCCAATTCAACAAATGAGTATTAATGTAGATAACCAATTTAAC
TATGTACCAAATAATATTGGAGCTATGAAAATTGTATATGAAAAATCTCAACTAGCACCT
AGA
>OR528756 FPV-09/ARG/2009/G1
ATGAGTGATGGAGCAGTTCAACCAGACGGTGGTCAACCTGCTGTCAGAAATGAAAGAGCT
ACAGGATCTGGGAACGGGTCTGGAGGCGGGGGTGGTGGTGGTTCTGGGGGTGTGGGGATT
TCTACGGGTACTTTCAATAATCAGACGGAATTTAAATTTTTGGAAAACGGGTGGGTGGAA
ATCACAGCAAACTCAAGCAGACTTGTACATTTAAATATGCCAGAAAGTGAAAATTATAAA
AGAGTAGTTGTAAATAATATGGATAAAACTTCAGTTAAAGGAAACATGGCTTTAGATGAT
ACTCATGTACAAATTGTAACACCTTGGTCATTGGTTGATGCAAATGCTTGGGGAGTTTGG
TTTAATCCAGGAGATTGGCAACTAATTGTTAATACTATGAGTGAATTGCACTTAGTTAGT
TTTGAACAAGAAATTTTTAATGTTGTTTTAAAGACTGTTTCAGAATCTGCTACTCAGCCA
CCAACTAAAGTTTATAATAATGATTTAACTGCATCATTGATGGTTGCATTAGATAGTAAT
AATACTATGCCATTTACTCCAGCAGCTATGAGATCTGAGACATTGGGTTTTTATCCATGG
AAACCAACCATACCAACTCCATGGAGATATTATTTTCAATGGGATAGAACATTAATACCA
TCTCATACTGGAACTAGTGGCACACCAACAAATATATATCATGGTACAGATCCAGATGAT
GTTCAATTTTATACTATTGAAAATTCTGTGCCAGTACACTTACTAAGAACAGGTGATGAA
TTTGCTACAGGAACATTTTTTTTTGATTGTAAACCATGTAGACTAACACATACATGGCAA
ACAAATAGAGCATTAGGCTTACCACCATTTTTAAATTCTTTGCCTCAATCTGAAGGAGCT
ACTAACTTTGGTGATATAGGAGTTCAACAAGATAAAAGACGTGGTGTAACTCAAATGGGA
AATACAGACTATATTACTGAAGCTACTATTATGAGACCAGCTGAGGTTGGTTATAGTGCA
CCATATTATTCTTTTGAAGCATCTACACAAGGGCCATTTAAAACACCTATTGCAGCAGGA
CGGGGGGGAGCGCAAACAGATGAAAATCAAGCAGCAGATGGTGATCCAAGATATGCATTT
GGTAGACAACATGGTCAAAAAACTACTACAACAGGAGAAACACCTGAGAGATTTACATAT
ATAGCACATCAAGATACAGGAAGATATCCAGAAGGAGATTGGATTCAAAATATTAACTTT
AACCTTCCTGTAACAAATGATAATGTATTGCTACCAACAGATCCAATTGGAGGTAAAACA
GGAATTAACTATACTAATATATTTAATACTTATGGTCCTTTAACTGCATTAAATAATGTA
CCACCAGTTTATCCAAATGGTCAAATTTGGGATAAAGAATTTGATACTGACTTAAAACCA
AGACTTCATGTAAATGCACCATTTGTTTGTCAAAATAATTGTCCTGGTCAATTATTTGTA
AAAGTTGCGCCTAATTTAACGAATGAATATGATCCTGATGCATCTGCTAATATGTCAAGA
ATTGTAACTTATTCAGATTTTTGGTGGAAAGGTAAATTAGTATTTAAAGCTAAACTAAGA
GCATCTCATACTTGGAATCCAATTCAACAAATGAGTATTAATGTAGATAACCAATTTAAC
TATGTACCAAATAATATTGGAGCTATGAAAATTGTATATGAAAAATCTCAACTAGCACCT
AGA
>X55115 FPV-193/AUS/1970/G2
ATGAGTGATGGAGCAGTTCAACCAGACGGTGGTCAACCTGCTGTCAGAAATGAAAGAGCT
ACAGGATCTGGGAACGGGTCTGGAGGCGGGGGTGGTGGTGGTTCTGGGGGTGTGGGGATT
TCTACGGGTACTTTCAATAATCAGACGGAATTTAAATTTTTGGAAAACGGATGGGTGGAA
ATCACAGCAAACTCAAGCAGACTTGTACATTTAAATATGCCAGAAAGTGAAAATTATAAA
AGAGTAGTTGTAAATAATATGGATAAAACTGCAGTTAAAGGAAACATGGCTTTAGATGAT
ATTCATGTACAAATTGTAACACCTTGGTCATTGGTTGATGCAAATGCTTGGGGAGTTTGG
TTTAATCCAGGAGATTGGCAACTAATTGTTAATACTATGAGTGAGTTGCATTTAGTTAGT
TTTGAACAAGAAATTTTTAATGTTGTTTTAAAGACTGTTTCAGAATCTGCTACTCAGCCA
CCAACTAAAGTTTATAATAATGATTTAACTGCATCATTGATGGTTGCATTAGATAGTAAT
AATACTATGCCATTTACTCCAGCAGCTATGAGATCTGAGACATTGGGTTTTTATCCATGG
AAACCAACCATACCAACTCCATGGAGATATTATTTTCAATGGGATAGAACATTAATACCA
TCTCATACTGGAACTAGTGGCACACCAACAAATGTATATCATGGTACAGATCCAGATGAT
GTTCAATTTTATACTATTGAAAATTCTGTGCCAGTACACTTACTAAGAACAGGTGATGAA
TTTGCTACAGGAACATTTTTTTTTGATTGTAAACCATGTAGACTAACACATACATGGCAA
ACAAATAGAGCATTGGGCTTACCACCATTTCTAAATTCTTTGCCTCAATCTGAAGGAGCT
ACTAACTTTGGTGATATAGGAGTTCAACAAGATAAAAGACGTGGTGTAACTCAAATGGGA
AATACAGACTATATTACTGAAGCTACTATTATGAGACCAGCTGAGGTTGGTTATAGTGCA
CCATATTATTCTTTTGAAGCGTCTACACAAGGGCCATTTAAAACACCTATTGCAGCAGGA
CGGGGGGGAGCGCAAACAGATGAAAATCAAGCAGCAGATGGTGATCCAAGATATGCATTT
GGTAGACAACATGGTCAAAAGACTACTACAACAGGAGAAACACCTGAGAGATTTACATAT
ATAGCACATCAAGATACAGGAAGATATCCAGAAGGAGATTGGATTCAAAATATTAACTTT
AACCTTCCTGTAACAAATGATAATGTATTGCTACCAACAGATCCAATTGGAGGTAAAACA
GGAATTAACTATACTAATATATTTAATACTTATGGTCCTTTAACTGCATTAAATAATGTA
CCACCAGTTTATCCAAATGGTCAAATTTGGGATAAAGAATTTGATACTGACTTAAAACCA
AGACTTCATGTAAATGCACCATTTGTTTGTCAAAATAATTGTCCTGGTCAATTATTTGTA
AAAGTTGCGCCTAATTTAACGAATGAATATGATCCTGATGCATCTGCTAATATGTCAAGA
ATTGTAACTTATTCAGATTTTTGGTGGAAAGGTAAATTAGTATTTAAAGCTAAACTAAGA
GCATCTCATACTTGGAATCCAATTCAACAAATGAGTATTAATGTAGATAACCAATTTAAC
TATGTACCAAATAATATTGGAGCTATGAAAATTGTATATGAAAAATCTCAACTAGCACCT
AGA
>MN603976 FPV/AUS/2010/G2
ATGAGTGATGGAGCAGTTCAACCAGACGGTGGTCAACCTGCTGTCAGAAATGAAAGAGCT
ACAGGATCTGGGAACGGGTCTGGAGGCGGGGGTGGTGGTGGTTCTGGGGGTGTGGGGATT
TCTACGGGTACTTTCAATAATCAGACGGAATTTAAATTTTTGGAAAACGGATGGGTGGAA
ATCACAGCAAACTCAAGCAGACTTGTACATTTAAATATGCCAGAAAGTGAAAATTATAAA
AGAGTAGTTGTAAATAATATGGATAAAACTGCAGTTAAAGGAAACATGGCTTTAGATGAT
ACTCATGTACAAATTGTAACACCTTGGTCATTGGTTGATGCAAATGCTTGGGGAGTTTGG
TTTAATCCAGGAGATTGGCAACTAATTGTTAATACTATGAGTGAGTTGCATTTAGTTAGT
TTTGAACAAGAAATTTTTAATGTTGTTTTAAAGACTGTTTCAGAATCTGCTACTCAGCCA
CCAACTAAAGTTTATAATAATGATTTAACTGCATCATTGATGGTTGCATTAGATAGTAAT
AATACTATGCCATTTACTCCAGCAGCTATGAGATCTGAGACATTGGGTTTTTATCCATGG
AAACCAACCATACCAACTCCATGGAGATATTATTTTCAATGGGATAGAACATTAATACCA
TCTCATACTGGAACTAGTGGCACACCAACAAATGTATATCATGGTACAGATCCAGATGAT
GTTCAATTTTATACTATTGAAAATTCTGTGCCAGTACACTTACTAAGAACAGGTGATGAA
TTTGCTACAGGAACATTTTTTTTTGATTGTAAACCATGTAGACTAACACATACATGGCAA
ACAAATAGAGCATTGGGCTTACCACCATTTCTAAATTCTTTGCCTCAATCTGAAGGAGCT
ACTAACTTTGGTGATATAGGAGTTCAACAAGATAAAAGACGTGGTGTAACTCAAATGGGA
AATACAGACTATATTACTGAAGCTACTATTATGAGACCAGCTGAGGTTGGTTATAGTGCA
CCATATTATTCTTTTGAAGCGTCTACACAAGGGCCATTTAAAACACCTATTGCAGCAGGA
CGGGGGGGAGCGCAAACAGATGAAAATCAAGCAGCAGATGGTGATCCAAGATATGCATTT
GGTAGACAACATGGTCAAAAAACTACTACAACAGGAGAAACACCTGAGAGATTTACATAT
ATAGCACATCAAGATACAGGAAGATATCCAGAAGGAGATTGGATTCAAAATATTAACTTT
AACCTTCCTGTAACAAATGATAATGTATTGCTACCAACAGATCCAATTGGAGGTAAAACA
GGAATTAACTATACTAATATATTTAATACTTATGGTCCTTTAACTGCATTAAATAATGTA
CCTCCAGTTTATCCAAATGGTCAAATTTGGGATAAAGAATTTGATACTGACTTAAAACCA
AGACTTCATGTAAATGCACCATTTGTTTGTCAAAATAATTGTCCTGGTCAATTATTTGTA
AAAGTTGCGCCTAATTTAACGAATGAATATGATCCTGATGCATCTGCTAATATGTCAAGA
ATTGTAACTTATTCAGATTTTTGGTGGAAAGGTAAATTAGTATTTAAAGCTAAACTAAGA
GCATCTCATACTTGGAATCCAATTCAACAAATGAGTATTAATGTAGATAACCAATTTAAC
TATGTACCAAATAATATTGGAGCTATGAAAATTGTATATGAAAAATCTCAACTAGCACCT
AGA
>MK570637 FPV-C7/AUS/2015/G2
ATGAGTGATGGAACAGTTCAACCAGACGGTGGTCAACCTGCTGTCAGAAATGAAAGAGCT
ACAGGATCTGGGAACGGGTCTGGAGGCGGGGGTGGTGGTGGTTCTGGGGGTGTGGGGATT
TCTACGGGTACTTTCAATAATCAGACGGAATTTAAATTTTTGGAAAACGGGTGGGTGGAA
ATCACAGCAAACTCAAGCAGACTTGTACATTTAAATATGCCAGAAAGTGAAAATTATAAA
AGAGTAGTTGTAAATAATATGGATAAAACTGCAGTTAAAGGAAATATGGCTTTAGATGAT
ACTCATGTACAAATTGTAACACCTTGGTCATTGGTTGATGCAAATGCTTGGGGAGTTTGG
TTTAATCCAGGAGATTGGCAACTAATTGTTAATACTATGAGTGAGTTGCATTTAGTTAGT
TTTGAACAAGAAATTTTTAATGTTGTTTTAAAGACTGTTTCAGAATCTGCTACTCAGCCA
CCAACTAAAGTTTATAATAATGATTTAACTGCATCATTGATGGTTGCATTAGATAGTAAT
AATACTATGCCATTTACTCCAGCAGCTATGAGATCTGAGACATTGGGTTTTTATCCATGG
AAACCAACCATACCAACTCCATGGAGATATTATTTTCAATGGGATAGAACATTAATACCA
TCTCATACTGGAACTAGTGGCACACCAACAAATGTATATCATGGTACAGATCCAGATGAT
GTTCAATTTTATACTATTGAAAATTCTGTGCCAGTACACTTACTAAGAACAGGTGATGAA
TTTGCTACAGGAACATTTTTTTTTGATTGTAAACCATGTAGACTAACACATACATGGCAA
ACAAATAGAGCATTGGGCTTACCACCATTTTTAAATTCTTTGCCTCAATCTGAAGGAGCT
ACTAACTTTGGTGATATAGGAGTTCAACAAGATAAAAGACGTGGTGTAACTCAAATGGGA
AATACAGACTATATTACTGAAGCTACTATTATGAGACCAGCTGAGGTTGGTTATAGTGCA
CCATATTATTCCTTTGAAGCGTCTACACAAGGGCCATTTAAAACACCTATTGCAGCAGGA
CGGGGGGGAGCGCAAACAGATGAAAATCAAGCAGCAGATGGTGATCCAAGATATGCATTT
GGTAGACAGCATGGTCAAAAAACTACTACAACAGGAGAAACACCTGAGAGATTTACATAT
ATAGCACATCAAGATACAGGAAGATATCCAGAAGGAGATTGGATTCAAAATATTAACTTT
AACCTTCCTGTAACAAATGATAATGTATTGTTACCAACAGATCCAATTGGAGGTAAAACA
GGAATTAACTATACTAATATATTTAATACTTATGGTCCTTTAACTGCATTAAATAATGTA
CCACCAGTTTATCCAAATGGTCAAATTTGGGATAAAGAATTTGATACTGACTTAAAACCA
AGACTTCATGTGAATGCACCATTTGTTTGTCAGAATAATTGTCCTGGTCAATTATTTGTA
AAAGTTGCGCCCAATTTAACGAATGAATATGATCCTGATGCATCTGCTAATATGTCAAGA
ATTGTAACTTATTCAGATTTTTGGTGGAAAGGTAAATTAGTATTTAAAGCTAAACTAAGA
GCATCTCATACTTGGAATCCAATTCAACAAATGAGTATTAATGTAGATAACCAATTTAAC
TATGTACCAAATAATATTGGAGCTATGAAAATTGTATATGAAAAATCTCAACTAGCACCT
AGA
>MK570638 FPV-C5/AUS/2015/G2
ATGAGTGATGGAACAGTTCAACCAGACGGTGGTCAACCTGCTGTCAGAAATGAAAGAGCT
ACAGGATCTGGGAACGGGTCTGGAGGCGGGGGTGGTGGTGGTTCTGGGGGTGTGGGGATT
TCTACGGGTACTTTCAATAATCAGACGGAATTTAAATTTTTGGAAAACGGGTGGGTGGAA
ATCACAGCAAACTCAAGCAGACTTGTACATTTAAATATGCCAGAAAGTGAAAATTATAAA
AGAGTAGTTGTAAATAATATGGATAAAACTGCAGTTAAAGGAAATATGGCTTTAGATGAT
ACTCATGTACAAATTGTAACACCTTGGTCATTGGTTGATGCAAATGCTTGGGGAGTTTGG
TTTAATCCAGGAGATTGGCAACTAATTGTTAATACTATGAGTGAGTTGCATTTAGTTAGT
TTTGAACAAGAAATTTTTAATGTTGTTTTAAAGACTGTTTCAGAATCTGCTACTCAGCCA
CCAACTAAAGTTTATAATAATGATTTAACTGCATCATTGATGGTTGCATTAGATAGTAAT
AATACTATGCCATTTACTCCAGCAGCTATGAGATCTGAGACATTGGGTTTTTATCCATGG
AAACCAACCATACCAACTCCATGGAGATATTATTTTCAATGGGATAGAACATTAATACCA
TCTCATACTGGAACTAGTGGCACACCAACAAATGTATATCATGGTACAGATCCAGATGAT
GTTCAATTTTATACTATTGAAAATTCTGTGCCAGTACACTTACTAAGAACAGGTGATGAA
TTTGCTACAGGAACATTTTTTTTTGATTGTAAACCATGTAGACTAACACATACATGGCAA
ACAAATAGAGCATTGGGCTTACCACCATTTTTAAATTCTTTGCCTCAATCTGAAGGAGCT
ACTAACTTTGGTGATATAGGAGTTCAACAAGATAAAAGACGTGGTGTAACTCAAATGGGA
AATACAGACTATATTACTGAAGCTACTATTATGAGACCAGCTGAGGTTGGTTATAGTGCA
CCATATTATTCCTTTGAAGCGTCTACACAAGGGCCATTTAAAACACCTATTGCAGCAGGA
CGGGGGGGAGCGCAAACAGATGAAAATCAAGCAGCAGATGGTGATCCAAGATATGCATTT
GGTAGACAGCATGGTCAAAAAACTACTACAACAGGAGAAACACCTGAGAGATTTACATAT
ATAGCACATCAAGATACAGGAAGATATCCAGAAGGAGATTGGATTCAAAATATTAACTTT
AACCTTCCTGTAACAAATGATAATGTATTGTTACCAACAGATCCAATTGGAGGTAAAACA
GGAATTAACTATACTAATATATTTAATACTTATGGTCCTTTAACTGCATTAAATAATGTA
CCACCAGTTTATCCAAATGGTCAAATTTGGGATAAAGAATTTGATACTGACTTAAAACCA
AGACTTCATGTGAATGCACCATTTGTTTGTCAGAATAATTGTCCTGGTCAATTATTTGTA
AAAGTTGCGCCCAATTTAACGAATGAATATGATCCTGATGCATCTGCTAATATGTCAAGA
ATTGTAACTTATTCAGATTTTTGGTGGAAAGGTAAATTAGTATTTAAAGCTAAACTAAGA
GCATCTCATACTTGGAATCCAATTCAACAAATGAGTATTAATGTAGATAACCAATTTAAC
TATGTACCAAATAATATTGGAGCTATGAAAATTGTATATGAAAAATCTCAACTAGCACCT
AGA
>MK570639 FPV-C4/AUS/2015/G2
ATGAGTGATGGAACAGTTCAACCAGACGGTGGTCAACCTGCTGTCAGAAATGAAAGAGCT
ACAGGATCTGGGAACGGGTCTGGAGGCGGGGGTGGTGGTGGTTCTGGGGGTGTGGGGATT
TCTACGGGTACTTTCAATAATCAGACGGAATTTAAATTTTTGGAAAACGGGTGGGTGGAA
ATCACAGCAAACTCAAGCAGACTTGTACATTTAAATATGCCAGAAAGTGAAAATTATAAA
AGAGTAGTTGTAAATAATATGGATAAAACTGCAGTTAAAGGAAATATGGCTTTAGATGAT
ACTCATGTACAAATTGTAACACCTTGGTCATTGGTTGATGCAAATGCTTGGGGAGTTTGG
TTTAATCCAGGAGATTGGCAACTAATTGTTAATACTATGAGTGAGTTGCATTTAGTTAGT
TTTGAACAAGAAATTTTTAATGTTGTTTTAAAGACTGTTTCAGAATCTGCTACTCAGCCA
CCAACTAAAGTTTATAATAATGATTTAACTGCATCATTGATGGTTGCATTAGATAGTAAT
AATACTATGCCATTTACTCCAGCAGCTATGAGATCTGAGACATTGGGTTTTTATCCATGG
AAACCAACCATACCAACTCCATGGAGATATTATTTTCAATGGGATAGAACATTAATACCA
TCTCATACTGGAACTAGTGGCACACCAACAAATGTATATCATGGTACAGATCCAGATGAT
GTTCAATTTTATACTATTGAAAATTCTGTGCCAGTACACTTACTAAGAACAGGTGATGAA
TTTGCTACAGGAACATTTTTTTTTGATTGTAAACCATGTAGACTAACACATACATGGCAA
ACAAATAGAGCATTGGGCTTACCACCATTTTTAAATTCTTTGCCTCAATCTGAAGGAGCT
ACTAACTTTGGTGATATAGGAGTTCAACAAGATAAAAGACGTGGTGTAACTCAAATGGGA
AATACAGACTATATTACTGAAGCTACTATTATGAGACCAGCTGAGGTTGGTTATAGTGCA
CCATATTATTCCTTTGAAGCGTCTACACAAGGGCCATTTAAAACACCTATTGCAGCAGGA
CGGGGGGGAGCGCAAACAGATGAAAATCAAGCAGCAGATGGTGATCCAAGATATGCATTT
GGTAGACAGCATGGTCAAAAAACTACTACAACAGGAGAAACACCTGAGAGATTTACATAT
ATAGCACATCAAGATACAGGAAGATATCCAGAAGGAGATTGGATTCAAAATATTAACTTT
AACCTTCCTGTAACAAATGATAATGTATTGTTACCAACAGATCCAATTGGAGGTAAAACA
GGAATTAACTATACTAATATATTTAATACTTATGGTCCTTTAACTGCATTAAATAATGTA
CCACCAGTTTATCCAAATGGTCAAATTTGGGATAAAGAATTTGATACTGACTTAAAACCA
AGACTTCATGTGAATGCACCATTTGTTTGTCAGAATAATTGTCCTGGTCAATTATTTGTA
AAAGTTGCGCCCAATTTAACGAATGAATATGATCCTGATGCATCTGCTAATATGTCAAGA
ATTGTAACTTATTCAGATTTTTGGTGGAAAGGTAAATTAGTATTTAAAGCTAAACTAAGA
GCATCTCATACTTGGAATCCAATTCAACAAATGAGTATTAATGTAGATAACCAATTTAAC
TATGTACCAAATAATATTGGAGCTATGAAAATTGTATATGAAAAATCTCAACTAGCACCT
AGA
>MK570640 FPV-C3/AUS/2015/G2
ATGAGTGATGGAACAGTTCAACCAGACGGTGGTCAACCTGCTGTCAGAAATGAAAGAGCT
ACAGGATCTGGGAACGGGTCTGGAGGCGGGGGTGGTGGTGGTTCTGGGGGTGTGGGGATT
TCTACGGGTACTTTCAATAATCAGACGGAATTTAAATTTTTGGAAAACGGGTGGGTGGAA
ATCACAGCAAACTCAAGCAGACTTGTACATTTAAATATGCCAGAAAGTGAAAATTATAAA
AGAGTAGTTGTAAATAATATGGATAAAACTGCAGTTAAAGGAAATATGGCTTTAGATGAT
ACTCATGTACAAATTGTAACACCTTGGTCATTGGTTGATGCAAATGCTTGGGGAGTTTGG
TTTAATCCAGGAGATTGGCAACTAATTGTTAATACTATGAGTGAGTTGCATTTAGTTAGT
TTTGAACAAGAAATTTTTAATGTTGTTTTAAAGACTGTTTCAGAATCTGCTACTCAGCCA
CCAACTAAAGTTTATAATAATGATTTAACTGCATCATTGATGGTTGCATTAGATAGTAAT
AATACTATGCCATTTACTCCAGCAGCTATGAGATCTGAGACATTGGGTTTTTATCCATGG
AAACCAACCATACCAACTCCATGGAGATATTATTTTCAATGGGATAGAACATTAATACCA
TCTCATACTGGAACTAGTGGCACACCAACAAATGTATATCATGGTACAGATCCAGATGAT
GTTCAATTTTATACTATTGAAAATTCTGTGCCAGTACACTTACTAAGAACAGGTGATGAA
TTTGCTACAGGAACATTTTTTTTTGATTGTAAACCATGTAGACTAACACATACATGGCAA
ACAAATAGAGCATTGGGCTTACCACCATTTTTAAATTCTTTGCCTCAATCTGAAGGAGCT
ACTAACTTTGGTGATATAGGAGTTCAACAAGATAAAAGACGTGGTGTAACTCAAATGGGA
AATACAGACTATATTACTGAAGCTACTATTATGAGACCAGCTGAGGTTGGTTATAGTGCA
CCATATTATTCCTTTGAAGCGTCTACACAAGGGCCATTTAAAACACCTATTGCAGCAGGA
CGGGGGGGAGCGCAAACAGATGAAAATCAAGCAGCAGATGGTGATCCAAGATATGCATTT
GGTAGACAGCATGGTCAAAAAACTACTACAACAGGAGAAACACCTGAGAGATTTACATAT
ATAGCACATCAAGATACAGGAAGATATCCAGAAGGAGATTGGATTCAAAATATTAACTTT
AACCTTCCTGTAACAAATGATAATGTATTGTTACCAACAGATCCAATTGGAGGTAAAACA
GGAATTAACTATACTAATATATTTAATACTTATGGTCCTTTAACTGCATTAAATAATGTA
CCACCAGTTTATCCAAATGGTCAAATTTGGGATAAAGAATTTGATACTGACTTAAAACCA
AGACTTCATGTGAATGCACCATTTGTTTGTCAGAATAATTGTCCTGGTCAATTATTTGTA
AAAGTTGCGCCCAATTTAACGAATGAATATGATCCTGATGCATCTGCTAATATGTCAAGA
ATTGTAACTTATTCAGATTTTTGGTGGAAAGGTAAATTAGTATTTAAAGCTAAACTAAGA
GCATCTCATACTTGGAATCCAATTCAACAAATGAGTATTAATGTAGATAACCAATTTAAC
TATGTACCAAATAATATTGGAGCTATGAAAATTGTATATGAAAAATCTCAACTAGCACCT
AGA
>MK570641 FPV-C2/AUS/2015/G2
ATGAGTGATGGAACAGTTCAACCAGACGGTGGTCAACCTGCTGTCAGAAATGAAAGAGCT
ACAGGATCTGGGAACGGGTCTGGAGGCGGGGGTGGTGGTGGTTCTGGGGGTGTGGGGATT
TCTACGGGTACTTTCAATAATCAGACGGAATTTAAATTTTTGGAAAACGGGTGGGTGGAA
ATCACAGCAAACTCAAGCAGACTTGTACATTTAAATATGCCAGAAAGTGAAAATTATAAA
AGAGTAGTTGTAAATAATATGGATAAAACTGCAGTTAAAGGAAATATGGCTTTAGATGAT
ACTCATGTACAAATTGTAACACCTTGGTCATTGGTTGATGCAAATGCTTGGGGAGTTTGG
TTTAATCCAGGAGATTGGCAACTAATTGTTAATACTATGAGTGAGTTGCATTTAGTTAGT
TTTGAACAAGAAATTTTTAATGTTGTTTTAAAGACTGTTTCAGAATCTGCTACTCAGCCA
CCAACTAAAGTTTATAATAATGATTTAACTGCATCATTGATGGTTGCATTAGATAGTAAT
AATACTATGCCATTTACTCCAGCAGCTATGAGATCTGAGACATTGGGTTTTTATCCATGG
AAACCAACCATACCAACTCCATGGAGATATTATTTTCAATGGGATAGAACATTAATACCA
TCTCATACTGGAACTAGTGGCACACCAACAAATGTATATCATGGTACAGATCCAGATGAT
GTTCAATTTTATACTATTGAAAATTCTGTGCCAGTACACTTACTAAGAACAGGTGATGAA
TTTGCTACAGGAACATTTTTTTTTGATTGTAAACCATGTAGACTAACACATACATGGCAA
ACAAATAGAGCATTGGGCTTACCACCATTTTTAAATTCTTTGCCTCAATCTGAAGGAGCT
ACTAACTTTGGTGATATAGGAGTTCAACAAGATAAAAGACGTGGTGTAACTCAAATGGGA
AATACAGACTATATTACTGAAGCTACTATTATGAGACCAGCTGAGGTTGGTTATAGTGCA
CCATATTATTCCTTTGAAGCGTCTACACAAGGGCCATTTAAAACACCTATTGCAGCAGGA
CGGGGGGGAGCGCAAACAGATGAAAATCAAGCAGCAGATGGTGATCCAAGATATGCATTT
GGTAGACAGCATGGTCAAAAAACTACTACAACAGGAGAAACACCTGAGAGATTTACATAT
ATAGCACATCAAGATACAGGAAGATATCCAGAAGGAGATTGGATTCAAAATATTAACTTT
AACCTTCCTGTAACAAATGATAATGTATTGTTACCAACAGATCCAATTGGAGGTAAAACA
GGAATTAACTATACTAATATATTTAATACTTATGGTCCTTTAACTGCATTAAATAATGTA
CCACCAGTTTATCCAAATGGTCAAATTTGGGATAAAGAATTTGATACTGACTTAAAACCA
AGACTTCATGTGAATGCACCATTTGTTTGTCAGAATAATTGTCCTGGTCAATTATTTGTA
AAAGTTGCGCCCAATTTAACGAATGAATATGATCCTGATGCATCTGCTAATATGTCAAGA
ATTGTAACTTATTCAGATTTTTGGTGGAAAGGTAAATTAGTATTTAAAGCTAAACTAAGA
GCATCTCATACTTGGAATCCAATTCAACAAATGAGTATTAATGTAGATAACCAATTTAAC
TATGTACCAAATAATATTGGAGCTATGAAAATTGTATATGAAAAATCTCAACTAGCACCT
AGA
>MK570642 FPV-C1/AUS/2015/G2
ATGAGTGATGGAACAGTTCAACCAGACGGTGGTCAACCTGCTGTCAGAAATGAAAGAGCT
ACAGGATCTGGGAACGGGTCTGGAGGCGGGGGTGGTGGTGGTTCTGGGGGTGTGGGGATT
TCTACGGGTACTTTCAATAATCAGACGGAATTTAAATTTTTGGAAAACGGGTGGGTGGAA
ATCACAGCAAACTCAAGCAGACTTGTACATTTAAATATGCCAGAAAGTGAAAATTATAAA
AGAGTAGTTGTAAATAATATGGATAAAACTGCAGTTAAAGGAAATATGGCTTTAGATGAT
ACTCATGTACAAATTGTAACACCTTGGTCATTGGTTGATGCAAATGCTTGGGGAGTTTGG
TTTAATCCAGGAGATTGGCAACTAATTGTTAATACTATGAGTGAGTTGCATTTAGTTAGT
TTTGAACAAGAAATTTTTAATGTTGTTTTAAAGACTGTTTCAGAATCTGCTACTCAGCCA
CCAACTAAAGTTTATAATAATGATTTAACTGCATCATTGATGGTTGCATTAGATAGTAAT
AATACTATGCCATTTACTCCAGCAGCTATGAGATCTGAGACATTGGGTTTTTATCCATGG
AAACCAACCATACCAACTCCATGGAGATATTATTTTCAATGGGATAGAACATTAATACCA
TCTCATACTGGAACTAGTGGCACACCAACAAATGTATATCATGGTACAGATCCAGATGAT
GTTCAATTTTATACTATTGAAAATTCTGTGCCAGTACACTTACTAAGAACAGGTGATGAA
TTTGCTACAGGAACATTTTTTTTTGATTGTAAACCATGTAGACTAACACATACATGGCAA
ACAAATAGAGCATTGGGCTTACCACCATTTTTAAATTCTTTGCCTCAATCTGAAGGAGCT
ACTAACTTTGGTGATATAGGAGTTCAACAAGATAAAAGACGTGGTGTAACTCAAATGGGA
AATACAGACTATATTACTGAAGCTACTATTATGAGACCAGCTGAGGTTGGTTATAGTGCA
CCATATTATTCCTTTGAAGCGTCTACACAAGGGCCATTTAAAACACCTATTGCAGCAGGA
CGGGGGGGAGCGCAAACAGATGAAAATCAAGCAGCAGATGGTGATCCAAGATATGCATTT
GGTAGACAGCATGGTCAAAAAACTACTACAACAGGAGAAACACCTGAGAGATTTACATAT
ATAGCACATCAAGATACAGGAAGATATCCAGAAGGAGATTGGATTCAAAATATTAACTTT
AACCTTCCTGTAACAAATGATAATGTATTGTTACCAACAGATCCAATTGGAGGTAAAACA
GGAATTAACTATACTAATATATTTAATACTTATGGTCCTTTAACTGCATTAAATAATGTA
CCACCAGTTTATCCAAATGGTCAAATTTGGGATAAAGAATTTGATACTGACTTAAAACCA
AGACTTCATGTGAATGCACCATTTGTTTGTCAGAATAATTGTCCTGGTCAATTATTTGTA
AAAGTTGCGCCCAATTTAACGAATGAATATGATCCTGATGCATCTGCTAATATGTCAAGA
ATTGTAACTTATTCAGATTTTTGGTGGAAAGGTAAATTAGTATTTAAAGCTAAACTAAGA
GCATCTCATACTTGGAATCCAATTCAACAAATGAGTATTAATGTAGATAACCAATTTAAC
TATGTACCAAATAATATTGGAGCTATGAAAATTGTATATGAAAAATCTCAACTAGCACCT
AGA
>MK570643 FPV/AUS/2015/G2
ATGAGTGATGGAACAGTTCAACCAGACGGTGGTCAACCTGCTGTCAGAAATGAAAGAGCT
ACAGGATCTGGGAACGGGTCTGGAGGCGGGGGTGGTGGTGGTTCTGGGGGTGTGGGGATT
TCTACGGGTACTTTCAATAATCAGACGGAATTTAAATTTTTGGAAAACGGGTGGGTGGAA
ATCACAGCAAACTCAAGCAGACTTGTACATTTAAATATGCCAGAAAGTGAAAATTATAAA
AGAGTAGTTGTAAATAATATGGATAAAACTGCAGTTAAAGGAAATATGGCTTTAGATGAT
ACTCATGTACAAATTGTAACACCTTGGTCATTGGTTGATGCAAATGCTTGGGGAGTTTGG
TTTAATCCAGGAGATTGGCAACTAATTGTTAATACTATGAGTGAGTTGCATTTAGTTAGT
TTTGAACAAGAAATTTTTAATGTTGTTTTAAAGACTGTTTCAGAATCTGCTACTCAGCCA
CCAACTAAAGTTTATAATAATGATTTAACTGCATCATTGATGGTTGCATTAGATAGTAAT
AATACTATGCCATTTACTCCAGCAGCTATGAGATCTGAGACATTGGGTTTTTATCCATGG
AAACCAACCATACCAACTCCATGGAGATATTATTTTCAATGGGATAGAACATTAATACCA
TCTCATACTGGAACTAGTGGCACACCAACAAATGTATATCATGGTACAGATCCAGATGAT
GTTCAATTTTATACTATTGAAAATTCTGTGCCAGTACACTTACTAAGAACAGGTGATGAA
TTTGCTACAGGAACATTTTTTTTTGATTGTAAACCATGTAGACTAACACATACATGGCAA
ACAAATAGAGCATTGGGCTTACCACCATTTTTAAATTCTTTGCCTCAATCTGAAGGAGCT
ACTAACTTTGGTGATATAGGAGTTCAACAAGATAAAAGACGTGGTGTAACTCAAATGGGA
AATACAGACTATATTACTGAAGCTACTATTATGAGACCAGCTGAGGTTGGTTATAGTGCA
CCATATTATTCCTTTGAAGCGTCTACACAAGGGCCATTTAAAACACCTATTGCAGCAGGA
CGGGGGGGAGCGCAAACAGATGAAAATCAAGCAGCAGATGGTGATCCAAGATATGCATTT
GGTAGACAGCATGGTCAAAAAACTACTACAACAGGAGAAACACCTGAGAGATTTACATAT
ATAGCACATCAAGATACAGGAAGATATCCAGAAGGAGATTGGATTCAAAATATTAACTTT
AACCTTCCTGTAACAAATGATAATGTATTGTTACCAACAGATCCAATTGGAGGTAAAACA
GGAATTAACTATACTAATATATTTAATACTTATGGTCCTTTAACTGCATTAAATAATGTA
CCACCAGTTTATCCAAATGGTCAAATTTGGGATAAAGAATTTGATACTGACTTAAAACCA
AGACTTCATGTGAATGCACCATTTGTTTGTCAGAATAATTGTCCTGGTCAATTATTTGTA
AAAGTTGCGCCCAATTTAACGAATGAATATGATCCTGATGCATCTGCTAATATGTCAAGA
ATTGTAACTTATTCAGATTTTTGGTGGAAAGGTAAATTAGTATTTAAAGCTAAACTAAGA
GCATCTCATACTTGGAATCCAATTCAACAAATGAGTATTAATGTAGATAACCAATTTAAC
TATGTACCAAATAATATTGGAGCTATGAAAATTGTATATGAAAAATCTCAACTAGCACCT
AGA
>MK570644 FPV/AUS/2015/G2
ATGAGTGATGGAGCAGTTCAACCAGACGGTGGTCAACCTGCTGTCAGAAATGAAAGAGCT
ACAGGATCTGGGAACGGGTCTGGAGGCGGGGGTGGTGGTGGTTCTGGGGGTGTGGGGATT
TCTACGGGTACTTTCAATAATCAGACGGAATTTAAATTTTTGGAAAACGGATGGGTGGAA
ATCACAGCAAACTCAAGCAGACTTGTACATTTAAATATGCCAGAAAGTGAAAATTATAAA
AGAGTAGTTGTAAATAATATGGATAAAACTGCAGTTAAAGGAAACATGGCTTTAGATGAT
ATTCATGTACAAATTGTAACACCTTGGTCATTGGTTGATGCAAATGCTTGGGGAGTTTGG
TTTAATCCAGGAGATTGGCAACTAATTGTTAATACTATGAGTGAGTTGCATTTAGTTAGT
TTTGAACAAGAAATTTTTAATGTTGTTTTAAAGACTGTTTCAGAATCTGCTACTCAGCCA
CCAACTAAAGTTTATAATAATGATTTAACTGCATCATTGATGGTTGCATTAGATAGTAAT
AATACTATGCCATTTACTCCAGCAGCTATGAGATCTGAGACATTGGGTTTTTATCCATGG
AAACCAACCATACCAACTCCATGGAGATATTATTTTCAATGGGATAGAACATTAATACCA
TCTCATACTGGAACTAGTGGCACACCAACAAATATATATCATGGTACAGATCCAGATGAT
GTTCAATTTTATACTATTGAAAATTCTGTGCCAGTACACTTACTAAGAACAGGTGATGAA
TTTGCTACAGGAACATTTTTTTTTGATTGTAAACCATGTAGACTAACACATACATGGCAA
ACAAATAGAGCATTGGGCTTACCACCATTTCTAAATTCTTTGCCTCAATCTGAAGGAGCT
ACTAACTTTGGTGATATAGGAGTTCAACAAGATAAAAGACGTGGTGTAACTCAAATGGGA
AATACAGACTATATTACTGAAGCTACTATTATGAGACCAGCTGAGGTTGGTTATAGTGCA
CCATATTATTCTTTTGAAGCGTCTACACAAGGGCCATTTAAAACACCTATTGCAGCAGGA
CGGGGGGGAGCGCAAACAGATGAAAATCAAGCAGCAGATGGTGATCCAAGATATGCATTT
GGTAGACAACATGGTCAAAAAACTACTACAACAGGAGAAACACCTGAGAGATTTACATAT
ATAGCACATCAAGATACAGGAAGATATCCAGAAGGAGATTGGATTCAAAATATTAACTTT
AACCTTCCTGTAACAAATGATAATGTATTGCTACCAACAGATCCAATTGGAGGTAAAACA
GGAATTAACTATACTAATATATTTAATACTTATGGTCCTTTAACTGCATTAAATAATGTA
CCACCAGTTTATCCAAATGGTCAAATTTGGGATAAAGAATTTGATACTGACTTAAAACCA
AGACTTCATGTAAATGCACCATTTGTTTGTCAAAATAATTGTCCTGGTCAATTATTTGTA
AAAGTTGCGCCTAATTTAACAAATGAATATGATCCTGATGCATCTGCTAATATGTCAAGA
ATTGTAACTTACTCAGATTTTTGGTGGAAAGGTAAATTAGTATTTAAAGCTAAACTAAGA
GCATCTCATACTTGGAATCCAATTCAACAAATGAGTATTAATGTAGATAACCAATTTAAC
TATCTACCAAATAATATTGGAGCTATGAAAATTGTATATGAAAAATCTCAACTAGCACCT
AGA
>MK570645 FPV/AUS/2015/G2
ATGAGTGATGGAGCAGTTCAACCAGACGGTGGTCAACCTGCTGTCAGAAATGAAAGAGCT
ACAGGATCTGGGAACGGGTCTGGAGGCGGGGGTGGTGGTGGTTCTGGGGGTGTGGGGATT
TCTACGGGTACTTTCAATAATCAGACGGAATTTAAATTTTTGGAAAACGGATGGGTGGAA
ATCACAGCAAACTCAAGCAGACTTGTACATTTAAATATGCCAGAAAGTGAAAATTATAAA
AGAGTAGTTGTAAATAATATGGATAAAACTGCAGTTAAAGGAAACATGGCTTTAGATGAT
ATTCATGTACAAATTGTAACACCTTGGTCATTGGTTGATGCAAATGCTTGGGGAGTTTGG
TTTAATCCAGGAGATTGGCAACTAATTGTTAATACTATGAGTGAGTTGCATTTAGTTAGT
TTTGAACAAGAAATTTTTAATGTTGTTTTAAAGACTGTTTCAGAATCTGCTACTCAGCCA
CCAACTAAAGTTTATAATAATGATTTAACTGCATCATTGATGGTTGCATTAGATAGTAAT
AATACTATGCCATTTACTCCAGCAGCTATGAGATCTGAGACATTGGGTTTTTATCCATGG
AAACCAACCATACCAACTCCATGGAGATATTATTTTCAATGGGATAGAACATTAATACCA
TCTCATACTGGAACTAGTGGCACACCAACAAATATATATCATGGTACAGATCCAGATGAT
GTTCAATTTTATACTATTGAAAATTCTGTGCCAGTACACTTACTAAGAACAGGTGATGAA
TTTGCTACAGGAACATTTTTTTTTGATTGTAAACCATGTAGACTAACACATACATGGCAA
ACAAATAGAGCATTGGGCTTACCACCATTTCTAAATTCTTTGCCTCAATCTGAAGGAGCT
ACTAACTTTGGTGATATAGGAGTTCAACAAGATAAAAGACGTGGTGTAACTCAAATGGGA
AATACAGACTATATTACTGAAGCTACTATTATGAGACCAGCTGAGGTTGGTTATAGTGCA
CCATATTATTCTTTTGAAGCGTCTACACAAGGGCCATTTAAAACACCTATTGCAGCAGGA
CGGGGGGGAGCGCAAACAGATGAAAATCAAGCAGCAGATGGTGATCCAAGATATGCATTT
GGTAGACAACATGGTCAAAAAACTACTACAACAGGAGAAACACCTGAGAGATTTACATAT
ATAGCACATCAAGATACAGGAAGATATCCAGAAGGAGATTGGATTCAAAATATTAACTTT
AACCTTCCTGTAACAAATGATAATGTATTGCTACCAACAGATCCAATTGGAGGTAAAACA
GGAATTAACTATACTAATATATTTAATACTTATGGTCCTTTAACTGCATTAAATAATGTA
CCACCAGTTTATCCAAATGGTCAAATTTGGGATAAAGAATTTGATACTGACTTAAAACCA
AGACTTCATGTAAATGCACCATTTGTTTGTCAAAATAATTGTCCTGGTCAATTATTTGTA
AAAGTTGCGCCTAATTTAACAAATGAATATGATCCTGATGCATCTGCTAATATGTCAAGA
ATTGTAACTTACTCAGATTTTTGGTGGAAAGGTAAATTAGTATTTAAAGCTAAACTAAGA
GCATCTCATACTTGGAATCCAATTCAACAAATGAGTATTAATGTAGATAACCAATTTAAC
TATCTACCAAATAATATTGGAGCTATGAAAATTGTATATGAAAAATCTCAACTAGCACCT
AGA
>MK570646 FPV-31/AUS/2015/G2
ATGAGTGATGGAACAGTTCAACCAGACGGTGGTCAACCTGCTGTCAGAAATGAAAGAGCT
ACAGGATCTGGGAACGGGTCTGGAGGCGGGGGTGGTGGTGGTTCTGGGGGTGTGGGGATT
TCTACGGGTACTTTCAATAATCAGACGGAATTTAAATTTTTGGAAAACGGGTGGGTGGAA
ATCACAGCAAACTCAAGCAGACTTGTACATTTAAATATGCCAGAAAGTGAAAATTATAAA
AGAGTAGTTGTAAATAATATGGATAAAACTGCAGTTAAAGGAAATATGGCTTTAGATGAT
ACTCATGTACAAATTGTAACACCTTGGTCATTGGTTGATGCAAATGCTTGGGGAGTTTGG
TTTAATCCAGGAGATTGGCAACTAATTGTTAATACTATGAGTGAGTTGCATTTAGTTAGT
TTTGAACAAGAAATTTTTAATGTTGTTTTAAAGACTGTTTCAGAATCTGCTACTCAGCCA
CCAACTAAAGTTTATAATAATGATTTAACTGCATCATTGATGGTTGCATTAGATAGTAAT
AATACTATGCCATTTACTCCAGCAGCTATGAGATCTGAGACATTGGGTTTTTATCCATGG
AAACCAACCATACCAACTCCATGGAGATATTATTTTCAATGGGATAGAACATTAATACCA
TCTCATACTGGAACTAGTGGCACACCAACAAATGTATATCATGGTACAGATCCAGATGAT
GTTCAATTTTATACTATTGAAAATTCTGTGCCAGTACACTTACTAAGAACAGGTGATGAA
TTTGCTACAGGAACATTTTTTTTTGATTGTAAACCATGTAGACTAACACATACATGGCAA
ACAAATAGAGCATTGGGCTTACCACCATTTTTAAATTCTTTGCCTCAATCTGAAGGAGCT
ACTAACTTTGGTGATATAGGAGTTCAACAAGATAAAAGACGTGGTGTAACTCAAATGGGA
AATACAGACTATATTACTGAAGCTACTATTATGAGACCAGCTGAGGTTGGTTATAGTGCA
CCATATTATTCCTTTGAAGCGTCTACACAAGGGCCATTTAAAACACCTATTGCAGCAGGA
CGGGGGGGAGCGCAAACAGATGAAAATCAAGCAGCAGATGGTGATCCAAGATATGCATTT
GGTAGACAGCATGGTCAAAAAACTACTACAACAGGAGAAACACCTGAGAGATTTACATAT
ATAGCACATCAAGATACAGGAAGATATCCAGAAGGAGATTGGATTCAAAATATTAACTTT
AACCTTCCTGTAACAAATGATAATGTATTGTTACCAACAGATCCAATTGGAGGTAAAACA
GGAATTAACTATATTAATATATTTAATACTTATGGTCCTTTAACTGCATTAAATAATGTA
CCACCAGTTTATCCAAATGGTCAAATTTGGGATAAAGAATTTGATACTGACTTAAAACCA
AGACTTCATGTGAATGCACCATTTGTTTGTCAGAATAATTGTCCTGGTCAATTATTTGTA
AAAGTTGCGCCCAATTTAACGAATGAATATGATCCTGATGCATCTGCTAATATGTCAAGA
ATTGTAACTTATTCAGATTTTTGGTGGAAAGGTAAATTAGTATTTAAAGCTAAACTAAGA
GCATCTCATACTTGGAATCCAATTCAACAAATGAGTATTAATGTAGATAACCAATTTAAC
TATGTACCAAATAATATTGGAGCTATGAAAATTGTATATGAAAAATCTCAACTAGCACCT
AGA
>MK570647 FPV-33/AUS/2015/G2
ATGAGTGATGGAACAGTTCAACCAGACGGTGGTCAACCTGCTGTCAGAAATGAAAGAGCT
ACAGGATCTGGGAACGGGTCTGGAGGCGGGGGTGGTGGTGGTTCTGGGGGTGTGGGGATT
TCTACGGGTACTTTCAATAATCAGACGGAATTTAAATTTTTGGAAAACGGGTGGGTGGAA
ATCACAGCAAACTCAAGCAGACTTGTACATTTAAATATGCCAGAAAGTGAAAATTATAAA
AGAGTAGTTGTAAATAATATGGATAAAACTGCAGTTAAAGGAAATATGGCTTTAGATGAT
ACTCATGTACAAATTGTAACACCTTGGTCATTGGTTGATGCAAATGCTTGGGGAGTTTGG
TTTAATCCAGGAGATTGGCAACTAATTGTTAATACTATGAGTGAGTTGCATTTAGTTAGT
TTTGAACAAGAAATTTTTAATGTTGTTTTAAAGACTGTTTCAGAATCTGCTACTCAGCCA
CCAACTAAAGTTTATAATAATGATTTAACTGCATCATTGATGGTTGCATTAGATAGTAAT
AATACTATGCCATTTACTCCAGCAGCTATGAGATCTGAGACATTGGGTTTTTATCCATGG
AAACCAACCATACCAACTCCATGGAGATATTATTTTCAATGGGATAGAACATTAATACCA
TCTCATACTGGAACTAGTGGCACACCAACAAATGTATATCATGGTACAGATCCAGATGAT
GTTCAATTTTATACTATTGAAAATTCTGTGCCAGTACACTTACTAAGAACAGGTGATGAA
TTTGCTACAGGAACATTTTTTTTTGATTGTAAACCATGTAGACTAACACATACATGGCAA
ACAAATAGAGCATTGGGCTTACCACCATTTTTAAATTCTTTGCCTCAATCTGAAGGAGCT
ACTAACTTTGGTGATATAGGAGTTCAACAAGATAAAAGACGTGGTGTAACTCAAATGGGA
AATACAGACTATATTACTGAAGCTACTATTATGAGACCAGCTGAGGTTGGTTATAGTGCA
CCATATTATTCCTTTGAAGCGTCTACACAAGGGCCATTTAAAACACCTATTGCAGCAGGA
CGGGGGGGAGCGCAAACAGATGAAAATCAAGCAGCAGATGGTGATCCAAGATATGCATTT
GGTAGACAGCATGGTCAAAAAACTACTACAACAGGAGAAACACCTGAGAGATTTACATAT
ATAGCACATCAAGATACAGGAAGATATCCAGAAGGAGATTGGATTCAAAATATTAACTTT
AACCTTCCTGTAACAAATGATAATGTATTGTTACCAACAGATCCAATTGGAGGTAAAACA
GGAATTAACTATACTAATATATTTAATACTTATGGTCCTTTAACTGCATTAAATAATGTA
CCACCAGTTTATCCAAATGGTCAAATTTGGGATAAAGAATTTGATACTGACTTAAAACCA
AGACTTCATGTGAATGCACCATTTGTTTGTCAGAATAATTGTCCTGGTCAATTATTTGTA
AAAGTTGCGCCCAATTTAACGAATGAATATGATCCTGATGCATCTGCTAATATGTCAAGA
ATTGTAACTTATTCAGATTTTTGGTGGAAAGGTAAATTAGTATTTAAAGCTAAACTAAGA
GCATCTCATACTTGGAATCCAATTCAACAAATGAGTATTAATGTAGATAACCAATTTAAC
TATGTACCAAATAATATTGGAGCTATGAAAATTGTATATGAAAAATCTCAACTAGCACCT
AGA
>MK570648 FPV-75/AUS/2016/G2
ATGAGTGATGGAACAGTTCAACCAGACGGTGGTCAACCTGCTGTCAGAAATGAAAGAGCT
ACAGGATCTGGGAACGGGTCTGGAGGCGGGGGTGGTGGTGGTTCTGGGGGTGTGGGGATT
TCTACGGGTACTTTCAATAATCAGACGGAATTTAAATTTTTGGAAAACGGGTGGGTGGAA
ATCACAGCAAACTCAAGCAGACTTGTACATTTAAATATGCCAGAAAGTGAAAATTATAAA
AGAGTAGTTGTAAATAATATGGATAAAACTGCAGTTAAAGGAAATATGGCTTTAGATGAT
ACTCATGTACAAATTGTAACACCTTGGTCATTGGTTGATGCAAATGCTTGGGGAGTTTGG
TTTAATCCAGGAGATTGGCAACTAATTGTTAATACTATGAGTGAGTTGCATTTAGTTAGT
TTTGAACAAGAAATTTTTAATGTTGTTTTAAAGACTGTTTCAGAATCTGCTACTCAGCCA
CCAACTAAAGTTTATAATAATGATTTAACTGCATCATTGATGGTTGCATTAGATAGTAAT
AATACTATGCCATTTACTCCAGCAGCTATGAGATCTGAGACATTGGGTTTTTATCCATGG
AAACCAACCATACCAACTCCATGGAGATATTATTTTCAATGGGATAGAACATTAATACCA
TCTCATACTGGAACTAGTGGCACACCAACAAATGTATATCATGGTACAGATCCAGATGAT
GTTCAATTTTATACTATTGAAAATTCTGTGCCAGTACACTTACTAAGAACAGGTGATGAA
TTTGCTACAGGAACATTTTTTTTTGATTGTAAACCATGTAGACTAACACATACATGGCAA
ACAAATAGAGCATTGGGCTTACCACCATTTTTAAATTCTTTGCCTCAATCTGAAGGAGCT
ACTAACTTTGGTGATATAGGAGTTCAACAAGATAAAAGACGTGGTGTAACTCAAATGGGA
AATACAGACTATATTACTGAAGCTACTATTATGAGACCAGCTGAGGTTGGTTATAGTGCA
CCATATTATTCCTTTGAAGCGTCTACACAAGGGCCATTTAAAACACCTATTGCAGCAGGA
CGGGGGGGAGCGCAAACAGATGAAAATCAAGCAGCAGATGGTGATCCAAGATATGCATTT
GGTAGACAGCATGGTCAAAAAACTACTACAACAGGAGAAACACCTGAGAGATTTACATAT
ATAGCACATCAAGATACAGGAAGATATCCAGAAGGAGATTGGATTCAAAATATTAACTTT
AACCTTCCTGTAACAAATGATAATGTATTGTTACCAACAGATCCAATTGGAGGTAAAACA
GGAATTAACTATACTAATATATTTAATACTTATGGTCCTTTAACTGCATTAAATAATGTA
CCACCAGTTTATCCAAATGGTCAAATTTGGGATAAAGAATTTGATACTGACTTAAAACCA
AGACTTCATGTGAATGCACCATTTGTTTGTCAGAATAATTGTCCTGGTCAATTATTTGTA
AAAGTTGCGCCCAATTTAACGAATGAATATGATCCTGATGCATCTGCTAATATGTCAAGA
ATTGTAACTTATTCAGATTTTTGGTGGAAAGGTAAATTAGTATTTAAAGCTAAACTAAGA
GCATCTCATACTTGGAATCCAATTCAACAAATGAGTATTAATGTAGATAACCAATTTAAC
TATGTACCAAATAATATTGGAGCTATGAAAATTGTATATGAAAAATCTCAACTAGCACCT
AGA
>MK570649 FPV-76/AUS/2016/G2
ATGAGTGATGGAACAGTTCAACCAGACGGTGGTCAACCTGCTGTCAGAAATGAAAGAGCT
ACAGGATCTGGGAACGGGTCTGGAGGCGGGGGTGGTGGTGGTTCTGGGGGTGTGGGGATT
TCTACGGGTACTTTCAATAATCAGACGGAATTTAAATTTTTGGAAAACGGGTGGGTGGAA
ATCACAGCAAACTCAAGCAGACTTGTACATTTAAATATGCCAGAAAGTGAAAATTATAAA
AGAGTAGTTGTAAATAATATGGATAAAACTGCAGTTAAAGGAAATATGGCTTTAGATGAT
ACTCATGTACAAATTGTAACACCTTGGTCATTGGTTGATGCAAATGCTTGGGGAGTTTGG
TTTAATCCAGGAGATTGGCAACTAATTGTTAATACTATGAGTGAGTTGCATTTAGTTAGT
TTTGAACAAGAAATTTTTAATGTTGTTTTAAAGACTGTTTCAGAATCTGCTACTCAGCCA
CCAACTAAAGTTTATAATAATGATTTAACTGCATCATTGATGGTTGCATTAGATAGTAAT
AATACTATGCCATTTACTCCAGCAGCTATGAGATCTGAGACATTGGGTTTTTATCCATGG
AAACCAACCATACCAACTCCATGGAGATATTATTTTCAATGGGATAGAACATTAATACCA
TCTCATACTGGAACTAGTGGCACACCAACAAATGTATATCATGGTACAGATCCAGATGAT
GTTCAATTTTATACTATTGAAAATTCTGTGCCAGTACACTTACTAAGAACAGGTGATGAA
TTTGCTACAGGAACATTTTTTTTTGATTGTAAACCATGTAGACTAACACATACATGGCAA
ACAAATAGAGCATTGGGCTTACCACCATTTTTAAATTCTTTGCCTCAATCTGAAGGAGCT
ACTAACTTTGGTGATATAGGAGTTCAACAAGATAAAAGACGTGGTGTAACTCAAATGGGA
AATACAGACTATATTACTGAAGCTACTATTATGAGACCAGCTGAGGTTGGTTATAGTGCA
CCATATTATTCCTTTGAAGCGTCTACACAAGGGCCATTTAAAACACCTATTGCAGCAGGA
CGGGGGGGAGCGCAAACAGATGAAAATCAAGCAGCAGATGGTGATCCAAGATATGCATTT
GGTAGACAGCATGGTCAAAAAACTACTACAACAGGAGAAACACCTGAGAGATTTACATAT
ATAGCACATCAAGATACAGGAAGATATCCAGAAGGAGATTGGATTCAAAATATTAACTTT
AACCTTCCTGTAACAAATGATAATGTATTGTTACCAACAGATCCAATTGGAGGTAAAACA
GGAATTAACTATACTAATATATTTAATACTTATGGTCCTTTAACTGCATTAAATAATGTA
CCACCAGTTTATCCAAATGGTCAAATTTGGGATAAAGAATTTGATACTGACTTAAAACCA
AGACTTCATGTGAATGCACCATTTGTTTGTCAGAATAATTGTCCTGGTCAATTATTTGTA
AAAGTTGCGCCCAATTTAACGAATGAATATGATCCTGATGCATCTGCTAATATGTCAAGA
ATTGTAACTTATTCAGATTTTTGGTGGAAAGGTAAATTAGTATTTAAAGCTAAACTAAGA
GCATCTCATACTTGGAATCCAATTCAACAAATGAGTATTAATGTAGATAACCAATTTAAC
TATGTACCAAATAATATTGGAGCTATGAAAATTGTATATGAAAAATCTCAACTAGCACCT
AGA
>MK570650 FPV-77/AUS/2016/G2
ATGAGTGATGGAACAGTTCAACCAGACGGTGGTCAACCTGCTGTCAGAAATGAAAGAGCT
ACAGGATCTGGGAACGGGTCTGGAGGCGGGGGTGGTGGTGGTTCTGGGGGTGTGGGGATT
TCTACGGGTACTTTCAATAATCAGACGGAATTTAAATTTTTGGAAAACGGGTGGGTGGAA
ATCACAGCAAACTCAAGCAGACTTGTACATTTAAATATGCCAGAAAGTGAAAATTATAAA
AGAGTAGTTGTAAATAATATGGATAAAACTGCAGTTAAAGGAAATATGGCTTTAGATGAT
ACTCATGTACAAATTGTAACACCTTGGTCATTGGTTGATGCAAATGCTTGGGGAGTTTGG
TTTAATCCAGGAGATTGGCAACTAATTGTTAATACTATGAGTGAGTTGCATTTAGTTAGT
TTTGAACAAGAAATTTTTAATGTTGTTTTAAAGACTGTTTCAGAATCTGCTACTCAGCCA
CCAACTAAAGTTTATAATAATGATTTAACTGCATCATTGATGGTTGCATTAGATAGTAAT
AATACTATGCCATTTACTCCAGCAGCTATGAGATCTGAGACATTGGGTTTTTATCCATGG
AAACCAACCATACCAACTCCATGGAGATATTATTTTCAATGGGATAGAACATTAATACCA
TCTCATACTGGAACTAGTGGCACACCAACAAATGTATATCATGGTACAGATCCAGATGAT
GTTCAATTTTATACTATTGAAAATTCTGTGCCAGTACACTTACTAAGAACAGGTGATGAA
TTTGCTACAGGAACATTTTTTTTTGATTGTAAACCATGTAGACTAACACATACATGGCAA
ACAAATAGAGCATTGGGCTTACCACCATTTTTAAATTCTTTGCCTCAATCTGAAGGAGCT
ACTAACTTTGGTGATATAGGAGTTCAACAAGATAAAAGACGTGGTGTAACTCAAATGGGA
AATACAGACTATATTACTGAAGCTACTATTATGAGACCAGCTGAGGTTGGTTATAGTGCA
CCATATTATTCCTTTGAAGCGTCTACACAAGGGCCATTTAAAACACCTATTGCAGCAGGA
CGGGGGGGAGCGCAAACAGATGAAAATCAAGCAGCAGATGGTGATCCAAGATATGCATTT
GGTAGACAGCATGGTCAAAAAACTACTACAACAGGAGAAACACCTGAGAGATTTACATAT
ATAGCACATCAAGATACAGGAAGATATCCAGAAGGAGATTGGATTCAAAATATTAACTTT
AACCTTCCTGTAACAAATGATAATGTATTGTTACCAACAGATCCAATTGGAGGTAAAACA
GGAATTAACTATACTAATATATTTAATACTTATGGTCCTTTAACTGCATTAAATAATGTA
CCACCAGTTTATCCAAATGGTCAAATTTGGGATAAAGAATTTGATACTGACTTAAAACCA
AGACTTCATGTGAATGCACCATTTGTTTGTCAGAATAATTGTCCTGGTCAATTATTTGTA
AAAGTTGCGCCCAATTTAACGAATGAATATGATCCTGATGCATCTGCTAATATGTCAAGA
ATTGTAACTTATTCAGATTTTTGGTGGAAAGGTAAATTAGTATTTAAAGCTAAACTAAGA
GCATCTCATACTTGGAATCCAATTCAACAAATGAGTATTAATGTAGATAACCAATTTAAC
TATGTACCAAATAATATTGGAGCTATGAAAATTGTATATGAAAAATCTCAACTAGCACCT
AGA
>MK570651 FPV-78/AUS/2016/G2
ATGAGTGATGGAACAGTTCAACCAGACGGTGGTCAACCTGCTGTCAGAAATGAAAGAGCT
ACAGGATCTGGGAACGGGTCTGGAGGCGGGGGTGGTGGTGGTTCTGGGGGTGTGGGGATT
TCTACGGGTACTTTCAATAATCAGACGGAATTTAAATTTTTGGAAAACGGGTGGGTGGAA
ATCACAGCAAACTCAAGCAGACTTGTACATTTAAATATGCCAGAAAGTGAAAATTATAAA
AGAGTAGTTGTAAATAATATGGATAAAACTGCAGTTAAAGGAAATATGGCTTTAGATGAT
ACTCATGTACAAATTGTAACACCTTGGTCATTGGTTGATGCAAATGCTTGGGGAGTTTGG
TTTAATCCAGGAGATTGGCAACTAATTGTTAATACTATGAGTGAGTTGCATTTAGTTAGT
TTTGAACAAGAAATTTTTAATGTTGTTTTAAAGACTGTTTCAGAATCTGCTACTCAGCCA
CCAACTAAAGTTTATAATAATGATTTAACTGCATCATTGATGGTTGCATTAGATAGTAAT
AATACTATGCCATTTACTCCAGCAGCTATGAGATCTGAGACATTGGGTTTTTATCCATGG
AAACCAACCATACCAACTCCATGGAGATATTATTTTCAATGGGATAGAACATTAATACCA
TCTCATACTGGAACTAGTGGCACACCAACAAATGTATATCATGGTACAGATCCAGATGAT
GTTCAATTTTATACTATTGAAAATTCTGTGCCAGTACACTTACTAAGAACAGGTGATGAA
TTTGCTACAGGAACATTTTTTTTTGATTGTAAACCATGTAGACTAACACATACATGGCAA
ACAAATAGAGCATTGGGCTTACCACCATTTTTAAATTCTTTGCCTCAATCTGAAGGAGCT
ACTAACTTTGGTGATATAGGAGTTCAACAAGATAAAAGACGTGGTGTAACTCAAATGGGA
AATACAGACTATATTACTGAAGCTACTATTATGAGACCAGCTGAGGTTGGTTATAGTGCA
CCATATTATTCCTTTGAAGCGTCTACACAAGGGCCATTTAAAACACCTATTGCAGCAGGA
CGGGGGGGAGCGCAAACAGATGAAAATCAAGCAGCAGATGGTGATCCAAGATATGCATTT
GGTAGACAGCATGGTCAAAAAACTACTACAACAGGAGAAACACCTGAGAGATTTACATAT
ATAGCACATCAAGATACAGGAAGATATCCAGAAGGAGATTGGATTCAAAATATTAACTTT
AACCTTCCTGTAACAAATGATAATGTATTGTTACCAACAGATCCAATTGGAGGTAAAACA
GGAATTAACTATACTAATATATTTAATACTTATGGTCCTTTAACTGCATTAAATAATGTA
CCACCAGTTTATCCAAATGGTCAAATTTGGGATAAAGAATTTGATACTGACTTAAAACCA
AGACTTCATGTGAATGCACCATTTGTTTGTCAGAATAATTGTCCTGGTCAATTATTTGTA
AAAGTTGCGCCCAATTTAACGAATGAATATGATCCTGATGCATCTGCTAATATGTCAAGA
ATTGTAACTTATTCAGATTTTTGGTGGAAAGGTAAATTAGTATTTAAAGCTAAACTAAGA
GCATCTCATACTTGGAATCCAATTCAACAAATGAGTATTAATGTAGATAACCAATTTAAC
TATGTACCAAATAATATTGGAGCTATGAAAATTGTATATGAAAAATCTCAACTAGCACCT
AGA
>MK570652 FPV-79/AUS/2016/G2
ATGAGTGATGGAACAGTTCAACCAGACGGTGGTCAACCTGCTGTCAGAAATGAAAGAGCT
ACAGGATCTGGGAACGGGTCTGGAGGCGGGGGTGGTGGTGGTTCTGGGGGTGTGGGGATT
TCTACGGGTACTTTCAATAATCAGACGGAATTTAAATTTTTGGAAAACGGGTGGGTGGAA
ATCACAGCAAACTCAAGCAGACTTGTACATTTAAATATGCCAGAAAGTGAAAATTATAAA
AGAGTAGTTGTAAATAATATGGATAAAACTGCAGTTAAAGGAAATATGGCTTTAGATGAT
ACTCATGTACAAATTGTAACACCTTGGTCATTGGTTGATGCAAATGCTTGGGGAGTTTGG
TTTAATCCAGGAGATTGGCAACTAATTGTTAATACTATGAGTGAGTTGCATTTAGTTAGT
TTTGAACAAGAAATTTTTAATGTTGTTTTAAAGACTGTTTCAGAATCTGCTACTCAGCCA
CCAACTAAAGTTTATAATAATGATTTAACTGCATCATTGATGGTTGCATTAGATAGTAAT
AATACTATGCCATTTACTCCAGCAGCTATGAGATCTGAGACATTGGGTTTTTATCCATGG
AAACCAACCATACCAACTCCATGGAGATATTATTTTCAATGGGATAGAACATTAATACCA
TCTCATACTGGAACTAGTGGCACACCAACAAATGTATATCATGGTACAGATCCAGATGAT
GTTCAATTTTATACTATTGAAAATTCTGTGCCAGTACACTTACTAAGAACAGGTGATGAA
TTTGCTACAGGAACATTTTTTTTTGATTGTAAACCATGTAGACTAACACATACATGGCAA
ACAAATAGAGCATTGGGCTTACCACCATTTTTAAATTCTTTGCCTCAATCTGAAGGAGCT
ACTAACTTTGGTGATATAGGAGTTCAACAAGATAAAAGACGTGGTGTAACTCAAATGGGA
AATACAGACTATATTACTGAAGCTACTATTATGAGACCAGCTGAGGTTGGTTATAGTGCA
CCATATTATTCCTTTGAAGCGTCTACACAAGGGCCATTTAAAACACCTATTGCAGCAGGA
CGGGGGGGAGCGCAAACAGATGAAAATCAAGCAGCAGATGGTGATCCAAGATATGCATTT
GGTAGACAGCATGGTCAAAAAACTACTACAACAGGAGAAACACCTGAGAGATTTACATAT
ATAGCACATCAAGATACAGGAAGATATCCAGAAGGAGATTGGATTCAAAATATTAACTTT
AACCTTCCTGTAACAAATGATAATGTATTGTTACCAACAGATCCAATTGGAGGTAAAACA
GGAATTAACTATACTAATATATTTAATACTTATGGTCCTTTAACTGCATTAAATAATGTA
CCACCAGTTTATCCAAATGGTCAAATTTGGGATAAAGAATTTGATACTGACTTAAAACCA
AGACTTCATGTGAATGCACCATTTGTTTGTCAGAATAATTGTCCTGGTCAATTATTTGTA
AAAGTTGCGCCCAATTTAACGAATGAATATGATCCTGATGCATCTGCTAATATGTCAAGA
ATTGTAACTTATTCAGATTTTTGGTGGAAAGGTAAATTAGTATTTAAAGCTAAACTAAGA
GCATCTCATACTTGGAATCCAATTCAACAAATGAGTATTAATGTAGATAACCAATTTAAC
TATGTACCAAATAATATTGGAGCTATGAAAATTGTATATGAAAAATCTCAACTAGCACCT
AGA
>MK570653 FPV-80/AUS/2016/G2
ATGAGTGATGGAACAGTTCAACCAGACGGTGGTCAACCTGCTGTCAGAAATGAAAGAGCT
ACAGGATCTGGGAACGGGTCTGGAGGCGGGGGTGGTGGTGGTTCTGGGGGTGTGGGGATT
TCTACGGGTACTTTCAATAATCAGACGGAATTTAAATTTTTGGAAAACGGGTGGGTGGAA
ATCACAGCAAACTCAAGCAGACTTGTACATTTAAATATGCCAGAAAGTGAAAATTATAAA
AGAGTAGTTGTAAATAATATGGATAAAACTGCAGTTAAAGGAAATATGGCTTTAGATGAT
ACTCATGTACAAATTGTAACACCTTGGTCATTGGTTGATGCAAATGCTTGGGGAGTTTGG
TTTAATCCAGGAGATTGGCAACTAATTGTTAATACTATGAGTGAGTTGCATTTAGTTAGT
TTTGAACAAGAAATTTTTAATGTTGTTTTAAAGACTGTTTCAGAATCTGCTACTCAGCCA
CCAACTAAAGTTTATAATAATGATTTAACTGCATCATTGATGGTTGCATTAGATAGTAAT
AATACTATGCCATTTACTCCAGCAGCTATGAGATCTGAGACATTGGGTTTTTATCCATGG
AAACCAACCATACCAACTCCATGGAGATATTATTTTCAATGGGATAGAACATTAATACCA
TCTCATACTGGAACTAGTGGCACACCAACAAATGTATATCATGGTACAGATCCAGATGAT
GTTCAATTTTATACTATTGAAAATTCTGTGCCAGTACACTTACTAAGAACAGGTGATGAA
TTTGCTACAGGAACATTTTTTTTTGATTGTAAACCATGTAGACTAACACATACATGGCAA
ACAAATAGAGCATTGGGCTTACCACCATTTTTAAATTCTTTGCCTCAATCTGAAGGAGCT
ACTAACTTTGGTGATATAGGAGTTCAACAAGATAAAAGACGTGGTGTAACTCAAATGGGA
AATACAGACTATATTACTGAAGCTACTATTATGAGACCAGCTGAGGTTGGTTATAGTGCA
CCATATTATTCCTTTGAAGCGTCTACACAAGGGCCATTTAAAACACCTATTGCAGCAGGA
CGGGGGGGAGCGCAAACAGATGAAAATCAAGCAGCAGATGGTGATCCAAGATATGCATTT
GGTAGACAGCATGGTCAAAAAACTACTACAACAGGAGAAACACCTGAGAGATTTACATAT
ATAGCACATCAAGATACAGGAAGATATCCAGAAGGAGATTGGATTCAAAATATTAACTTT
AACCTTCCTGTAACAAATGATAATGTATTGTTACCAACAGATCCAATTGGAGGTAAAACA
GGAATTAACTATACTAATATATTTAATACTTATGGTCCTTTAACTGCATTAAATAATGTA
CCACCAGTTTATCCAAATGGTCAAATTTGGGATAAAGAATTTGATACTGACTTAAAACCA
AGACTTCATGTGAATGCACCATTTGTTTGTCAGAATAATTGTCCTGGTCAATTATTTGTA
AAAGTTGCGCCCAATTTAACGAATGAATATGATCCTGATGCATCTGCTAATATGTCAAGA
ATTGTAACTTATTCAGATTTTTGGTGGAAAGGTAAATTAGTATTTAAAGCTAAACTAAGA
GCATCTCATACTTGGAATCCAATTCAACAAATGAGTATTAATGTAGATAACCAATTTAAC
TATGTACCAAATAATATTGGAGCTATGAAAATTGTATATGAAAAATCTCAACTAGCACCT
AGA
>MK570728 FPV-138/AUS/2016/G3
ATGAGTGATGGAGCAGTTCAACCAGACGGTGGTCAACCTGCTGTCAGAAATGAAAGAGCT
ACAGGATCTGGGAACGGGTCTGGAGGCGGGGGTGGTGGTGGTTCTGGGGGTGTGGGGATT
TCTACGGGTACTTTCAATAATCAGACGGAATTTAAATTTTTGGAAAACGGATGGGTGGAA
ATCACAGCAAACTCAAGCAGACTTGTACATTTAAATATGCCAGAAAGTGAAAATTATAAA
AGAGTAGTTGTAAATAATATGGATAAAACTGCAGTTAAAGGAAACATGGCTTTAGATGAT
ACTCATGTACAAATTGTAACACCTTGGTCATTGGTTGATGCAAATGCTTGGGGAGTTTGG
TTTAATCCAGGAGATTGGCAACTAATTGTAAATACTATGAGTGAGTTGCATTTAGTTAGT
TTTGAACAAGAAATTTTTAATGTTGTTTTAAAGACTGTTTCAGAATCTGCTACTCAGCCA
CCAACTAAAGTTTATAATAATGATTTAACTGCATCATTGATGGTTGCATTAGATAGTAAT
AATACTATGCCATTTACTCCAGCAGCTATGAGATCTGAGACATTGGGTTTTTATCCATGG
AAACCAACCATACCAACTCCATGGAGATATTATTTTCAATGGGATAGAACATTAATACCA
TCTCATACTGGAACTAGTGGCACACCAACAAATATATATCATGGTACAGATCCAGATGAT
GTTCAATTTTATACTATTGAAAATTCTGTGCCAGTACACTTACTAAGAACAGGTGATGAA
TTTGCTACAGGAACATTTTTTTTTGATTGTAAACCATGCAGACTAACACATACATGGCAA
ACAAATAGAGCATTGGGCTTACCACCATTTCTAAATTCTTTGCCTCAATCTGAAGGAGCT
ACTAACTTTGGTGATATAGGAGTTCAACAAGATAAAAGACGTGGTGTAACTCAAATGGGA
AATACAGACTATATTACTGAAGCTACTATTATGAGACCAGCTGAGGTTGGTTATAGTGCA
CCATATTATTCTTTTGAGGCATCTACACAAGGGCCATTTAAAACACCTATTGCAGCAGGA
CGGGGGGGAGCGCAAACAGATGAAAATCAAGCAGCAGATGGTGATCCAAGATATGCATTT
GGTAGACAACATGGTCAAAAAACTACTACAACAGGAGAAACACCTGAGAGATTTACATAT
ATAGCACATCAAGATACAGGAAGATATCCAGAAGGAGATTGGATTCAAAATATTAACTTT
AACCTTCCTGTAACAAATGATAATGTATTGCTACCAACAGATCCAATTGGAGGTAAAACA
GGAATTAACTATACTAATATATTTAATACTTATGGTCCTTTAACTGCATTAAATAATGTG
CCACCAGTTTATCCAAATGGTCAAATTTGGGATAAAGAATTTGATACTGACTTAAAACCA
AGACTTCATGTAAATGCACCATTTGTTTGTCAAAATAATTGTCCTGGTCAATTATTTGTA
AAAGTTGCGCCTAATTTAACAAATGAATATGATCCTGATGCATCTGCTAATATGTCAAGA
ATTGTAACTTACTCAGATTTTTGGTGGAAAGGTAAATTAGTATTTAAAGCTAAACTAAGA
GCATCTCATACTTGGAATCCAATTCAACAAATGAGTATTAATGTAGATAACCAATTTAAC
TATGTACCAAATAATATTGGAGCTATGAAAATTGTGTATGAAAAATCTCAACTAGCACCT
AGA
>MK570739 FPV-160/AUS/2016/G3
ATGAGTGATGGAGCAGTTCAACCAGACGGTGGTCAACCTGCTGTCAGAAATGAAAGAGCT
ACAGGATCTGGGAACGGGTCTGGAGGCGGGGGTGGTGGTGGTTCTGGGGGTGTGGGGATT
TCTACGGGTACTTTCAATAATCAGACGGAATTTAAATTTTTGGAAAACGGATGGGTGGAA
ATCACAGCAAACTCAAGCAGACTTGTACATTTAAATATGCCAGAAAGTGAAAATTATAAA
AGAGTAGTTGTAAATAATATGGATAAAACTGCAGTTAAAGGAAACATGGCTTTAGATGAT
ACTCATGTACAAATTGTAACACCTTGGTCATTGGTTGATGCAAATGCTTGGGGAGTTTGG
TTTAATCCAGGAGATTGGCAACTAATTGTAAATACTATGAGTGAGTTGCATTTAGTTAGT
TTTGAACAAGAAATTTTTAATGTTGTTTTAAAGACTGTTTCAGAATCTGCTACTCAGCCA
CCAACTAAAGTTTATAATAATGATTTAACTGCATCATTGATGGTTGCATTAGATAGTAAT
AATACTATGCCATTTACTCCAGCAGCTATGAGATCTGAGACATTGGGTTTTTATCCATGG
AAACCAACCATACCAACTCCATGGAGATATTATTTTCAATGGGATAGAACATTAATACCA
TCTCATACTGGAACTAGTGGCACACCAACAAATATATATCATGGTACAGATCCAGATGAT
GTTCAATTTTATACTATTGAAAATTCTGTGCCAGTACACTTACTAAGAACAGGTGATGAA
TTTGCTACAGGAACATTTTTTTTTGATTGTAAACCATGCAGACTAACACATACATGGCAA
ACAAATAGAGCATTGGGCTTACCACCATTTCTAAATTCTTTGCCTCAATCTGAAGGAGCT
ACTAACTTTGGTGATATAGGAGTTCAACAAGATAAAAGACGTGGTGTAACTCAAATGGGA
AATACAGACTATATTACTGAAGCTACTATTATGAGACCAGCTGAGGTTGGTTATAGTGCA
CCATATTATTCTTTTGAGGCATCTACACAAGGGCCATTTAAAACACCTATTGCAGCAGGA
CGGGGGGGAGCGCAAACAGATGAAAATCAAGCAGCAGATGGTGATCCAAGATATGCATTT
GGTAGACAACATGGTCAAAAAACTACTACAACAGGAGAAACACCTGAGAGATTTACATAT
ATAGCACATCAAGATACAGGAAGATATCCAGAAGGAGATTGGATTCAAAATATTAACTTT
AACCTTCCTGTAACAAATGATAATGTATTGCTACCAACAGATCCAATTGGAGGTAAAACA
GGAATTAACTATACTAATATATTTAATACTTATGGTCCTTTAACTGCATTAAATAATGTG
CCACCAGTTTATCCAAATGGTCAAATTTGGGATAAAGAATTTGATACTGACTTAAAACCA
AGACTTCATGTAAATGCACCATTTGTTTGTCAAAATAATTGTCCTGGTCAATTATTTGTA
AAAGTTGCGCCTAATTTAACAAATGAATATGATCCTGATGCATCTGCTAATATGTCAAGA
ATTGTAACTTACTCAGATTTTTGGTGGAAAGGTAAATTAGTATTTAAAGCTAAACTAAGA
GCATCTCATACTTGGAATCCAATTCAACAAATGAGTATTAATGTAGATAACCAATTTAAC
TATGTACCAAATAATATTGGAGCTATGAAAATTGTGTATGAAAAATCTCAACTAGCACCT
AGA
>MK570740 FPV-161/AUS/2016/G3
ATGAGTGATGGAGCAGTTCAACCAGACGGTGGTCAACCTGCTGTCAGAAATGAAAGAGCT
ACAGGATCTGGGAACGGGTCTGGAGGCGGGGGTGGTGGTGGTTCTGGGGGTGTGGGGATT
TCTACGGGTACTTTCAATAATCAGACGGAATTTAAATTTTTGGAAAACGGATGGGTGGAA
ATCACAGCAAACTCAAGCAGACTTGTACATTTAAATATGCCAGAAAGTGAAAATTATAAA
AGAGTAGTTGTAAATAATATGGATAAAACTGCAGTTAAAGGAAACATGGCTTTAGATGAT
ACTCATGTACAAATTGTAACACCTTGGTCATTGGTTGATGCAAATGCTTGGGGAGTTTGG
TTTAATCCAGGAGATTGGCAACTAATTGTAAATACTATGAGTGAGTTGCATTTAGTTAGT
TTTGAACAAGAAATTTTTAATGTTGTTTTAAAGACTGTTTCAGAATCTGCTACTCAGCCA
CCAACTAAAGTTTATAATAATGATTTAACTGCATCATTGATGGTTGCATTAGATAGTAAT
AATACTATGCCATTTACTCCAGCAGCTATGAGATCTGAGACATTGGGTTTTTATCCATGG
AAACCAACCATACCAACTCCATGGAGATATTATTTTCAATGGGATAGAACATTAATACCA
TCTCATACTGGAACTAGTGGCACACCAACAAATATATATCATGGTACAGATCCAGATGAT
GTTCAATTTTATACTATTGAAAATTCTGTGCCAGTACACTTACTAAGAACAGGTGATGAA
TTTGCTACAGGAACATTTTTTTTTGATTGTAAACCATGCAGACTAACACATACATGGCAA
ACAAATAGAGCATTGGGCTTACCACCATTTCTAAATTCTTTGCCTCAATCTGAAGGAGCT
ACTAACTTTGGTGATATAGGAGTTCAACAAGATAAAAGACGTGGTGTAACTCAAATGGGA
AATACAGACTATATTACTGAAGCTACTATTATGAGACCAGCTGAGGTTGGTTATAGTGCA
CCATATTATTCTTTTGAGGCATCTACACAAGGGCCATTTAAAACACCTATTGCAGCAGGA
CGGGGGGGAGCGCAAACAGATGAAAATCAAGCAGCAGATGGTGATCCAAGATATGCATTT
GGTAGACAACATGGTCAAAAAACTACTACAACAGGAGAAACACCTGAGAGATTTACATAT
ATAGCACATCAAGATACAGGAAGATATCCAGAAGGAGATTGGATTCAAAATATTAACTTT
AACCTTCCTGTAACAAATGATAATGTATTGCTACCAACAGATCCAATTGGAGGTAAAACA
GGAATTAACTATACTAATATATTTAATACTTATGGTCCTTTAACTGCATTAAATAATGTG
CCACCAGTTTATCCAAATGGTCAAATTTGGGATAAAGAATTTGATACTGACTTAAAACCA
AGACTTCATGTAAATGCACCATTTGTTTGTCAAAATAATTGTCCTGGTCAATTATTTGTA
AAAGTTGCGCCTAATTTAACAAATGAATATGATCCTGATGCATCTGCTAATATGTCAAGA
ATTGTAACTTACTCAGATTTTTGGTGGAAAGGTAAATTAGTATTTAAAGCTAAACTAAGA
GCATCTCATACTTGGAATCCAATTCAACAAATGAGTATTAATGTAGATAACCAATTTAAC
TATGTACCAAATAATATTGGAGCTATGAAAATTGTGTATGAAAAATCTCAACTAGCACCT
AGA
>MK570749 FPV-185/AUS/2016/G2
ATGAGTGATGGAACAGTTCAACCAGACGGTGGTCAACCTGCTGTCAGAAATGAAAGAGCT
ACAGGATCTGGGAACGGGTCTGGAGGCGGGGGTGGTGGTGGTTCTGGGGGTGTGGGGATT
TCTACGGGTACTTTCAATAATCAGACGGAATTTAAATTTTTGGAAAACGGGTGGGTGGAA
ATCACAGCAAACTCAAGCAGACTTGTACATTTAAATATGCCAGAAAGTGAAAATTATAAA
AGAGTAGTTGTAAATAATATGGATAAAACTGCAGTTAAAGGAAATATGGCTTTAGATGAT
ACTCATGTACAAATTGTAACACCTTGGTCATTGGTTGATGCAAATGCTTGGGGAGTTTGG
TTTAATCCAGGAGATTGGCAACTAATTGTTAATACTATGAGTGAGTTGCATTTAGTTAGT
TTTGAACAAGAAATTTTTAATGTTGTTTTAAAGACTGTTTCAGAATCTGCTACTCAGCCA
CCAACTAAAGTTTATAATAATGATTTAACTGCATCATTGATGGTTGCATTAGATAGTAAT
AATACTATGCCATTTACTCCAGCAGCTATGAGATCTGAGACATTGGGTTTTTATCCATGG
AAACCAACCATACCAACTCCATGGAGATATTATTTTCAATGGGATAGAACATTAATACCA
TCTCATACTGGAACTAGTGGCACACCAACAAATGTATATCATGGTACAGATCCAGATGAT
GTTCAATTTTATACTATTGAAAATTCTGTGCCAGTACACTTACTAAGAACAGGTGATGAA
TTTGCTACAGGAACATTTTTTTTTGATTGTAAACCATGTAGACTAACACATACATGGCAA
ACAAATAGAGCATTGGGCTTACCACCATTTTTAAATTCTTTGCCTCAATCTGAAGGAGCT
ACTAACTTTGGTGATATAGGAGTTCAACAAGATAAAAGACGTGGTGTAACTCAAATGGGA
AATACAGACTATATTACTGAAGCTACTATTATGAGACCAGCTGAGGTTGGTTATAGTGCA
CCATATTATTCCTTTGAAGCGTCTACACAAGGGCCATTTAAAACACCTATTGCAGCAGGA
CGGGGGGGAGCGCAAACAGATGAAAATCAAGCAGCAGATGGTGATCCAAGATATGCATTT
GGTAGACAGCATGGTCAAAAAACTACTACAACAGGAGAAACACCTGAGAGATTTACATAT
ATAGCACATCAAGATACAGGAAGATATCCAGAAGGAGATTGGATTCAAAATATTAACTTT
AACCTTCCTGTAACAAATGATAATGTATTGTTACCAACAGATCCAATTGGAGGTAAAACA
GGAATTAACTATACTAATATATTTAATACTTATGGTCCTTTAACTGCATTAAATAATGTA
CCACCAGTTTATCCAAATGGTCAAATTTGGGATAAAGAATTTGATACTGACTTAAAACCA
AGACTTCATGTGAATGCACCATTTGTTTGTCAGAATAATTGTCCTGGTCAATTATTTGTA
AAAGTTGCGCCCAATTTAACGAATGAATATGATCCTGATGCATCTGCTAATATGTCAAGA
ATTGTAACTTATTCAGATTTTTGGTGGAAAGGTAAATTAGTATTTAAAGCTAAACTAAGA
GCATCTCATACTTGGAATCCAATTCAACAAATGAGTATTAATGTAGATAACCAATTTAAC
TATGTACCAAATAATATTGGAGCTATGAAAATTGTATATGAAAAATCTCAACTAGCACCT
AGA
>MK570654 FPV-85/AUS/2017/G3
ATGAGTGATGGAGCAGTTCAACCAGACGGTGGTCAACCTGCTGTCAGAAATGAAAGAGCT
ACAGGATCTGGGAACGGGTCTGGAGGCGGGGGTGGTGGTGGTTCTGGGGGTGTGGGGATT
TCTACGGGTACTTTCAATAATCAGACGGAATTTAAATTTTTGGAAAACGGATGGGTGGAA
ATCACAGCAAACTCAAGCAGACTTGTACATTTAAATATGCCAGAAAGTGAAAATTATAAA
AGAGTAGTTGTAAATAATATGGATAAAACTGCAGTTAAAGGAAACATGGCTTTAGATGAT
ACTCATGTACAAATTGTAACACCTTGGTCATTGGTTGATGCAAATGCTTGGGGAGTTTGG
TTTAATCCAGGAGATTGGCAACTAATTGTAAATACTATGAGTGAGTTGCATTTAGTTAGT
TTTGAACAAGAAATTTTTAATGTTGTTTTAAAGACTGTTTCAGAATCTGCTACTCAGCCA
CCAACTAAAGTTTATAATAATGATTTAACTGCATCATTGATGGTTGCATTAGATAGTAAT
AATACTATGCCATTTACTCCAGCAGCTATGAGATCTGAGACATTGGGTTTTTATCCATGG
AAACCAACCATACCAACTCCATGGAGATATTATTTTCAATGGGATAGAACATTAATACCA
TCTCATACTGGAACTAGTGGCACACCAACAAATATATATCATGGTACAGATCCAGATGAT
GTTCAATTTTATACTATTGAAAATTCTGTGCCAGTACACTTACTAAGAACAGGTGATGAA
TTTGCTACAGGAACATTTTTTTTTGATTGTAAACCATGCAGACTAACACATACATGGCAA
ACAAATAGAGCATTGGGCTTACCACCATTTCTAAATTCTTTGCCTCAATCTGAAGGAGCT
ACTAACTTTGGTGATATAGGAGTTCAACAAGATAAAAGACGTGGTGTAACTCAAATGGGA
AATACAGACTATATTACTGAAGCTACTATTATGAGACCAGCTGAGGTTGGTTATAGTGCA
CCATATTATTCTTTTGAGGCATCTACACAAGGGCCATTTAAAACACCTATTGCAGCAGGA
CGGGGGGGAGCGCAAACAGATGAAAATCAAGCAGCAGATGGTGATCCAAGATATGCATTT
GGTAGACAACATGGTCAAAAAACTACTACAACAGGAGAAACACCTGAGAGATTTACATAT
ATAGCACATCAAGATACAGGAAGATATCCAGAAGGAGATTGGATTCAAAATATTAACTTT
AACCTTCCTGTAACAAATGATAATGTATTGCTACCAACAGATCCAATTGGAGGTAAAACA
GGAATTAACTATACTAATATATTTAATACTTATGGTCCTTTAACTGCATTAAATAATGTG
CCACCAGTTTATCCAAATGGTCAAATTTGGGATAAAGAATTTGATACTGACTTAAAACCA
AGACTTCATGTAAATGCACCATTTGTTTGTCAAAATAATTGTCCTGGTCAATTATTTGTA
AAAGTTGCGCCTAATTTAACAAATGAATATGATCCTGATGCATCTGCTAATATGTCAAGA
ATTGTAACTTACTCAGATTTTTGGTGGAAAGGTAAATTAGTATTTAAAGCTAAACTAAGA
GCATCTCATACTTGGAATCCAATTCAACAAATGAGTATTAATGTAGATAACCAATTTAAC
TATGTACCAAATAATATTGGAGCTATGAAAATTGTGTATGAAAAATCTCAACTAGCACCT
AGA
>MK570655 FPV-86/AUS/2017/G3
ATGAGTGATGGAGCAGTTCAACCAGACGGTGGTCAACCTGCTGTCAGAAATGAAAGAGCT
ACAGGATCTGGGAACGGGTCTGGAGGCGGGGGTGGTGGTGGTTCTGGGGGTGTGGGGATT
TCTACGGGTACTTTCAATAATCAGACGGAATTTAAATTTTTGGAAAACGGATGGGTGGAA
ATCACAGCAAACTCAAGCAGACTTGTACATTTAAATATGCCAGAAAGTGAAAATTATAAA
AGAGTAGTTGTAAATAATATGGATAAAACTGCAGTTAAAGGAAACATGGCTTTAGATGAT
ACTCATGTACAAATTGTAACACCTTGGTCATTGGTTGATGCAAATGCTTGGGGAGTTTGG
TTTAATCCAGGAGATTGGCAACTAATTGTAAATACTATGAGTGAGTTGCATTTAGTTAGT
TTTGAACAAGAAATTTTTAATGTTGTTTTAAAGACTGTTTCAGAATCTGCTACTCAGCCA
CCAACTAAAGTTTATAATAATGATTTAACTGCATCATTGATGGTTGCATTAGATAGTAAT
AATACTATGCCATTTACTCCAGCAGCTATGAGATCTGAGACATTGGGTTTTTATCCATGG
AAACCAACCATACCAACTCCATGGAGATATTATTTTCAATGGGATAGAACATTAATACCA
TCTCATACTGGAACTAGTGGCACACCAACAAATATATATCATGGTACAGATCCAGATGAT
GTTCAATTTTATACTATTGAAAATTCTGTGCCAGTACACTTACTAAGAACAGGTGATGAA
TTTGCTACAGGAACATTTTTTTTTGATTGTAAACCATGCAGACTAACACATACATGGCAA
ACAAATAGAGCATTGGGCTTACCACCATTTCTAAATTCTTTGCCTCAATCTGAAGGAGCT
ACTAACTTTGGTGATATAGGAGTTCAACAAGATAAAAGACGTGGTGTAACTCAAATGGGA
AATACAGACTATATTACTGAAGCTACTATTATGAGACCAGCTGAGGTTGGTTATAGTGCA
CCATATTATTCTTTTGAGGCATCTACACAAGGGCCATTTAAAACACCTATTGCAGCAGGA
CGGGGGGGAGCGCAAACAGATGAAAATCAAGCAGCAGATGGTGATCCAAGATATGCATTT
GGTAGACAACATGGTCAAAAAACTACTACAACAGGAGAAACACCTGAGAGATTTACATAT
ATAGCACATCAAGATACAGGAAGATATCCAGAAGGAGATTGGATTCAAAATATTAACTTT
AACCTTCCTGTAACAAATGATAATGTATTGCTACCAACAGATCCAATTGGAGGTAAAACA
GGAATTAACTATACTAATATATTTAATACTTATGGTCCTTTAACTGCATTAAATAATGTG
CCACCAGTTTATCCAAATGGTCAAATTTGGGATAAAGAATTTGATACTGACTTAAAACCA
AGACTTCATGTAAATGCACCATTTGTTTGTCAAAATAATTGTCCTGGTCAATTATTTGTA
AAAGTTGCGCCTAATTTAACAAATGAATATGATCCTGATGCATCTGCTAATATGTCAAGA
ATTGTAACTTACTCAGATTTTTGGTGGAAAGGTAAATTAGTATTTAAAGCTAAACTAAGA
GCATCTCATACTTGGAATCCAATTCAACAAATGAGTATTAATGTAGATAACCAATTTAAC
TATGTACCAAATAATATTGGAGCTATGAAAATTGTGTATGAAAAATCTCAACTAGCACCT
AGA
>MK570656 FPV-89/AUS/2017/G3
ATGAGTGATGGAGCAGTTCAACCAGACGGTGGTCAACCTGCTGTCAGAAATGAAAGAGCT
ACAGGATCTGGGAACGGGTCTGGAGGCGGGGGTGGTGGTGGTTCTGGGGGTGTGGGGATT
TCTACGGGTACTTTCAATAATCAGACGGAATTTAAATTTTTGGAAAACGGATGGGTGGAA
ATCACAGCAAACTCAAGCAGACTTGTACATTTAAATATGCCAGAAAGTGAAAATTATAAA
AGAGTAGTTGTAAATAATATGGATAAAACTGCAGTTAAAGGAAACATGGCTTTAGATGAT
ACTCATGTACAAATTGTAACACCTTGGTCATTGGTTGATGCAAATGCTTGGGGAGTTTGG
TTTAATCCAGGAGATTGGCAACTAATTGTAAATACTATGAGTGAGTTGCATTTAGTTAGT
TTTGAACAAGAAATTTTTAATGTTGTTTTAAAGACTGTTTCAGAATCTGCTACTCAGCCA
CCAACTAAAGTTTATAATAATGATTTAACTGCATCATTGATGGTTGCATTAGATAGTAAT
AATACTATGCCATTTACTCCAGCAGCTATGAGATCTGAGACATTGGGTTTTTATCCATGG
AAACCAACCATACCAACTCCATGGAGATATTATTTTCAATGGGATAGAACATTAATACCA
TCTCATACTGGAACTAGTGGCACACCAACAAATATATATCATGGTACAGATCCAGATGAT
GTTCAATTTTATACTATTGAAAATTCTGTGCCAGTACACTTACTAAGAACAGGTGATGAA
TTTGCTACAGGAACATTTTTTTTTGATTGTAAACCATGCAGACTAACACATACATGGCAA
ACAAATAGAGCATTGGGCTTACCACCATTTCTAAATTCTTTGCCTCAATCTGAAGGAGCT
ACTAACTTTGGTGATATAGGAGTTCAACAAGATAAAAGACGTGGTGTAACTCAAATGGGA
AATACAGACTATATTACTGAAGCTACTATTATGAGACCAGCTGAGGTTGGTTATAGTGCA
CCATATTATTCTTTTGAGGCATCTACACAAGGGCCATTTAAAACACCTATTGCAGCAGGA
CGGGGGGGAGCGCAAACAGATGAAAATCAAGCAGCAGATGGTGATCCAAGATATGCATTT
GGTAGACAACATGGTCAAAAAACTACTACAACAGGAGAAACACCTGAGAGATTTACATAT
ATAGCACATCAAGATACAGGAAGATATCCAGAAGGAGATTGGATTCAAAATATTAACTTT
AACCTTCCTGTAACAAATGATAATGTATTGCTACCAACAGATCCAATTGGAGGTAAAACA
GGAATTAACTATACTAATATATTTAATACTTATGGTCCTTTAACTGCATTAAATAATGTG
CCACCAGTTTATCCAAATGGTCAAATTTGGGATAAAGAATTTGATACTGACTTAAAACCA
AGACTTCATGTAAATGCACCATTTGTTTGTCAAAATAATTGTCCTGGTCAATTATTTGTA
AAAGTTGCGCCTAATTTAACAAATGAATATGATCCTGATGCATCTGCTAATATGTCAAGA
ATTGTAACTTACTCAGATTTTTGGTGGAAAGGTAAATTAGTATTTAAAGCTAAACTAAGA
GCATCTCATACTTGGAATCCAATTCAACAAATGAGTATTAATGTAGATAACCAATTTAAC
TATGTACCAAATAATATTGGAGCTATGAAAATTGTGTATGAAAAATCTCAACTAGCACCT
AGA
>MK570657 FPV-91/AUS/2017/G3
ATGAGTGATGGAGCAGTTCAACCAGACGGTGGTCAACCTGCTGTCAGAAATGAAAGAGCT
ACAGGATCTGGGAACGGGTCTGGAGGCGGGGGTGGTGGTGGTTCTGGGGGTGTGGGGATT
TCTACGGGTACTTTCAATAATCAGACGGAATTTAAATTTTTGGAAAACGGATGGGTGGAA
ATCACAGCAAACTCAAGCAGACTTGTACATTTAAATATGCCAGAAAGTGAAAATTATAAA
AGAGTAGTTGTAAATAATATGGATAAAACTGCAGTTAAAGGAAACATGGCTTTAGATGAT
ACTCATGTACAAATTGTAACACCTTGGTCATTGGTTGATGCAAATGCTTGGGGAGTTTGG
TTTAATCCAGGAGATTGGCAACTAATTGTAAATACTATGAGTGAGTTGCATTTAGTTAGT
TTTGAACAAGAAATTTTTAATGTTGTTTTAAAGACTGTTTCAGAATCTGCTACTCAGCCA
CCAACTAAAGTTTATAATAATGATTTAACTGCATCATTGATGGTTGCATTAGATAGTAAT
AATACTATGCCATTTACTCCAGCAGCTATGAGATCTGAGACATTGGGTTTTTATCCATGG
AAACCAACCATACCAACTCCATGGAGATATTATTTTCAATGGGATAGAACATTAATACCA
TCTCATACTGGAACTAGTGGCACACCAACAAATATATATCATGGTACAGATCCAGATGAT
GTTCAATTTTATACTATTGAAAATTCTGTGCCAGTACACTTACTAAGAACAGGTGATGAA
TTTGCTACAGGAACATTTTTTTTTGATTGTAAACCATGCAGACTAACACATACATGGCAA
ACAAATAGAGCATTGGGCTTACCACCATTTCTAAATTCTTTGCCTCAATCTGAAGGAGCT
ACTAACTTTGGTGATATAGGAGTTCAACAAGATAAAAGACGTGGTGTAACTCAAATGGGA
AATACAGACTATATTACTGAAGCTACTATTATGAGACCAGCTGAGGTTGGTTATAGTGCA
CCATATTATTCTTTTGAGGCATCTACACAAGGGCCATTTAAAACACCTATTGCAGCAGGA
CGGGGGGGAGCGCAAACAGATGAAAATCAAGCAGCAGATGGTGATCCAAGATATGCATTT
GGTAGACAACATGGTCAAAAAACTACTACAACAGGAGAAACACCTGAGAGATTTACATAT
ATAGCACATCAAGATACAGGAAGATATCCAGAAGGAGATTGGATTCAAAATATTAACTTT
AACCTTCCTGTAACAAATGATAATGTATTGCTACCAACAGATCCAATTGGAGGTAAAACA
GGAATTAACTATACTAATATATTTAATACTTATGGTCCTTTAACTGCATTAAATAATGTG
CCACCAGTTTATCCAAATGGTCAAATTTGGGATAAAGAATTTGATACTGACTTAAAACCA
AGACTTCATGTAAATGCACCATTTGTTTGTCAAAATAATTGTCCTGGTCAATTATTTGTA
AAAGTTGCGCCTAATTTAACAAATGAATATGATCCTGATGCATCTGCTAATATGTCAAGA
ATTGTAACTTACTCAGATTTTTGGTGGAAAGGTAAATTAGTATTTAAAGCTAAACTAAGA
GCATCTCATACTTGGAATCCAATTCAACAAATGAGTATTAATGTAGATAACCAATTTAAC
TATGTACCAAATAATATTGGAGCTATGAAAATTGTGTATGAAAAATCTCAACTAGCACCT
AGA
>MK570658 FPV-92/AUS/2017/G3
ATGAGTGATGGAGCAGTTCAACCAGACGGTGGTCAACCTGCTGTCAGAAATGAAAGAGCT
ACAGGATCTGGGAACGGGTCTGGAGGCGGGGGTGGTGGTGGTTCTGGGGGTGTGGGGATT
TCTACGGGTACTTTCAATAATCAGACGGAATTTAAATTTTTGGAAAACGGATGGGTGGAA
ATCACAGCAAACTCAAGCAGACTTGTACATTTAAATATGCCAGAAAGTGAAAATTATAAA
AGAGTAGTTGTAAATAATATGGATAAAACTGCAGTTAAAGGAAACATGGCTTTAGATGAT
ACTCATGTACAAATTGTAACACCTTGGTCATTGGTTGATGCAAATGCTTGGGGAGTTTGG
TTTAATCCAGGAGATTGGCAACTAATTGTAAATACTATGAGTGAGTTGCATTTAGTTAGT
TTTGAACAAGAAATTTTTAATGTTGTTTTAAAGACTGTTTCAGAATCTGCTACTCAGCCA
CCAACTAAAGTTTATAATAATGATTTAACTGCATCATTGATGGTTGCATTAGATAGTAAT
AATACTATGCCATTTACTCCAGCAGCTATGAGATCTGAGACATTGGGTTTTTATCCATGG
AAACCAACCATACCAACTCCATGGAGATATTATTTTCAATGGGATAGAACATTAATACCA
TCTCATACTGGAACTAGTGGCACACCAACAAATATATATCATGGTACAGATCCAGATGAT
GTTCAATTTTATACTATTGAAAATTCTGTGCCAGTACACTTACTAAGAACAGGTGATGAA
TTTGCTACAGGAACATTTTTTTTTGATTGTAAACCATGCAGACTAACACATACATGGCAA
ACAAATAGAGCATTGGGCTTACCACCATTTCTAAATTCTTTGCCTCAATCTGAAGGAGCT
ACTAACTTTGGTGATATAGGAGTTCAACAAGATAAAAGACGTGGTGTAACTCAAATGGGA
AATACAGACTATATTACTGAAGCTACTATTATGAGACCAGCTGAGGTTGGTTATAGTGCA
CCATATTATTCTTTTGAGGCATCTACACAAGGGCCATTTAAAACACCTATTGCAGCAGGA
CGGGGGGGAGCGCAAACAGATGAAAATCAAGCAGCAGATGGTGATCCAAGATATGCATTT
GGTAGACAACATGGTCAAAAAACTACTACAACAGGAGAAACACCTGAGAGATTTACATAT
ATAGCACATCAAGATACAGGAAGATATCCAGAAGGAGATTGGATTCAAAATATTAACTTT
AACCTTCCTGTAACAAATGATAATGTATTGCTACCAACAGATCCAATTGGAGGTAAAACA
GGAATTAACTATACTAATATATTTAATACTTATGGTCCTTTAACTGCATTAAATAATGTG
CCACCAGTTTATCCAAATGGTCAAATTTGGGATAAAGAATTTGATACTGACTTAAAACCA
AGACTTCATGTAAATGCACCATTTGTTTGTCAAAATAATTGTCCTGGTCAATTATTTGTA
AAAGTTGCGCCTAATTTAACAAATGAATATGATCCTGATGCATCTGCTAATATGTCAAGA
ATTGTAACTTACTCAGATTTTTGGTGGAAAGGTAAATTAGTATTTAAAGCTAAACTAAGA
GCATCTCATACTTGGAATCCAATTCAACAAATGAGTATTAATGTAGATAACCAATTTAAC
TATGTACCAAATAATATTGGAGCTATGAAAATTGTGTATGAAAAATCTCAACTAGCACCT
AGA
>MK570659 FPV-93/AUS/2017/G3
ATGAGTGATGGAGCAGTTCAACCAGACGGTGGTCAACCTGCTGTCAGAAATGAAAGAGCT
ACAGGATCTGGGAACGGGTCTGGAGGCGGGGGTGGTGGTGGTTCTGGGGGTGTGGGGATT
TCTACGGGTACTTTCAATAATCAGACGGAATTTAAATTTTTGGAAAACGGATGGGTGGAA
ATCACAGCAAACTCAAGCAGACTTGTACATTTAAATATGCCAGAAAGTGAAAATTATAAA
AGAGTAGTTGTAAATAATATGGATAAAACTGCAGTTAAAGGAAACATGGCTTTAGATGAT
ACTCATGTACAAATTGTAACACCTTGGTCATTGGTTGATGCAAATGCTTGGGGAGTTTGG
TTTAATCCAGGAGATTGGCAACTAATTGTAAATACTATGAGTGAGTTGCATTTAGTTAGT
TTTGAACAAGAAATTTTTAATGTTGTTTTAAAGACTGTTTCAGAATCTGCTACTCAGCCA
CCAACTAAAGTTTATAATAATGATTTAACTGCATCATTGATGGTTGCATTAGATAGTAAT
AATACTATGCCATTTACTCCAGCAGCTATGAGATCTGAGACATTGGGTTTTTATCCATGG
AAACCAACCATACCAACTCCATGGAGATATTATTTTCAATGGGATAGAACATTAATACCA
TCTCATACTGGAACTAGTGGCACACCAACAAATATATATCATGGTACAGATCCAGATGAT
GTTCAATTTTATACTATTGAAAATTCTGTGCCAGTACACTTACTAAGAACAGGTGATGAA
TTTGCTACAGGAACATTTTTTTTTGATTGTAAACCATGCAGACTAACACATACATGGCAA
ACAAATAGAGCATTGGGCTTACCACCATTTCTAAATTCTTTGCCTCAATCTGAAGGAGCT
ACTAACTTTGGTGATATAGGAGTTCAACAAGATAAAAGACGTGGTGTAACTCAAATGGGA
AATACAGACTATATTACTGAAGCTACTATTATGAGACCAGCTGAGGTTGGTTATAGTGCA
CCATATTATTCTTTTGAGGCATCTACACAAGGGCCATTTAAAACACCTATTGCAGCAGGA
CGGGGGGGAGCGCAAACAGATGAAAATCAAGCAGCAGATGGTGATCCAAGATATGCATTT
GGTAGACAACATGGTCAAAAAACTACTACAACAGGAGAAACACCTGAGAGATTTACATAT
ATAGCACATCAAGATACAGGAAGATATCCAGAAGGAGATTGGATTCAAAATATTAACTTT
AACCTTCCTGTAACAAATGATAATGTATTGCTACCAACAGATCCAATTGGAGGTAAAACA
GGAATTAACTATACTAATATATTTAATACTTATGGTCCTTTAACTGCATTAAATAATGTG
CCACCAGTTTATCCAAATGGTCAAATTTGGGATAAAGAATTTGATACTGACTTAAAACCA
AGACTTCATGTAAATGCACCATTTGTTTGTCAAAATAATTGTCCTGGTCAATTATTTGTA
AAAGTTGCGCCTAATTTAACAAATGAATATGATCCTGATGCATCTGCTAATATGTCAAGA
ATTGTAACTTACTCAGATTTTTGGTGGAAAGGTAAATTAGTATTTAAAGCTAAACTAAGA
GCATCTCATACTTGGAATCCAATTCAACAAATGAGTATTAATGTAGATAACCAATTTAAC
TATGTACCAAATAATATTGGAGCTATGAAAATTGTGTATGAAAAATCTCAACTAGCACCT
AGA
>MK570660 FPV-101/AUS/2017/G3
ATGAGTGATGGAGCAGTTCAACCAGACGGTGGTCAACCTGCTGTCAGAAATGAAAGAGCT
ACAGGATCTGGGAACGGGTCTGGAGGCGGGGGTGGTGGTGGTTCTGGGGGTGTGGGGATT
TCTACGGGTACTTTCAATAATCAGACGGAATTTAAATTTTTGGAAAACGGATGGGTGGAA
ATCACAGCAAACTCAAGCAGACTTGTACATTTAAATATGCCAGAAAGTGAAAATTATAAA
AGAGTAGTTGTAAATAATATGGATAAAACTGCAGTTAAAGGAAACATGGCTTTAGATGAT
ACTCATGTACAAATTGTAACACCTTGGTCATTGGTTGATGCAAATGCTTGGGGAGTTTGG
TTTAATCCAGGAGATTGGCAACTAATTGTAAATACTATGAGTGAGTTGCATTTAGTTAGT
TTTGAACAAGAAATTTTTAATGTTGTTTTAAAGACTGTTTCAGAATCTGCTACTCAGCCA
CCAACTAAAGTTTATAATAATGATTTAACTGCATCATTGATGGTTGCATTAGATAGTAAT
AATACTATGCCATTTACTCCAGCAGCTATGAGATCTGAGACATTGGGTTTTTATCCATGG
AAACCAACCATACCAACTCCATGGAGATATTATTTTCAATGGGATAGAACATTAATACCA
TCTCATACTGGAACTAGTGGCACACCAACAAATATATATCATGGTACAGATCCAGATGAT
GTTCAATTTTATACTATTGAAAATTCTGTGCCAGTACACTTACTAAGAACAGGTGATGAA
TTTGCTACAGGAACATTTTTTTTTGATTGTAAACCATGCAGACTAACACATACATGGCAA
ACAAATAGAGCATTGGGCTTACCACCATTTCTAAATTCTTTGCCTCAATCTGAAGGAGCT
ACTAACTTTGGTGATATAGGAGTTCAACAAGATAAAAGACGTGGTGTAACTCAAATGGGA
AATACAGACTATATTACTGAAGCTACTATTATGAGACCAGCTGAGGTTGGTTATAGTGCA
CCATATTATTCTTTTGAGGCATCTACACAAGGGCCATTTAAAACACCTATTGCAGCAGGA
CGGGGGGGAGCGCAAACAGATGAAAATCAAGCAGCAGATGGTGATCCAAGATATGCATTT
GGTAGACAACATGGTCAAAAAACTACTACAACAGGAGAAACACCTGAGAGATTTACATAT
ATAGCACATCAAGATACAGGAAGATATCCAGAAGGAGATTGGATTCAAAATATTAACTTT
AACCTTCCTGTAACAAATGATAATGTATTGCTACCAACAGATCCAATTGGAGGTAAAACA
GGAATTAACTATACTAATATATTTAATACTTATGGTCCTTTAACTGCATTAAATAATGTG
CCACCAGTTTATCCAAATGGTCAAATTTGGGATAAAGAATTTGATACTGACTTAAAACCA
AGACTTCATGTAAATGCACCATTTGTTTGTCAAAATAATTGTCCTGGTCAATTATTTGTA
AAAGTTGCGCCTAATTTAACAAATGAATATGATCCTGATGCATCTGCTAATATGTCAAGA
ATTGTAACTTACTCAGATTTTTGGTGGAAAGGTAAATTAGTATTTAAAGCTAAACTAAGA
GCATCTCATACTTGGAATCCAATTCAACAAATGAGTATTAATGTAGATAACCAATTTAAC
TATGTACCAAATAATATTGGAGCTATGAAAATTGTGTATGAAAAATCTCAACTAGCACCT
AGA
>MK570661 FPV-105/AUS/2017/G3
ATGAGTGATGGAGCAGTTCAACCAGACGGTGGTCAACCTGCTGTCAGAAATGAAAGAGCT
ACAGGATCTGGGAACGGGTCTGGAGGCGGGGGTGGTGGTGGTTCTGGGGGTGTGGGGATT
TCTACGGGTACTTTCAATAATCAGACGGAATTTAAATTTTTGGAAAACGGATGGGTGGAA
ATCACAGCAAACTCAAGCAGACTTGTACATTTAAATATGCCAGAAAGTGAAAATTATAAA
AGAGTAGTTGTAAATAATATGGATAAAACTGCAGTTAAAGGAAACATGGCTTTAGATGAT
ACTCATGTACAAATTGTAACACCTTGGTCATTGGTTGATGCAAATGCTTGGGGAGTTTGG
TTTAATCCAGGAGATTGGCAACTAATTGTAAATACTATGAGTGAGTTGCATTTAGTTAGT
TTTGAACAAGAAATTTTTAATGTTGTTTTAAAGACTGTTTCAGAATCTGCTACTCAGCCA
CCAACTAAAGTTTATAATAATGATTTAACTGCATCATTGATGGTTGCATTAGATAGTAAT
AATACTATGCCATTTACTCCAGCAGCTATGAGATCTGAGACATTGGGTTTTTATCCATGG
AAACCAACCATACCAACTCCATGGAGATATTATTTTCAATGGGATAGAACATTAATACCA
TCTCATACTGGAACTAGTGGCACACCAACAAATATATATCATGGTACAGATCCAGATGAT
GTTCAATTTTATACTATTGAAAATTCTGTGCCAGTACACTTACTAAGAACAGGTGATGAA
TTTGCTACAGGAACATTTTTTTTTGATTGTAAACCATGCAGACTAACACATACATGGCAA
ACAAATAGAGCATTGGGCTTACCACCATTTCTAAATTCTTTGCCTCAATCTGAAGGAGCT
ACTAACTTTGGTGATATAGGAGTTCAACAAGATAAAAGACGTGGTGTAACTCAAATGGGA
AATACAGACTATATTACTGAAGCTACTATTATGAGACCAGCTGAGGTTGGTTATAGTGCA
CCATATTATTCTTTTGAGGCATCTACACAAGGGCCATTTAAAACACCTATTGCAGCAGGA
CGGGGGGGAGCGCAAACAGATGAAAATCAAGCAGCAGATGGTGATCCAAGATATGCATTT
GGTAGACAACATGGTCAAAAAACTACTACAACAGGAGAAACACCTGAGAGATTTACATAT
ATAGCACATCAAGATACAGGAAGATATCCAGAAGGAGATTGGATTCAAAATATTAACTTT
AACCTTCCTGTAACAAATGATAATGTATTGCTACCAACAGATCCAATTGGAGGTAAAACA
GGAATTAACTATACTAATATATTTAATACTTATGGTCCTTTAACTGCATTAAATAATGTG
CCACCAGTTTATCCAAATGGTCAAATTTGGGATAAAGAATTTGATACTGACTTAAAACCA
AGACTTCATGTAAATGCACCATTTGTTTGTCAAAATAATTGTCCTGGTCAATTATTTGTA
AAAGTTGCGCCTAATTTAACAAATGAATATGATCCTGATGCATCTGCTAATATGTCAAGA
ATTGTAACTTACTCAGATTTTTGGTGGAAAGGTAAATTAGTATTTAAAGCTAAACTAAGA
GCATCTCATACTTGGAATCCAATTCAACAAATGAGTATTAATGTAGATAACCAATTTAAC
TATGTACCAAATAATATTGGAGCTATGAAAATTGTGTATGAAAAATCTCAACTAGCACCT
AGA
>MK570662 FPV-107/AUS/2017/G3
ATGAGTGATGGAGCAGTTCAACCAGACGGTGGTCAACCTGCTGTCAGAAATGAAAGAGCT
ACAGGATCTGGGAACGGGTCTGGAGGCGGGGGTGGTGGTGGTTCTGGGGGTGTGGGGATT
TCTACGGGTACTTTCAATAATCAGACGGAATTTAAATTTTTGGAAAACGGATGGGTGGAA
ATCACAGCAAACTCAAGCAGACTTGTACATTTAAATATGCCAGAAAGTGAAAATTATAAA
AGAGTAGTTGTAAATAATATGGATAAAACTGCAGTTAAAGGAAACATGGCTTTAGATGAT
ACTCATGTACAAATTGTAACACCTTGGTCATTGGTTGATGCAAATGCTTGGGGAGTTTGG
TTTAATCCAGGAGATTGGCAACTAATTGTAAATACTATGAGTGAGTTGCATTTAGTTAGT
TTTGAACAAGAAATTTTTAATGTTGTTTTAAAGACTGTTTCAGAATCTGCTACTCAGCCA
CCAACTAAAGTTTATAATAATGATTTAACTGCATCATTGATGGTTGCATTAGATAGTAAT
AATACTATGCCATTTACTCCAGCAGCTATGAGATCTGAGACATTGGGTTTTTATCCATGG
AAACCAACCATACCAACTCCATGGAGATATTATTTTCAATGGGATAGAACATTAATACCA
TCTCATACTGGAACTAGTGGCACACCAACAAATATATATCATGGTACAGATCCAGATGAT
GTTCAATTTTATACTATTGAAAATTCTGTGCCAGTACACTTACTAAGAACAGGTGATGAA
TTTGCTACAGGAACATTTTTTTTTGATTGTAAACCATGCAGACTAACACATACATGGCAA
ACAAATAGAGCATTGGGCTTACCACCATTTCTAAATTCTTTGCCTCAATCTGAAGGAGCT
ACTAACTTTGGTGATATAGGAGTTCAACAAGATAAAAGACGTGGTGTAACTCAAATGGGA
AATACAGACTATATTACTGAAGCTACTATTATGAGACCAGCTGAGGTTGGTTATAGTGCA
CCATATTATTCTTTTGAGGCATCTACACAAGGGCCATTTAAAACACCTATTGCAGCAGGA
CGGGGGGGAGCGCAAACAGATGAAAATCAAGCAGCAGATGGTGATCCAAGATATGCATTT
GGTAGACAACATGGTCAAAAAACTACTACAACAGGAGAAACACCTGAGAGATTTACATAT
ATAGCACATCAAGATACAGGAAGATATCCAGAAGGAGATTGGATTCAAAATATTAACTTT
AACCTTCCTGTAACAAATGATAATGTATTGCTACCAACAGATCCAATTGGAGGTAAAACA
GGAATTAACTATACTAATATATTTAATACTTATGGTCCTTTAACTGCATTAAATAATGTG
CCACCAGTTTATCCAAATGGTCAAATTTGGGATAAAGAATTTGATACTGACTTAAAACCA
AGACTTCATGTAAATGCACCATTTGTTTGTCAAAATAATTGTCCTGGTCAATTATTTGTA
AAAGTTGCGCCTAATTTAACAAATGAATATGATCCTGATGCATCTGCTAATATGTCAAGA
ATTGTAACTTACTCAGATTTTTGGTGGAAAGGTAAATTAGTATTTAAAGCTAAACTAAGA
GCATCTCATACTTGGAATCCAATTCAACAAATGAGTATTAATGTAGATAACCAATTTAAC
TATGTACCAAATAATATTGGAGCTATGAAAATTGTGTATGAAAAATCTCAACTAGCACCT
AGA
>MK570663 FPV-108/AUS/2017/G3
ATGAGTGATGGAGCAGTTCAACCAGACGGTGGTCAACCTGCTGTCAGAAATGAAAGAGCT
ACAGGATCTGGGAACGGGTCTGGAGGCGGGGGTGGTGGTGGTTCTGGGGGTGTGGGGATT
TCTACGGGTACTTTCAATAATCAGACGGAATTTAAATTTTTGGAAAACGGATGGGTGGAA
ATCACAGCAAACTCAAGCAGACTTGTACATTTAAATATGCCAGAAAGTGAAAATTATAAA
AGAGTAGTTGTAAATAATATGGATAAAACTGCAGTTAAAGGAAACATGGCTTTAGATGAT
ACTCATGTACAAATTGTAACACCTTGGTCATTGGTTGATGCAAATGCTTGGGGAGTTTGG
TTTAATCCAGGAGATTGGCAACTAATTGTAAATACTATGAGTGAGTTGCATTTAGTTAGT
TTTGAACAAGAAATTTTTAATGTTGTTTTAAAGACTGTTTCAGAATCTGCTACTCAGCCA
CCAACTAAAGTTTATAATAATGATTTAACTGCATCATTGATGGTTGCATTAGATAGTAAT
AATACTATGCCATTTACTCCAGCAGCTATGAGATCTGAGACATTGGGTTTTTATCCATGG
AAACCAACCATACCAACTCCATGGAGATATTATTTTCAATGGGATAGAACATTAATACCA
TCTCATACTGGAACTAGTGGCACACCAACAAATGTATATCATGGTACAGATCCAGATGAT
GTTCAATTTTATACTATTGAAAATTCTGTGCCAGTACACTTACTAAGAACAGGTGATGAA
TTTGCTACAGGAACATTTTTTTTTGATTGTAAACCATGCAGACTAACACATACATGGCAA
ACAAATAGAGCATTGGGCTTACCACCATTTCTAAATTCTTTGCCTCAATCTGAAGGAGCT
ACTAACTTTGGTGATATAGGAGTTCAACAAGATAAAAGACGTGGTGTAACTCAAATGGGA
AATACAGACTATATTACTGAAGCTACTATTATGAGACCAGCTGAGGTTGGTTATAGTGCA
CCATATTATTCTTTTGAGGCATCTACACAAGGGCCATTTAAAACACCTATTGCAGCAGGA
CGGGGGGGAGCGCAAACAGATGAAAATCAAGCAGCAGATGGTGATCCAAGATATGCATTT
GGTAGACAACATGGTCAAAAAACTACTACAACAGGAGAAACACCTGAGAGATTTACATAT
ATAGCACATCAAGATACAGGAAGATATCCAGAAGGAGATTGGATTCAAAATATTAACTTT
AACCTTCCTGTAACAAATGATAATGTATTGCTACCAACAGATCCAATTGGAGGTAAAACA
GGAATTAACTATACTAATATATTTAATACTTATGGTCCTTTAACTGCATTAAATAATGTG
CCACCAGTTTATCCAAATGGTCAAATTTGGGATAAAGAATTTGATACTGACTTAAAACCA
AGACTTCATGTAAATGCACCATTTGTTTGTCAAAATAATTGTCCTGGTCAATTATTTGTA
AAAGTTGCGCCTAATTTAACAAATGAATATGATCCTGATGCATCTGCTAATATGTCAAGA
ATTGTAACTTACTCAGATTTTTGGTGGAAAGGTAAATTAGTATTTAAAGCTAAACTAAGA
GCATCTCATACTTGGAATCCAATTCAACAAATGAGTATTAATGTAGATAACCAATTTAAC
TATGTACCAAATAATATTGGAGCTATGAAAATTGTGTATGAAAAATCTCAACTAGCACCT
AGA
>MK570664 FPV-109/AUS/2017/G3
ATGAGTGATGGAGCAGTTCAACCAGACGGTGGTCAACCTGCTGTCAGAAATGAAAGAGCT
ACAGGATCTGGGAACGGGTCTGGAGGCGGGGGTGGTGGTGGTTCTGGGGGTGTGGGGATT
TCTACGGGTACTTTCAATAATCAGACGGAATTTAAATTTTTGGAAAACGGATGGGTGGAA
ATCACAGCAAACTCAAGCAGACTTGTACATTTAAATATGCCAGAAAGTGAAAATTATAAA
AGAGTAGTTGTAAATAATATGGATAAAACTGCAGTTAAAGGAAACATGGCTTTAGATGAT
ACTCATGTACAAATTGTAACACCTTGGTCATTGGTTGATGCAAATGCTTGGGGAGTTTGG
TTTAATCCAGGAGATTGGCAACTAATTGTAAATACTATGAGTGAGTTGCATTTAGTTAGT
TTTGAACAAGAAATTTTTAATGTTGTTTTAAAGACTGTTTCAGAATCTGCTACTCAGCCA
CCAACTAAAGTTTATAATAATGATTTAACTGCATCATTGATGGTTGCATTAGATAGTAAT
AATACTATGCCATTTACTCCAGCAGCTATGAGATCTGAGACATTGGGTTTTTATCCATGG
AAACCAACCATACCAACTCCATGGAGATATTATTTTCAATGGGATAGAACATTAATACCA
TCTCATACTGGAACTAGTGGCACACCAACAAATGTATATCATGGTACAGATCCAGATGAT
GTTCAATTTTATACTATTGAAAATTCTGTGCCAGTACACTTACTAAGAACAGGTGATGAA
TTTGCTACAGGAACATTTTTTTTTGATTGTAAACCATGCAGACTAACACATACATGGCAA
ACAAATAGAGCATTGGGCTTACCACCATTTCTAAATTCTTTGCCTCAATCTGAAGGAGCT
ACTAACTTTGGTGATATAGGAGTTCAACAAGATAAAAGACGTGGTGTAACTCAAATGGGA
AATACAGACTATATTACTGAAGCTACTATTATGAGACCAGCTGAGGTTGGTTATAGTGCA
CCATATTATTCTTTTGAGGCATCTACACAAGGGCCATTTAAAACACCTATTGCAGCAGGA
CGGGGGGGAGCGCAAACAGATGAAAATCAAGCAGCAGATGGTGATCCAAGATATGCATTT
GGTAGACAACATGGTCAAAAAACTACTACAACAGGAGAAACACCTGAGAGATTTACATAT
ATAGCACATCAAGATACAGGAAGATATCCAGAAGGAGATTGGATTCAAAATATTAACTTT
AACCTTCCTGTAACAAATGATAATGTATTGCTACCAACAGATCCAATTGGAGGTAAAACA
GGAATTAACTATACTAATATATTTAATACTTATGGTCCTTTAACTGCATTAAATAATGTG
CCACCAGTTTATCCAAATGGTCAAATTTGGGATAAAGAATTTGATACTGACTTAAAACCA
AGACTTCATGTAAATGCACCATTTGTTTGTCAAAATAATTGTCCTGGTCAATTATTTGTA
AAAGTTGCGCCTAATTTAACAAATGAATATGATCCTGATGCATCTGCTAATATGTCAAGA
ATTGTAACTTACTCAGATTTTTGGTGGAAAGGTAAATTAGTATTTAAAGCTAAACTAAGA
GCATCTCATACTTGGAATCCAATTCAACAAATGAGTATTAATGTAGATAACCAATTTAAC
TATGTACCAAATAATATTGGAGCTATGAAAATTGTGTATGAAAAATCTCAACTAGCACCT
AGA
>MK570665 FPV-111/AUS/2017/G3
ATGAGTGATGGAGCAGTTCAACCAGACGGTGGTCAACCTGCTGTCAGAAATGAAAGAGCT
ACAGGATCTGGGAACGGGTCTGGAGGCGGGGGTGGTGGTGGTTCTGGGGGTGTGGGGATT
TCTACGGGTACTTTCAATAATCAGACGGAATTTAAATTTTTGGAAAACGGATGGGTGGAA
ATCACAGCAAACTCAAGCAGACTTGTACATTTAAATATGCCAGAAAGTGAAAATTATAAA
AGAGTAGTTGTAAATAATATGGATAAAACTGCAGTTAAAGGAAACATGGCTTTAGATGAT
ACTCATGTACAAATTGTAACACCTTGGTCATTGGTTGATGCAAATGCTTGGGGAGTTTGG
TTTAATCCAGGAGATTGGCAACTAATTGTAAATACTATGAGTGAGTTGCATTTAGTTAGT
TTTGAACAAGAAATTTTTAATGTTGTTTTAAAGACTGTTTCAGAATCTGCTACTCAGCCA
CCAACTAAAGTTTATAATAATGATTTAACTGCATCATTGATGGTTGCATTAGATAGTAAT
AATACTATGCCATTTACTCCAGCAGCTATGAGATCTGAGACATTGGGTTTTTATCCATGG
AAACCAACCATACCAACTCCATGGAGATATTATTTTCAATGGGATAGAACATTAATACCA
TCTCATACTGGAACTAGTGGCACACCAACAAATATATATCATGGTACAGATCCAGATGAT
GTTCAATTTTATACTATTGAAAATTCTGTGCCAGTACACTTACTAAGAACAGGTGATGAA
TTTGCTACAGGAACATTTTTTTTTGATTGTAAACCATGCAGACTAACACATACATGGCAA
ACAAATAGAGCATTGGGCTTACCACCATTTCTAAATTCTTTGCCTCAATCTGAAGGAGCT
ACTAACTTTGGTGATATAGGAGTTCAACAAGATAAAAGACGTGGTGTAACTCAAATGGGA
AATACAGACTATATTACTGAAGCTACTATTATGAGACCAGCTGAGGTTGGTTATAGTGCA
CCATATTATTCTTTTGAGGCATCTACACAAGGGCCATTTAAAACACCTATTGCAGCAGGA
CGGGGGGGAGCGCAAACAGATGAAAATCAAGCAGCAGATGGTGATCCAAGATATGCATTT
GGTAGACAACATGGTCAAAAAACTACTACAACAGGAGAAACACCTGAGAGATTTACATAT
ATAGCACATCAAGATACAGGAAGATATCCAGAAGGAGATTGGATTCAAAATATTAACTTT
AACCTTCCTGTAACAAATGATAATGTATTGCTACCAACAGATCCAATTGGAGGTAAAACA
GGAATTAACTATACTAATATATTTAATACTTATGGTCCTTTAACTGCATTAAATAATGTG
CCACCAGTTTATCCAAATGGTCAAATTTGGGATAAAGAATTTGATACTGACTTAAAACCA
AGACTTCATGTAAATGCACCATTTGTTTGTCAAAATAATTGTCCTGGTCAATTATTTGTA
AAAGTTGCGCCTAATTTAACAAATGAATATGATCCTGATGCATCTGCTAATATGTCAAGA
ATTGTAACTTACTCAGATTTTTGGTGGAAAGGTAAATTAGTATTTAAAGCTAAACTAAGA
GCATCTCATACTTGGAATCCAATTCAACAAATGAGTATTAATGTAGATAACCAATTTAAC
TATGTACCAAATAATATTGGAGCTATGAAAATTGTGTATGAAAAATCTCAACTAGCACCT
AGA
>MK570666 FPV-117/AUS/2017/G3
ATGAGTGATGGAGCAGTTCAACCAGACGGTGGTCAACCTGCTGTCAGAAATGAAAGAGCT
ACAGGATCTGGGAACGGGTCTGGAGGCGGGGGTGGTGGTGGTTCTGGGGGTGTGGGGATT
TCTACGGGTACTTTCAATAATCAGACGGAATTTAAATTTTTGGAAAACGGATGGGTGGAA
ATCACAGCAAACTCAAGCAGACTTGTACATTTAAATATGCCAGAAAGTGAAAATTATAAA
AGAGTAGTTGTAAATAATATGGATAAAACTGCAGTTAAAGGAAACATGGCTTTAGATGAT
ACTCATGTACAAATTGTAACACCTTGGTCATTGGTTGATGCAAATGCTTGGGGAGTTTGG
TTTAATCCAGGAGATTGGCAACTAATTGTAAATACTATGAGTGAGTTGCATTTAGTTAGT
TTTGAACAAGAAATTTTTAATGTTGTTTTAAAGACTGTTTCAGAATCTGCTACTCAGCCA
CCAACTAAAGTTTATAATAATGATTTAACTGCATCATTGATGGTTGCATTAGATAGTAAT
AATACTATGCCATTTACTCCAGCAGCTATGAGATCTGAGACATTGGGTTTTTATCCATGG
AAACCAACCATACCAACTCCATGGAGATATTATTTTCAATGGGATAGAACATTAATACCA
TCTCATACTGGAACTAGTGGCACACCAACAAATATATATCATGGTACAGATCCAGATGAT
GTTCAATTTTATACTATTGAAAATTCTGTGCCAGTACACTTACTAAGAACAGGTGATGAA
TTTGCTACAGGAACATTTTTTTTTGATTGTAAACCATGCAGACTAACACATACATGGCAA
ACAAATAGAGCATTGGGCTTACCACCATTTCTAAATTCTTTGCCTCAATCTGAAGGAGCT
ACTAACTTTGGTGATATAGGAGTTCAACAAGATAAAAGACGTGGTGTAACTCAAATGGGA
AATACAGACTATATTACTGAAGCTACTATTATGAGACCAGCTGAGGTTGGTTATAGTGCA
CCATATTATTCTTTTGAGGCATCTACACAAGGGCCATTTAAAACACCTATTGCAGCAGGA
CGGGGGGGAGCGCAAACAGATGAAAATCAAGCAGCAGATGGTGATCCAAGATATGCATTT
GGTAGACAACATGGTCAAAAAACTACTACAACAGGAGAAACACCTGAGAGATTTACATAT
ATAGCACATCAAGATACAGGAAGATATCCAGAAGGAGATTGGATTCAAAATATTAACTTT
AACCTTCCTGTAACAAATGATAATGTATTGCTACCAACAGATCCAATTGGAGGTAAAACA
GGAATTAACTATACTAATATATTTAATACTTATGGTCCTTTAACTGCATTAAATAATGTG
CCACCAGTTTATCCAAATGGTCAAATTTGGGATAAAGAATTTGATACTGACTTAAAACCA
AGACTTCATGTAAATGCACCATTTGTTTGTCAAAATAATTGTCCTGGTCAATTATTTGTA
AAAGTTGCGCCTAATTTAACAAATGAATATGATCCTGATGCATCTGCTAATATGTCAAGA
ATTGTAACTTACTCAGATTTTTGGTGGAAAGGTAAATTAGTATTTAAAGCTAAACTAAGA
GCATCTCATACTTGGAATCCAATTCAACAAATGAGTATTAATGTAGATAACCAATTTAAC
TATGTACCAAATAATATTGGAGCTATGAAAATTGTGTATGAAAAATCTCAACTAGCACCT
AGA
>MK570667 FPV-118/AUS/2017/G3
ATGAGTGATGGAGCAGTTCAACCAGACGGTGGTCAACCTGCTGTCAGAAATGAAAGAGCT
ACAGGATCTGGGAACGGGTCTGGAGGCGGGGGTGGTGGTGGTTCTGGGGGTGTGGGGATT
TCTACGGGTACTTTCAATAATCAGACGGAATTTAAATTTTTGGAAAACGGATGGGTGGAA
ATCACAGCAAACTCAAGCAGACTTGTACATTTAAATATGCCAGAAAGTGAAAATTATAAA
AGAGTAGTTGTAAATAATATGGATAAAACTGCAGTTAAAGGAAACATGGCTTTAGATGAT
ACTCATGTACAAATTGTAACACCTTGGTCATTGGTTGATGCAAATGCTTGGGGAGTTTGG
TTTAATCCAGGAGATTGGCAACTAATTGTAAATACTATGAGTGAGTTGCATTTAGTTAGT
TTTGAACAAGAAATTTTTAATGTTGTTTTAAAGACTGTTTCAGAATCTGCTACTCAGCCA
CCAACTAAAGTTTATAATAATGATTTAACTGCATCATTGATGGTTGCATTAGATAGTAAT
AATACTATGCCATTTACTCCAGCAGCTATGAGATCTGAGACATTGGGTTTTTATCCATGG
AAACCAACCATACCAACTCCATGGAGATATTATTTTCAATGGGATAGAACATTAATACCA
TCTCATACTGGAACTAGTGGCACACCAACAAATGTATATCATGGTACAGATCCAGATGAT
GTTCAATTTTATACTATTGAAAATTCTGTGCCAGTACACTTACTAAGAACAGGTGATGAA
TTTGCTACAGGAACATTTTTTTTTGATTGTAAACCATGCAGACTAACACATACATGGCAA
ACAAATAGAGCATTGGGCTTACCACCATTTCTAAATTCTTTGCCTCAATCTGAAGGAGCT
ACTAACTTTGGTGATATAGGAGTTCAACAAGATAAAAGACGTGGTGTAACTCAAATGGGA
AATACAGACTATATTACTGAAGCTACTATTATGAGACCAGCTGAGGTTGGTTATAGTGCA
CCATATTATTCTTTTGAGGCATCTACACAAGGGCCATTTAAAACACCTATTGCAGCAGGA
CGGGGGGGAGCGCAAACAGATGAAAATCAAGCAGCAGATGGTGATCCAAGATATGCATTT
GGTAGACAACATGGTCAAAAAACTACTACAACAGGAGAAACACCTGAGAGATTTACATAT
ATAGCACATCAAGATACAGGAAGATATCCAGAAGGAGATTGGATTCAAAATATTAACTTT
AACCTTCCTGTAACAAATGATAATGTATTGCTACCAACAGATCCAATTGGAGGTAAAACA
GGAATTAACTATACTAATATATTTAATACTTATGGTCCTTTAACTGCATTAAATAATGTG
CCACCAGTTTATCCAAATGGTCAAATTTGGGATAAAGAATTTGATACTGACTTAAAACCA
AGACTTCATGTAAATGCACCATTTGTTTGTCAAAATAATTGTCCTGGTCAATTATTTGTA
AAAGTTGCGCCTAATTTAACAAATGAATATGATCCTGATGCATCTGCTAATATGTCAAGA
ATTGTAACTTACTCAGATTTTTGGTGGAAAGGTAAATTAGTATTTAAAGCTAAACTAAGA
GCATCTCATACTTGGAATCCAATTCAACAAATGAGTATTAATGTAGATAACCAATTTAAC
TATGTACCAAATAATATTGGAGCTATGAAAATTGTGTATGAAAAATCTCAACTAGCACCT
AGA
>MK570668 FPV-124/AUS/2017/G3
ATGAGTGATGGAGCAGTTCAACCAGACGGTGGTCAACCTGCTGTCAGAAATGAAAGAGCT
ACAGGATCTGGGAACGGGTCTGGAGGCGGGGGTGGTGGTGGTTCTGGGGGTGTGGGGATT
TCTACGGGTACTTTCAATAATCAGACGGAATTTAAATTTTTGGAAAACGGATGGGTGGAA
ATCACAGCAAACTCAAGCAGACTTGTACATTTAAATATGCCAGAAAGTGAAAATTATAAA
AGAGTAGTTGTAAATAATATGGATAAAACTGCAGTTAAAGGAAACATGGCTTTAGATGAT
ACTCATGTACAAATTGTAACACCTTGGTCATTGGTTGATGCAAATGCTTGGGGAGTTTGG
TTTAATCCAGGAGATTGGCAACTAATTGTAAATACTATGAGTGAGTTGCATTTAGTTAGT
TTTGAACAAGAAATTTTTAATGTTGTTTTAAAGACTGTTTCAGAATCTGCTACTCAGCCA
CCAACTAAAGTTTATAATAATGATTTAACTGCATCATTGATGGTTGCATTAGATAGTAAT
AATACTATGCCATTTACTCCAGCAGCTATGAGATCTGAGACATTGGGTTTTTATCCATGG
AAACCAACCATACCAACTCCATGGAGATATTATTTTCAATGGGATAGAACATTAATACCA
TCTCATACTGGAACTAGTGGCACACCAACAAATGTATATCATGGTACAGATCCAGATGAT
GTTCAATTTTATACTATTGAAAATTCTGTGCCAGTACACTTACTAAGAACAGGTGATGAA
TTTGCTACAGGAACATTTTTTTTTGATTGTAAACCATGCAGACTAACACATACATGGCAA
ACAAATAGAGCATTGGGCTTACCACCATTTCTAAATTCTTTGCCTCAATCTGAAGGAGCT
ACTAACTTTGGTGATATAGGAGTTCAACAAGATAAAAGACGTGGTGTAACTCAAATGGGA
AATACAGACTATATTACTGAAGCTACTATTATGAGACCAGCTGAGGTTGGTTATAGTGCA
CCATATTATTCTTTTGAGGCATCTACACAAGGGCCATTTAAAACACCTATTGCAGCAGGA
CGGGGGGGAGCGCAAACAGATGAAAATCAAGCAGCAGATGGTGATCCAAGATATGCATTT
GGTAGACAACATGGTCAAAAAACTACTACAACAGGAGAAACACCTGAGAGATTTACATAT
ATAGCACATCAAGATACAGGAAGATATCCAGAAGGAGATTGGATTCAAAATATTAACTTT
AACCTTCCTGTAACAAATGATAATGTATTGCTACCAACAGATCCAATTGGAGGTAAAACA
GGAATTAACTATACTAATATATTTAATACTTATGGTCCTTTAACTGCATTAAATAATGTG
CCACCAGTTTATCCAAATGGTCAAATTTGGGATAAAGAATTTGATACTGACTTAAAACCA
AGACTTCATGTAAATGCACCATTTGTTTGTCAAAATAATTGTCCTGGTCAATTATTTGTA
AAAGTTGCGCCTAATTTAACAAATGAATATGATCCTGATGCATCTGCTAATATGTCAAGA
ATTGTAACTTACTCAGATTTTTGGTGGAAAGGTAAATTAGTATTTAAAGCTAAACTAAGA
GCATCTCATACTTGGAATCCAATTCAACAAATGAGTATTAATGTAGATAACCAATTTAAC
TATGTACCAAATAATATTGGAGCTATGAAAATTGTGTATGAAAAATCTCAACTAGCACCT
AGA
>MK570669 FPV-125/AUS/2017/G3
ATGAGTGATGGAGCAGTTCAACCAGACGGTGGTCAACCTGCTGTCAGAAATGAAAGAGCT
ACAGGATCTGGGAACGGGTCTGGAGGCGGGGGTGGTGGTGGTTCTGGGGGTGTGGGGATT
TCTACGGGTACTTTCAATAATCAGACGGAATTTAAATTTTTGGAAAACGGATGGGTGGAA
ATCACAGCAAACTCAAGCAGACTTGTACATTTAAATATGCCAGAAAGTGAAAATTATAAA
AGAGTAGTTGTAAATAATATGGATAAAACTGCAGTTAAAGGAAACATGGCTTTAGATGAT
ACTCATGTACAAATTGTAACACCTTGGTCATTGGTTGATGCAAATGCTTGGGGAGTTTGG
TTTAATCCAGGAGATTGGCAACTAATTGTAAATACTATGAGTGAGTTGCATTTAGTTAGT
TTTGAACAAGAAATTTTTAATGTTGTTTTAAAGACTGTTTCAGAATCTGCTACTCAGCCA
CCAACTAAAGTTTATAATAATGATTTAACTGCATCATTGATGGTTGCATTAGATAGTAAT
AATACTATGCCATTTACTCCAGCAGCTATGAGATCTGAGACATTGGGTTTTTATCCATGG
AAACCAACCATACCAACTCCATGGAGATATTATTTTCAATGGGATAGAACATTAATACCA
TCTCATACTGGAACTAGTGGCACACCAACAAATGTATATCATGGTACAGATCCAGATGAT
GTTCAATTTTATACTATTGAAAATTCTGTGCCAGTACACTTACTAAGAACAGGTGATGAA
TTTGCTACAGGAACATTTTTTTTTGATTGTAAACCATGCAGACTAACACATACATGGCAA
ACAAATAGAGCATTGGGCTTACCACCATTTCTAAATTCTTTGCCTCAATCTGAAGGAGCT
ACTAACTTTGGTGATATAGGAGTTCAACAAGATAAAAGACGTGGTGTAACTCAAATGGGA
AATACAGACTATATTACTGAAGCTACTATTATGAGACCAGCTGAGGTTGGTTATAGTGCA
CCATATTATTCTTTTGAGGCATCTACACAAGGGCCATTTAAAACACCTATTGCAGCAGGA
CGGGGGGGAGCGCAAACAGATGAAAATCAAGCAGCAGATGGTGATCCAAGATATGCATTT
GGTAGACAACATGGTCAAAAAACTACTACAACAGGAGAAACACCTGAGAGATTTACATAT
ATAGCACATCAAGATACAGGAAGATATCCAGAAGGAGATTGGATTCAAAATATTAACTTT
AACCTTCCTGTAACAAATGATAATGTATTGCTACCAACAGATCCAATTGGAGGTAAAACA
GGAATTAACTATACTAATATATTTAATACTTATGGTCCTTTAACTGCATTAAATAATGTG
CCACCAGTTTATCCAAATGGTCAAATTTGGGATAAAGAATTTGATACTGACTTAAAACCA
AGACTTCATGTAAATGCACCATTTGTTTGTCAAAATAATTGTCCTGGTCAATTATTTGTA
AAAGTTGCGCCTAATTTAACAAATGAATATGATCCTGATGCATCTGCTAATATGTCAAGA
ATTGTAACTTACTCAGATTTTTGGTGGAAAGGTAAATTAGTATTTAAAGCTAAACTAAGA
GCATCTCATACTTGGAATCCAATTCAACAAATGAGTATTAATGTAGATAACCAATTTAAC
TATGTACCAAATAATATTGGAGCTATGAAAATTGTGTATGAAAAATCTCAACTAGCACCT
AGA
>MK570670 FPV-126/AUS/2017/G3
ATGAGTGATGGAGCAGTTCAACCAGACGGTGGTCAACCTGCTGTCAGAAATGAAAGAGCT
ACAGGATCTGGGAACGGGTCTGGAGGCGGGGGTGGTGGTGGTTCTGGGGGTGTGGGGATT
TCTACGGGTACTTTCAATAATCAGACGGAATTTAAATTTTTGGAAAACGGATGGGTGGAA
ATCACAGCAAACTCAAGCAGACTTGTACATTTAAATATGCCAGAAAGTGAAAATTATAAA
AGAGTAGTTGTAAATAATATGGATAAAACTGCAGTTAAAGGAAACATGGCTTTAGATGAT
ACTCATGTACAAATTGTAACACCTTGGTCATTGGTTGATGCAAATGCTTGGGGAGTTTGG
TTTAATCCAGGAGATTGGCAACTAATTGTAAATACTATGAGTGAGTTGCATTTAGTTAGT
TTTGAACAAGAAATTTTTAATGTTGTTTTAAAGACTGTTTCAGAATCTGCTACTCAGCCA
CCAACTAAAGTTTATAATAATGATTTAACTGCATCATTGATGGTTGCATTAGATAGTAAT
AATACTATGCCATTTACTCCAGCAGCTATGAGATCTGAGACATTGGGTTTTTATCCATGG
AAACCAACCATACCAACTCCATGGAGATATTATTTTCAATGGGATAGAACATTAATACCA
TCTCATACTGGAACTAGTGGCACACCAACAAATATATATCATGGTACAGATCCAGATGAT
GTTCAATTTTATACTATTGAAAATTCTGTGCCAGTACACTTACTAAGAACAGGTGATGAA
TTTGCTACAGGAACATTTTTTTTTGATTGTAAACCATGCAGACTAACACATACATGGCAA
ACAAATAGAGCATTGGGCTTACCACCATTTCTAAATTCTTTGCCTCAATCTGAAGGAGCT
ACTAACTTTGGTGATATAGGAGTTCAACAAGATAAAAGACGTGGTGTAACTCAAATGGGA
AATACAGACTATATTACTGAAGCTACTATTATGAGACCAGCTGAGGTTGGTTATAGTGCA
CCATATTATTCTTTTGAGGCATCTACACAAGGGCCATTTAAAACACCTATTGCAGCAGGA
CGGGGGGGAGCGCAAACAGATGAAAATCAAGCAGCAGATGGTGATCCAAGATATGCATTT
GGTAGACAACATGGTCAAAAAACTACTACAACAGGAGAAACACCTGAGAGATTTACATAT
ATAGCACATCAAGATACAGGAAGATATCCAGAAGGAGATTGGATTCAAAATATTAACTTT
AACCTTCCTGTAACAAATGATAATGTATTGCTACCAACAGATCCAATTGGAGGTAAAACA
GGAATTAACTATACTAATATATTTAATACTTATGGTCCTTTAACTGCATTAAATAATGTG
CCACCAGTTTATCCAAATGGTCAAATTTGGGATAAAGAATTTGATACTGACTTAAAACCA
AGACTTCATGTAAATGCACCATTTGTTTGTCAAAATAATTGTCCTGGTCAATTATTTGTA
AAAGTTGCGCCTAATTTAACAAATGAATATGATCCTGATGCATCTGCTAATATGTCAAGA
ATTGTAACTTACTCAGATTTTTGGTGGAAAGGTAAATTAGTATTTAAAGCTAAACTAAGA
GCATCTCATACTTGGAATCCAATTCAACAAATGAGTATTAATGTAGATAACCAATTTAAC
TATGTACCAAATAATATTGGAGCTATGAAAATTGTGTATGAAAAATCTCAACTAGCACCT
AGA
>MK570671 FPV-127/AUS/2017/G3
ATGAGTGATGGAGCAGTTCAACCAGACGGTGGTCAACCTGCTGTCAGAAATGAAAGAGCT
ACAGGATCTGGGAACGGGTCTGGAGGCGGGGGTGGTGGTGGTTCTGGGGGTGTGGGGATT
TCTACGGGTACTTTCAATAATCAGACGGAATTTAAATTTTTGGAAAACGGATGGGTGGAA
ATCACAGCAAACTCAAGCAGACTTGTACATTTAAATATGCCAGAAAGTGAAAATTATAAA
AGAGTAGTTGTAAATAATATGGATAAAACTGCAGTTAAAGGAAACATGGCTTTAGATGAT
ACTCATGTACAAATTGTAACACCTTGGTCATTGGTTGATGCAAATGCTTGGGGAGTTTGG
TTTAATCCAGGAGATTGGCAACTAATTGTAAATACTATGAGTGAGTTGCATTTAGTTAGT
TTTGAACAAGAAATTTTTAATGTTGTTTTAAAGACTGTTTCAGAATCTGCTACTCAGCCA
CCAACTAAAGTTTATAATAATGATTTAACTGCATCATTGATGGTTGCATTAGATAGTAAT
AATACTATGCCATTTACTCCAGCAGCTATGAGATCTGAGACATTGGGTTTTTATCCATGG
AAACCAACCATACCAACTCCATGGAGATATTATTTTCAATGGGATAGAACATTAATACCA
TCTCATACTGGAACTAGTGGCACACCAACAAATATATATCATGGTACAGATCCAGATGAT
GTTCAATTTTATACTATTGAAAATTCTGTGCCAGTACACTTACTAAGAACAGGTGATGAA
TTTGCTACAGGAACATTTTTTTTTGATTGTAAACCATGCAGACTAACACATACATGGCAA
ACAAATAGAGCATTGGGCTTACCACCATTTCTAAATTCTTTGCCTCAATCTGAAGGAGCT
ACTAACTTTGGTGATATAGGAGTTCAACAAGATAAAAGACGTGGTGTAACTCAAATGGGA
AATACAGACTATATTACTGAAGCTACTATTATGAGACCAGCTGAGGTTGGTTATAGTGCA
CCATATTATTCTTTTGAGGCATCTACACAAGGGCCATTTAAAACACCTATTGCAGCAGGA
CGGGGGGGAGCGCAAACAGATGAAAATCAAGCAGCAGATGGTGATCCAAGATATGCATTT
GGTAGACAACATGGTCAAAAAACTACTACAACAGGAGAAACACCTGAGAGATTTACATAT
ATAGCACATCAAGATACAGGAAGATATCCAGAAGGAGATTGGATTCAAAATATTAACTTT
AACCTTCCTGTAACAAATGATAATGTATTGCTACCAACAGATCCAATTGGAGGTAAAACA
GGAATTAACTATACTAATATATTTAATACTTATGGTCCTTTAACTGCATTAAATAATGTG
CCACCAGTTTATCCAAATGGTCAAATTTGGGATAAAGAATTTGATACTGACTTAAAACCA
AGACTTCATGTAAATGCACCATTTGTTTGTCAAAATAATTGTCCTGGTCAATTATTTGTA
AAAGTTGCGCCTAATTTAACAAATGAATATGATCCTGATGCATCTGCTAATATGTCAAGA
ATTGTAACTTACTCAGATTTTTGGTGGAAAGGTAAATTAGTATTTAAAGCTAAACTAAGA
GCATCTCATACTTGGAATCCAATTCAACAAATGAGTATTAATGTAGATAACCAATTTAAC
TATGTACCAAATAATATTGGAGCTATGAAAATTGTGTATGAAAAATCTCAACTAGCACCT
AGA
>MK570672 FPV-128/AUS/2017/G3
ATGAGTGATGGAGCAGTTCAACCAGACGGTGGTCAACCTGCTGTCAGAAATGAAAGAGCT
ACAGGATCTGGGAACGGGTCTGGAGGCGGGGGTGGTGGTGGTTCTGGGGGTGTGGGGATT
TCTACGGGTACTTTCAATAATCAGACGGAATTTAAATTTTTGGAAAACGGATGGGTGGAA
ATCACAGCAAACTCAAGCAGACTTGTACATTTAAATATGCCAGAAAGTGAAAATTATAAA
AGAGTAGTTGTAAATAATATGGATAAAACTGCAGTTAAAGGAAACATGGCTTTAGATGAT
ACTCATGTACAAATTGTAACACCTTGGTCATTGGTTGATGCAAATGCTTGGGGAGTTTGG
TTTAATCCAGGAGATTGGCAACTAATTGTAAATACTATGAGTGAGTTGCATTTAGTTAGT
TTTGAACAAGAAATTTTTAATGTTGTTTTAAAGACTGTTTCAGAATCTGCTACTCAGCCA
CCAACTAAAGTTTATAATAATGATTTAACTGCATCATTGATGGTTGCATTAGATAGTAAT
AATACTATGCCATTTACTCCAGCAGCTATGAGATCTGAGACATTGGGTTTTTATCCATGG
AAACCAACCATACCAACTCCATGGAGATATTATTTTCAATGGGATAGAACATTAATACCA
TCTCATACTGGAACTAGTGGCACACCAACAAATATATATCATGGTACAGATCCAGATGAT
GTTCAATTTTATACTATTGAAAATTCTGTGCCAGTACACTTACTAAGAACAGGTGATGAA
TTTGCTACAGGAACATTTTTTTTTGATTGTAAACCATGCAGACTAACACATACATGGCAA
ACAAATAGAGCATTGGGCTTACCACCATTTCTAAATTCTTTGCCTCAATCTGAAGGAGCT
ACTAACTTTGGTGATATAGGAGTTCAACAAGATAAAAGACGTGGTGTAACTCAAATGGGA
AATACAGACTATATTACTGAAGCTACTATTATGAGACCAGCTGAGGTTGGTTATAGTGCA
CCATATTATTCTTTTGAGGCATCTACACAAGGGCCATTTAAAACACCTATTGCAGCAGGA
CGGGGGGGAGCGCAAACAGATGAAAATCAAGCAGCAGATGGTGATCCAAGATATGCATTT
GGTAGACAACATGGTCAAAAAACTACTACAACAGGAGAAACACCTGAGAGATTTACATAT
ATAGCACATCAAGATACAGGAAGATATCCAGAAGGAGATTGGATTCAAAATATTAACTTT
AACCTTCCTGTAACAAATGATAATGTATTGCTACCAACAGATCCAATTGGAGGTAAAACA
GGAATTAACTATACTAATATATTTAATACTTATGGTCCTTTAACTGCATTAAATAATGTG
CCACCAGTTTATCCAAATGGTCAAATTTGGGATAAAGAATTTGATACTGACTTAAAACCA
AGACTTCATGTAAATGCACCATTTGTTTGTCAAAATAATTGTCCTGGTCAATTATTTGTA
AAAGTTGCGCCTAATTTAACAAATGAATATGATCCTGATGCATCTGCTAATATGTCAAGA
ATTGTAACTTACTCAGATTTTTGGTGGAAAGGTAAATTAGTATTTAAAGCTAAACTAAGA
GCATCTCATACTTGGAATCCAATTCAACAAATGAGTATTAATGTAGATAACCAATTTAAC
TATGTACCAAATAATATTGGAGCTATGAAAATTGTGTATGAAAAATCTCAACTAGCACCT
AGA
>MK570673 FPV-134/AUS/2017/G3 
ATGAGTGATGGAGCAGTTCAACCAGACGGTGGTCAACCTGCTGTCAGAAATGAAAGAGCT
ACAGGATCTGGGAACGGGTCTGGAGGCGGGGGTGGTGGTGGTTCTGGGGGTGTGGGGATT
TCTACGGGTACTTTCAATAATCAGACGGAATTTAAATTTTTGGAAAACGGATGGGTGGAA
ATCACAGCAAACTCAAGCAGACTTGTACATTTAAATATGCCAGAAAGTGAAAATTATAAA
AGAGTAGTTGTAAATAATATGGATAAAACTGCAGTTAAAGGAAACATGGCTTTAGATGAT
ACTCATGTACAAATTGTAACACCTTGGTCATTGGTTGATGCAAATGCTTGGGGAGTTTGG
TTTAATCCAGGAGATTGGCAACTAATTGTAAATACTATGAGTGAGTTGCATTTAGTTAGT
TTTGAACAAGAAATTTTTAATGTTGTTTTAAAGACTGTTTCAGAATCTGCTACTCAGCCA
CCAACTAAAGTTTATAATAATGATTTAACTGCATCATTGATGGTTGCATTAGATAGTAAT
AATACTATGCCATTTACTCCAGCAGCTATGAGATCTGAGACATTGGGTTTTTATCCATGG
AAACCAACCATACCAACTCCATGGAGATATTATTTTCAATGGGATAGAACATTAATACCA
TCTCATACTGGAACTAGTGGCACACCAACAAATATATATCATGGTACAGATCCAGATGAT
GTTCAATTTTATACTATTGAAAATTCTGTGCCAGTACACTTACTAAGAACAGGTGATGAA
TTTGCTACAGGAACATTTTTTTTTGATTGTAAACCATGCAGACTAACACATACATGGCAA
ACAAATAGAGCATTGGGCTTACCACCATTTCTAAATTCTTTGCCTCAATCTGAAGGAGCT
ACTAACTTTGGTGATATAGGAGTTCAACAAGATAAAAGACGTGGTGTAACTCAAATGGGA
AATACAGACTATATTACTGAAGCTACTATTATGAGACCAGCTGAGGTTGGTTATAGTGCA
CCATATTATTCTTTTGAGGCATCTACACAAGGGCCATTTAAAACACCTATTGCAGCAGGA
CGGGGGGGAGCGCAAACAGATGAAAATCAAGCAGCAGATGGTGATCCAAGATATGCATTT
GGTAGACAACATGGTCAAAAAACTACTACAACAGGAGAAACACCTGAGAGATTTACATAT
ATAGCACATCAAGATACAGGAAGATATCCAGAAGGAGATTGGATTCAAAATATTAACTTT
AACCTTCCTGTAACAAATGATAATGTATTGCTACCAACAGATCCAATTGGAGGTAAAACA
GGAATTAACTATACTAATATATTTAATACTTATGGTCCTTTAACTGCATTAAATAATGTG
CCACCAGTTTATCCAAATGGTCAAATTTGGGATAAAGAATTTGATACTGACTTAAAACCA
AGACTTCATGTAAATGCACCATTTGTTTGTCAAAATAATTGTCCTGGTCAATTATTTGTA
AAAGTTGCGCCTAATTTAACAAATGAATATGATCCTGATGCATCTGCTAATATGTCAAGA
ATTGTAACTTACTCAGATTTTTGGTGGAAAGGTAAATTAGTATTTAAAGCTAAACTAAGA
GCATCTCATACTTGGAATCCAATTCAACAAATGAGTATTAATGTAGATAACCAATTTAAC
TATGTACCAAATAATATTGGAGCTATGAAAATTGTGTATGAAAAATCTCAACTAGCACCT
AGA
>MK570726 FPV-136/AUS/2017/G3
ATGAGTGATGGAGCAGTTCAACCAGACGGTGGTCAACCTGCTGTCAGAAATGAAAGAGCT
ACAGGATCTGGGAACGGGTCTGGAGGCGGGGGTGGTGGTGGTTCTGGGGGTGTGGGGATT
TCTACGGGTACTTTCAATAATCAGACGGAATTTAAATTTTTGGAAAACGGATGGGTGGAA
ATCACAGCAAACTCAAGCAGACTTGTACATTTAAATATGCCAGAAAGTGAAAATTATAAA
AGAGTAGTTGTAAATAATATGGATAAAACTGCAGTTAAAGGAAACATGGCTTTAGATGAT
ACTCATGTACAAATTGTAACACCTTGGTCATTGGTTGATGCAAATGCTTGGGGAGTTTGG
TTTAATCCAGGAGATTGGCAACTAATTGTAAATACTATGAGTGAGTTGCATTTAGTTAGT
TTTGAACAAGAAATTTTTAATGTTGTTTTAAAGACTGTTTCAGAATCTGCTACTCAGCCA
CCAACTAAAGTTTATAATAATGATTTAACTGCATCATTGATGGTTGCATTAGATAGTAAT
AATACTATGCCATTTACTCCAGCAGCTATGAGATCTGAGACATTGGGTTTTTATCCATGG
AAACCAACCATACCAACTCCATGGAGATATTATTTTCAATGGGATAGAACATTAATACCA
TCTCATACTGGAACTAGTGGCACACCAACAAATGTATATCATGGTACAGATCCAGATGAT
GTTCAATTTTATACTATTGAAAATTCTGTGCCAGTACACTTACTAAGAACAGGTGATGAA
TTTGCTACAGGAACATTTTTTTTTGATTGTAAACCATGCAGACTAACACATACATGGCAA
ACAAATAGAGCATTGGGCTTACCACCATTTCTAAATTCTTTGCCTCAATCTGAAGGAGCT
ACTAACTTTGGTGATATAGGAGTTCAACAAGATAAAAGACGTGGTGTAACTCAAATGGGA
AATACAGACTATATTACTGAAGCTACTATTATGAGACCAGCTGAGGTTGGTTATAGTGCA
CCATATTATTCTTTTGAGGCATCTACACAAGGGCCATTTAAAACACCTATTGCAGCAGGA
CGGGGGGGAGCGCAAACAGATGAAAATCAAGCAGCAGATGGTGATCCAAGATATGCATTT
GGTAGACAACATGGTCAAAAAACTACTACAACAGGAGAAACACCTGAGAGATTTACATAT
ATAGCACATCAAGATACAGGAAGATATCCAGAAGGAGATTGGATTCAAAATATTAACTTT
AACCTTCCTGTAACAAATGATAATGTATTGCTACCAACAGATCCAATTGGAGGTAAAACA
GGAATTAACTATACTAATATATTTAATACTTATGGTCCTTTAACTGCATTAAATAATGTG
CCACCAGTTTATCCAAATGGTCAAATTTGGGATAAAGAATTTGATACTGACTTAAAACCA
AGACTTCATGTAAATGCACCATTTGTTTGTCAAAATAATTGTCCTGGTCAATTATTTGTA
AAAGTTGCGCCTAATTTAACAAATGAATATGATCCTGATGCATCTGCTAATATGTCAAGA
ATTGTAACTTACTCAGATTTTTGGTGGAAAGGTAAATTAGTATTTAAAGCTAAACTAAGA
GCATCTCATACTTGGAATCCAATTCAACAAATGAGTATTAATGTAGATAACCAATTTAAC
TATGTACCAAATAATATTGGAGCTATGAAAATTGTGTATGAAAAATCTCAACTAGCACCT
AGA
>MK570674 FPV-139/AUS/2017/G3
ATGAGTGATGGAGCAGTTCAACCAGACGGTGGTCAACCTGCTGTCAGAAATGAAAGAGCT
ACAGGATCTGGGAACGGGTCTGGAGGCGGGGGTGGTGGTGGTTCTGGGGGTGTGGGGATT
TCTACGGGTACTTTCAATAATCAGACGGAATTTAAATTTTTGGAAAACGGATGGGTGGAA
ATCACAGCAAACTCAAGCAGACTTGTACATTTAAATATGCCAGAAAGTGAAAATTATAAA
AGAGTAGTTGTAAATAATATGGATAAAACTGCAGTTAAAGGAAACATGGCTTTAGATGAT
ACTCATGTACAAATTGTAACACCTTGGTCATTGGTTGATGCAAATGCTTGGGGAGTTTGG
TTTAATCCAGGAGATTGGCAACTAATTGTAAATACTATGAGTGAGTTGCATTTAGTTAGT
TTTGAACAAGAAATTTTTAATGTTGTTTTAAAGACTGTTTCAGAATCTGCTACTCAGCCA
CCAACTAAAGTTTATAATAATGATTTAACTGCATCATTGATGGTTGCATTAGATAGTAAT
AATACTATGCCATTTACTCCAGCAGCTATGAGATCTGAGACATTGGGTTTTTATCCATGG
AAACCAACCATACCAACTCCATGGAGATATTATTTTCAATGGGATAGAACATTAATACCA
TCTCATACTGGAACTAGTGGCACACCAACAAATATATATCATGGTACAGATCCAGATGAT
GTTCAATTTTATACTATTGAAAATTCTGTGCCAGTACACTTACTAAGAACAGGTGATGAA
TTTGCTACAGGAACATTTTTTTTTGATTGTAAACCATGCAGACTAACACATACATGGCAA
ACAAATAGAGCATTGGGCTTACCACCATTTCTAAATTCTTTGCCTCAATCTGAAGGAGCT
ACTAACTTTGGTGATATAGGAGTTCAACAAGATAAAAGACGTGGTGTAACTCAAATGGGA
AATACAGACTATATTACTGAAGCTACTATTATGAGACCAGCTGAGGTTGGTTATAGTGCA
CCATATTATTCTTTTGAGGCATCTACACAAGGGCCATTTAAAACACCTATTGCAGCAGGA
CGGGGGGGAGCGCAAACAGATGAAAATCAAGCAGCAGATGGTGATCCAAGATATGCATTT
GGTAGACAACATGGTCAAAAAACTACTACAACAGGAGAAACACCTGAGAGATTTACATAT
ATAGCACATCAAGATACAGGAAGATATCCAGAAGGAGATTGGATTCAAAATATTAACTTT
AACCTTCCTGTAACAAATGATAATGTATTGCTACCAACAGATCCAATTGGAGGTAAAACA
GGAATTAACTATACTAATATATTTAATACTTATGGTCCTTTAACTGCATTAAATAATGTG
CCACCAGTTTATCCAAATGGTCAAATTTGGGATAAAGAATTTGATACTGACTTAAAACCA
AGACTTCATGTAAATGCACCATTTGTTTGTCAAAATAATTGTCCTGGTCAATTATTTGTA
AAAGTTGCGCCTAATTTAACAAATGAATATGATCCTGATGCATCTGCTAATATGTCAAGA
ATTGTAACTTACTCAGATTTTTGGTGGAAAGGTAAATTAGTATTTAAAGCTAAACTAAGA
GCATCTCATACTTGGAATCCAATTCAACAAATGAGTATTAATGTAGATAACCAATTTAAC
TATGTACCAAATAATATTGGAGCTATGAAAATTGTGTATGAAAAATCTCAACTAGCACCT
AGA
>MK570677 FPV-146/AUS/2017/G3
ATGAGTGATGGAGCAGTTCAACCAGACGGTGGTCAACCTGCTGTCAGAAATGAAAGAGCT
ACAGGATCTGGGAACGGGTCTGGAGGCGGGGGTGGTGGTGGTTCTGGGGGTGTGGGGATT
TCTACGGGTACTTTCAATAATCAGACGGAATTTAAATTTTTGGAAAACGGATGGGTGGAA
ATCACAGCAAACTCAAGCAGACTTGTACATTTAAATATGCCAGAAAGTGAAAATTATAAA
AGAGTAGTTGTAAATAATATGGATAAAACTGCAGTTAAAGGAAACATGGCTTTAGATGAT
ACTCATGTACAAATTGTAACACCTTGGTCATTGGTTGATGCAAATGCTTGGGGAGTTTGG
TTTAATCCAGGAGATTGGCAACTAATTGTAAATACTATGAGTGAGTTGCATTTAGTTAGT
TTTGAACAAGAAATTTTTAATGTTGTTTTAAAGACTGTTTCAGAATCTGCTACTCAGCCA
CCAACTAAAGTTTATAATAATGATTTAACTGCATCATTGATGGTTGCATTAGATAGTAAT
AATACTATGCCATTTACTCCAGCAGCTATGAGATCTGAGACATTGGGTTTTTATCCATGG
AAACCAACCATACCAACTCCATGGAGATATTATTTTCAATGGGATAGAACATTAATACCA
TCTCATACTGGAACTAGTGGCACACCAACAAATGTATATCATGGTACAGATCCAGATGAT
GTTCAATTTTATACTATTGAAAATTCTGTGCCAGTACACTTACTAAGAACAGGTGATGAA
TTTGCTACAGGAACATTTTTTTTTGATTGTAAACCATGCAGACTAACACATACATGGCAA
ACAAATAGAGCATTGGGCTTACCACCATTTCTAAATTCTTTGCCTCAATCTGAAGGAGCT
ACTAACTTTGGTGATATAGGAGTTCAACAAGATAAAAGACGTGGTGTAACTCAAATGGGA
AATACAGACTATATTACTGAAGCTACTATTATGAGACCAGCTGAGGTTGGTTATAGTGCA
CCATATTATTCTTTTGAGGCATCTACACAAGGGCCATTTAAAACACCTATTGCAGCAGGA
CGGGGGGGAGCGCAAACAGATGAAAATCAAGCAGCAGATGGTGATCCAAGATATGCATTT
GGTAGACAACATGGTCAAAAAACTACTACAACAGGAGAAACACCTGAGAGATTTACATAT
ATAGCACATCAAGATACAGGAAGATATCCAGAAGGAGATTGGATTCAAAATATTAACTTT
AACCTTCCTGTAACAAATGATAATGTATTGCTACCAACAGATCCAATTGGAGGTAAAACA
GGAATTAACTATACTAATATATTTAATACTTATGGTCCTTTAACTGCATTAAATAATGTG
CCACCAGTTTATCCAAATGGTCAAATTTGGGATAAAGAATTTGATACTGACTTAAAACCA
AGACTTCATGTAAATGCACCATTTGTTTGTCAAAATAATTGTCCTGGTCAATTATTTGTA
AAAGTTGCGCCTAATTTAACAAATGAATATGATCCTGATGCATCTGCTAATATGTCAAGA
ATTGTAACTTACTCAGATTTTTGGTGGAAAGGTAAATTAGTATTTAAAGCTAAACTAAGA
GCATCTCATACTTGGAATCCAATTCAACAAATGAGTATTAATGTAGATAACCAATTTAAC
TATGTACCAAATAATATTGGAGCTATGAAAATTGTGTATGAAAAATCTCAACTAGCACCT
AGA
>MK570678 FPV-147/AUS/2017/G3
ATGAGTGATGGAGCAGTTCAACCAGACGGTGGTCAACCTGCTGTCAGAAATGAAAGAGCT
ACAGGATCTGGGAACGGGTCTGGAGGCGGGGGTGGTGGTGGTTCTGGGGGTGTGGGGATT
TCTACGGGTACTTTCAATAATCAGACGGAATTTAAATTTTTGGAAAACGGATGGGTGGAA
ATCACAGCAAACTCAAGCAGACTTGTACATTTAAATATGCCAGAAAGTGAAAATTATAAA
AGAGTAGTTGTAAATAATATGGATAAAACTGCAGTTAAAGGAAACATGGCTTTAGATGAT
ACTCATGTACAAATTGTAACACCTTGGTCATTGGTTGATGCAAATGCTTGGGGAGTTTGG
TTTAATCCAGGAGATTGGCAACTAATTGTAAATACTATGAGTGAGTTGCATTTAGTTAGT
TTTGAACAAGAAATTTTTAATGTTGTTTTAAAGACTGTTTCAGAATCTGCTACTCAGCCA
CCAACTAAAGTTTATAATAATGATTTAACTGCATCATTGATGGTTGCATTAGATAGTAAT
AATACTATGCCATTTACTCCAGCAGCTATGAGATCTGAGACATTGGGTTTTTATCCATGG
AAACCAACCATACCAACTCCATGGAGATATTATTTTCAATGGGATAGAACATTAATACCA
TCTCATACTGGAACTAGTGGCACACCAACAAATGTATATCATGGTACAGATCCAGATGAT
GTTCAATTTTATACTATTGAAAATTCTGTGCCAGTACACTTACTAAGAACAGGTGATGAA
TTTGCTACAGGAACATTTTTTTTTGATTGTAAACCATGCAGACTAACACATACATGGCAA
ACAAATAGAGCATTGGGCTTACCACCATTTCTAAATTCTTTGCCTCAATCTGAAGGAGCT
ACTAACTTTGGTGATATAGGAGTTCAACAAGATAAAAGACGTGGTGTAACTCAAATGGGA
AATACAGACTATATTACTGAAGCTACTATTATGAGACCAGCTGAGGTTGGTTATAGTGCA
CCATATTATTCTTTTGAGGCATCTACACAAGGGCCATTTAAAACACCTATTGCAGCAGGA
CGGGGGGGAGCGCAAACAGATGAAAATCAAGCAGCAGATGGTGATCCAAGATATGCATTT
GGTAGACAACATGGTCAAAAAACTACTACAACAGGAGAAACACCTGAGAGATTTACATAT
ATAGCACATCAAGATACAGGAAGATATCCAGAAGGAGATTGGATTCAAAATATTAACTTT
AACCTTCCTGTAACAAATGATAATGTATTGCTACCAACAGATCCAATTGGAGGTAAAACA
GGAATTAACTATACTAATATATTTAATACTTATGGTCCTTTAACTGCATTAAATAATGTG
CCACCAGTTTATCCAAATGGTCAAATTTGGGATAAAGAATTTGATACTGACTTAAAACCA
AGACTTCATGTAAATGCACCATTTGTTTGTCAAAATAATTGTCCTGGTCAATTATTTGTA
AAAGTTGCGCCTAATTTAACAAATGAATATGATCCTGATGCATCTGCTAATATGTCAAGA
ATTGTAACTTACTCAGATTTTTGGTGGAAAGGTAAATTAGTATTTAAAGCTAAACTAAGA
GCATCTCATACTTGGAATCCAATTCAACAAATGAGTATTAATGTAGATAACCAATTTAAC
TATGTACCAAATAATATTGGAGCTATGAAAATTGTGTATGAAAAATCTCAACTAGCACCT
AGA
>MK570679 FPV-159/AUS/2017/G3
ATGAGTGATGGAGCAGTTCAACCAGACGGTGGTCAACCTGCTGTCAGAAATGAAAGAGCT
ACAGGATCTGGGAACGGGTCTGGAGGCGGGGGTGGTGGTGGTTCTGGGGGTGTGGGGATT
TCTACGGGTACTTTCAATAATCAGACGGAATTTAAATTTTTGGAAAACGGATGGGTGGAA
ATCACAGCAAACTCAAGCAGACTTGTACATTTAAATATGCCAGAAAGTGAAAATTATAAA
AGAGTAGTTGTAAATAATATGGATAAAACTGCAGTTAAAGGAAACATGGCTTTAGATGAT
ACTCATGTACAAATTGTAACACCTTGGTCATTGGTTGATGCAAATGCTTGGGGAGTTTGG
TTTAATCCAGGAGATTGGCAACTAATTGTAAATACTATGAGTGAGTTGCATTTAGTTAGT
TTTGAACAAGAAATTTTTAATGTTGTTTTAAAGACTGTTTCAGAATCTGCTACTCAGCCA
CCAACTAAAGTTTATAATAATGATTTAACTGCATCATTGATGGTTGCATTAGATAGTAAT
AATACTATGCCATTTACTCCAGCAGCTATGAGATCTGAGACATTGGGTTTTTATCCATGG
AAACCAACCATACCAACTCCATGGAGATATTATTTTCAATGGGATAGAACATTAATACCA
TCTCATACTGGAACTAGTGGCACACCAACAAATGTATATCATGGTACAGATCCAGATGAT
GTTCAATTTTATACTATTGAAAATTCTGTGCCAGTACACTTACTAAGAACAGGTGATGAA
TTTGCTACAGGAACATTTTTTTTTGATTGTAAACCATGCAGACTAACACATACATGGCAA
ACAAATAGAGCATTGGGCTTACCACCATTTCTAAATTCTTTGCCTCAATCTGAAGGAGCT
ACTAACTTTGGTGATATAGGAGTTCAACAAGATAAAAGACGTGGTGTAACTCAAATGGGA
AATACAGACTATATTACTGAAGCTACTATTATGAGACCAGCTGAGGTTGGTTATAGTGCA
CCATATTATTCTTTTGAGGCATCTACACAAGGGCCATTTAAAACACCTATTGCAGCAGGA
CGGGGGGGAGCGCAAACAGATGAAAATCAAGCAGCAGATGGTGATCCAAGATATGCATTT
GGTAGACAACATGGTCAAAAAACTACTACAACAGGAGAAACACCTGAGAGATTTACATAT
ATAGCACATCAAGATACAGGAAGATATCCAGAAGGAGATTGGATTCAAAATATTAACTTT
AACCTTCCTGTAACAAATGATAATGTATTGCTACCAACAGATCCAATTGGAGGTAAAACA
GGAATTAACTATACTAATATATTTAATACTTATGGTCCTTTAACTGCATTAAATAATGTG
CCACCAGTTTATCCAAATGGTCAAATTTGGGATAAAGAATTTGATACTGACTTAAAACCA
AGACTTCATGTAAATGCACCATTTGTTTGTCAAAATAATTGTCCTGGTCAATTATTTGTA
AAAGTTGCGCCTAATTTAACAAATGAATATGATCCTGATGCATCTGCTAATATGTCAAGA
ATTGTAACTTACTCAGATTTTTGGTGGAAAGGTAAATTAGTATTTAAAGCTAAACTAAGA
GCATCTCATACTTGGAATCCAATTCAACAAATGAGTATTAATGTAGATAACCAATTTAAC
TATGTACCAAATAATATTGGAGCTATGAAAATTGTGTATGAAAAATCTCAACTAGCACCT
AGA
>MK570680 FPV-173/AUS/2017/G3
ATGAGTGATGGAGCAGTTCAACCAGACGGTGGTCAACCTGCTGTCAGAAATGAAAGAGCT
ACAGGATCTGGGAACGGGTCTGGAGGCGGGGGTGGTGGTGGTTCTGGGGGTGTGGGGATT
TCTACGGGTACTTTCAATAATCAGACGGAATTTAAATTTTTGGAAAACGGATGGGTGGAA
ATCACAGCAAACTCAAGCAGACTTGTACATTTAAATATGCCAGAAAGTGAAAATTATAAA
AGAGTAGTTGTAAATAATATGGATAAAACTGCAGTTAAAGGAAACATGGCTTTAGATGAT
ACTCATGTACAAATTGTAACACCTTGGTCATTGGTTGATGCAAATGCTTGGGGAGTTTGG
TTTAATCCAGGAGATTGGCAACTAATTGTAAATACTATGAGTGAGTTGCATTTAGTTAGT
TTTGAACAAGAAATTTTTAATGTTGTTTTAAAGACTGTTTCAGAATCTGCTACTCAGCCA
CCAACTAAAGTTTATAATAATGATTTAACTGCATCATTGATGGTTGCATTAGATAGTAAT
AATACTATGCCATTTACTCCAGCAGCTATGAGATCTGAGACATTGGGTTTTTATCCATGG
AAACCAACCATACCAACTCCATGGAGATATTATTTTCAATGGGATAGAACATTAATACCA
TCTCATACTGGAACTAGTGGCACACCAACAAATATATATCATGGTACAGATCCAGATGAT
GTTCAATTTTATACTATTGAAAATTCTGTGCCAGTACACTTACTAAGAACAGGTGATGAA
TTTGCTACAGGAACATTTTTTTTTGATTGTAAACCATGCAGACTAACACATACATGGCAA
ACAAATAGAGCATTGGGCTTACCACCATTTCTAAATTCTTTGCCTCAATCTGAAGGAGCT
ACTAACTTTGGTGATATAGGAGTTCAACAAGATAAAAGACGTGGTGTAACTCAAATGGGA
AATACAGACTATATTACTGAAGCTACTATTATGAGACCAGCTGAGGTTGGTTATAGTGCA
CCATATTATTCTTTTGAGGCATCTACACAAGGGCCATTTAAAACACCTATTGCAGCAGGA
CGGGGGGGAGCGCAAACAGATGAAAATCAAGCAGCAGATGGTGATCCAAGATATGCATTT
GGTAGACAACATGGTCAAAAAACTACTACAACAGGAGAAACACCTGAGAGATTTACATAT
ATAGCACATCAAGATACAGGAAGATATCCAGAAGGAGATTGGATTCAAAATATTAACTTT
AACCTTCCTGTAACAAATGATAATGTATTGCTACCAACAGATCCAATTGGAGGTAAAACA
GGAATTAACTATACTAATATATTTAATACTTATGGTCCTTTAACTGCATTAAATAATGTG
CCACCAGTTTATCCAAATGGTCAAATTTGGGATAAAGAATTTGATACTGACTTAAAACCA
AGACTTCATGTAAATGCACCATTTGTTTGTCAAAATAATTGTCCTGGTCAATTATTTGTA
AAAGTTGCGCCTAATTTAACAAATGAATATGATCCTGATGCATCTGCTAATATGTCAAGA
ATTGTAACTTACTCAGATTTTTGGTGGAAAGGTAAATTAGTATTTAAAGCTAAACTAAGA
GCATCTCATACTTGGAATCCAATTCAACAAATGAGTATTAATGTAGATAACCAATTTAAC
TATGTACCAAATAATATTGGAGCTATGAAAATTGTGTATGAAAAATCTCAACTAGCACCT
AGA
>MK570681 FPV-164/AUS/2017/G3
ATGAGTGATGGAGCAGTTCAACCAGACGGTGGTCAACCTGCTGTCAGAAATGAAAGAGCT
ACAGGATCTGGGAACGGGTCTGGAGGCGGGGGTGGTGGTGGTTCTGGGGGTGTGGGGATT
TCTACGGGTACTTTCAATAATCAGACGGAATTTAAATTTTTGGAAAACGGATGGGTGGAA
ATCACAGCAAACTCAAGCAGACTTGTACATTTAAATATGCCAGAAAGTGAAAATTATAAA
AGAGTAGTTGTAAATAATATGGATAAAACTGCAGTTAAAGGAAACATGGCTTTAGATGAT
ACTCATGTACAAATTGTAACACCTTGGTCATTGGTTGATGCAAATGCTTGGGGAGTTTGG
TTTAATCCAGGAGATTGGCAACTAATTGTAAATACTATGAGTGAGTTGCATTTAGTTAGT
TTTGAACAAGAAATTTTTAATGTTGTTTTAAAGACTGTTTCAGAATCTGCTACTCAGCCA
CCAACTAAAGTTTATAATAATGATTTAACTGCATCATTGATGGTTGCATTAGATAGTAAT
AATACTATGCCATTTACTCCAGCAGCTATGAGATCTGAGACATTGGGTTTTTATCCATGG
AAACCAACCATACCAACTCCATGGAGATATTATTTTCAATGGGATAGAACATTAATACCA
TCTCATACTGGAACTAGTGGCACACCAACAAATATATATCATGGTACAGATCCAGATGAT
GTTCAATTTTATACTATTGAAAATTCTGTGCCAGTACACTTACTAAGAACAGGTGATGAA
TTTGCTACAGGAACATTTTTTTTTGATTGTAAACCATGCAGACTAACACATACATGGCAA
ACAAATAGAGCATTGGGCTTACCACCATTTCTAAATTCTTTGCCTCAATCTGAAGGAGCT
ACTAACTTTGGTGATATAGGAGTTCAACAAGATAAAAGACGTGGTGTAACTCAAATGGGA
AATACAGACTATATTACTGAAGCTACTATTATGAGACCAGCTGAGGTTGGTTATAGTGCA
CCATATTATTCTTTTGAGGCATCTACACAAGGGCCATTTAAAACACCTATTGCAGCAGGA
CGGGGGGGAGCGCAAACAGATGAAAATCAAGCAGCAGATGGTGATCCAAGATATGCATTT
GGTAGACAACATGGTCAAAAAACTACTACAACAGGAGAAACACCTGAGAGATTTACATAT
ATAGCACATCAAGATACAGGAAGATATCCAGAAGGAGATTGGATTCAAAATATTAACTTT
AACCTTCCTGTAACAAATGATAATGTATTGCTACCAACAGATCCAATTGGAGGTAAAACA
GGAATTAACTATACTAATATATTTAATACTTATGGTCCTTTAACTGCATTAAATAATGTG
CCACCAGTTTATCCAAATGGTCAAATTTGGGATAAAGAATTTGATACTGACTTAAAACCA
AGACTTCATGTAAATGCACCATTTGTTTGTCAAAATAATTGTCCTGGTCAATTATTTGTA
AAAGTTGCGCCTAATTTAACAAATGAATATGATCCTGATGCATCTGCTAATATGTCAAGA
ATTGTAACTTACTCAGATTTTTGGTGGAAAGGTAAATTAGTATTTAAAGCTAAACTAAGA
GCATCTCATACTTGGAATCCAATTCAACAAATGAGTATTAATGTAGATAACCAATTTAAC
TATGTACCAAATAATATTGGAGCTATGAAAATTGTGTATGAAAAATCTCAACTAGCACCT
AGA
>MK570682 FPV-176/AUS/2017/G3
ATGAGTGATGGAGCAGTTCAACCAGACGGTGGTCAACCTGCTGTCAGAAATGAAAGAGCT
ACAGGATCTGGGAACGGGTCTGGAGGCGGGGGTGGTGGTGGTTCTGGGGGTGTGGGGATT
TCTACGGGTACTTTCAATAATCAGACGGAATTTAAATTTTTGGAAAACGGATGGGTGGAA
ATCACAGCAAACTCAAGCAGACTTGTACATTTAAATATGCCAGAAAGTGAAAATTATAAA
AGAGTAGTTGTAAATAATATGGATAAAACTGCAGTTAAAGGAAACATGGCTTTAGATGAT
ACTCATGTACAAATTGTAACACCTTGGTCATTGGTTGATGCAAATGCTTGGGGAGTTTGG
TTTAATCCAGGAGATTGGCAACTAATTGTAAATACTATGAGTGAGTTGCATTTAGTTAGT
TTTGAACAAGAAATTTTTAATGTTGTTTTAAAGACTGTTTCAGAATCTGCTACTCAGCCA
CCAACTAAAGTTTATAATAATGATTTAACTGCATCATTGATGGTTGCATTAGATAGTAAT
AATACTATGCCATTTACTCCAGCAGCTATGAGATCTGAGACATTGGGTTTTTATCCATGG
AAACCAACCATACCAACTCCATGGAGATATTATTTTCAATGGGATAGAACATTAATACCA
TCTCATACTGGAACTAGTGGCACACCAACAAATATATATCATGGTACAGATCCAGATGAT
GTTCAATTTTATACTATTGAAAATTCTGTGCCAGTACACTTACTAAGAACAGGTGATGAA
TTTGCTACAGGAACATTTTTTTTTGATTGTAAACCATGCAGACTAACACATACATGGCAA
ACAAATAGAGCATTGGGCTTACCACCATTTCTAAATTCTTTGCCTCAATCTGAAGGAGCT
ACTAACTTTGGTGATATAGGAGTTCAACAAGATAAAAGACGTGGTGTAACTCAAATGGGA
AATACAGACTATATTACTGAAGCTACTATTATGAGACCAGCTGAGGTTGGTTATAGTGCA
CCATATTATTCTTTTGAGGCATCTACACAAGGGCCATTTAAAACACCTATTGCAGCAGGA
CGGGGGGGAGCGCAAACAGATGAAAATCAAGCAGCAGATGGTGATCCAAGATATGCATTT
GGTAGACAACATGGTCAAAAAACTACTACAACAGGAGAAACACCTGAGAGATTTACATAT
ATAGCACATCAAGATACAGGAAGATATCCAGAAGGAGATTGGATTCAAAATATTAACTTT
AACCTTCCTGTAACAAATGATAATGTATTGCTACCAACAGATCCAATTGGAGGTAAAACA
GGAATTAACTATACTAATATATTTAATACTTATGGTCCTTTAACTGCATTAAATAATGTG
CCACCAGTTTATCCAAATGGTCAAATTTGGGATAAAGAATTTGATACTGACTTAAAACCA
AGACTTCATGTAAATGCACCATTTGTTTGTCAAAATAATTGTCCTGGTCAATTATTTGTA
AAAGTTGCGCCTAATTTAACAAATGAATATGATCCTGATGCATCTGCTAATATGTCAAGA
ATTGTAACTTACTCAGATTTTTGGTGGAAAGGTAAATTAGTATTTAAAGCTAAACTAAGA
GCATCTCATACTTGGAATCCAATTCAACAAATGAGTATTAATGTAGATAACCAATTTAAC
TATGTACCAAATAATATTGGAGCTATGAAAATTGTGTATGAAAAATCTCAACTAGCACCT
AGA
>MK570683 FPV-181/AUS/2017/G3
ATGAGTGATGGAGCAGTTCAACCAGACGGTGGTCAACCTGCTGTCAGAAATGAAAGAGCT
ACAGGATCTGGGAACGGGTCTGGAGGCGGGGGTGGTGGTGGTTCTGGGGGTGTGGGGATT
TCTACGGGTACTTTCAATAATCAGACGGAATTTAAATTTTTGGAAAACGGATGGGTGGAA
ATCACAGCAAACTCAAGCAGACTTGTACATTTAAATATGCCAGAAAGTGAAAATTATAAA
AGAGTAGTTGTAAATAATATGGATAAAACTGCAGTTAAAGGAAACATGGCTTTAGATGAT
ACTCATGTACAAATTGTAACACCTTGGTCATTGGTTGATGCAAATGCTTGGGGAGTTTGG
TTTAATCCAGGAGATTGGCAACTAATTGTAAATACTATGAGTGAGTTGCATTTAGTTAGT
TTTGAACAAGAAATTTTTAATGTTGTTTTAAAGACTGTTTCAGAATCTGCTACTCAGCCA
CCAACTAAAGTTTATAATAATGATTTAACTGCATCATTGATGGTTGCATTAGATAGTAAT
AATACTATGCCATTTACTCCAGCAGCTATGAGATCTGAGACATTGGGTTTTTATCCATGG
AAACCAACCATACCAACTCCATGGAGATATTATTTTCAATGGGATAGAACATTAATACCA
TCTCATACTGGAACTAGTGGCACACCAACAAATATATATCATGGTACAGATCCAGATGAT
GTTCAATTTTATACTATTGAAAATTCTGTGCCAGTACACTTACTAAGAACAGGTGATGAA
TTTGCTACAGGAACATTTTTTTTTGATTGTAAACCATGCAGACTAACACATACATGGCAA
ACAAATAGAGCATTGGGCTTACCACCATTTCTAAATTCTTTGCCTCAATCTGAAGGAGCT
ACTAACTTTGGTGATATAGGAGTTCAACAAGATAAAAGACGTGGTGTAACTCAAATGGGA
AATACAGACTATATTACTGAAGCTACTATTATGAGACCAGCTGAGGTTGGTTATAGTGCA
CCATATTATTCTTTTGAGGCATCTACACAAGGGCCATTTAAAACACCTATTGCAGCAGGA
CGGGGGGGAGCGCAAACAGATGAAAATCAAGCAGCAGATGGTGATCCAAGATATGCATTT
GGTAGACAACATGGTCAAAAAACTACTACAACAGGAGAAACACCTGAGAGATTTACATAT
ATAGCACATCAAGATACAGGAAGATATCCAGAAGGAGATTGGATTCAAAATATTAACTTT
AACCTTCCTGTAACAAATGATAATGTATTGCTACCAACAGATCCAATTGGAGGTAAAACA
GGAATTAACTATACTAATATATTTAATACTTATGGTCCTTTAACTGCATTAAATAATGTG
CCACCAGTTTATCCAAATGGTCAAATTTGGGATAAAGAATTTGATACTGACTTAAAACCA
AGACTTCATGTAAATGCACCATTTGTTTGTCAAAATAATTGTCCTGGTCAATTATTTGTA
AAAGTTGCGCCTAATTTAACAAATGAATATGATCCTGATGCATCTGCTAATATGTCAAGA
ATTGTAACTTACTCAGATTTTTGGTGGAAAGGTAAATTAGTATTTAAAGCTAAACTAAGA
GCATCTCATACTTGGAATCCAATTCAACAAATGAGTATTAATGTAGATAACCAATTTAAC
TATGTACCAAATAATATTGGAGCTATGAAAATTGTGTATGAAAAATCTCAACTAGCACCT
AGA
>MK570684 FPV-186/AUS/2017/G3
ATGAGTGATGGAGCAGTTCAACCAGACGGTGGTCAACCTGCTGTCAGAAATGAAAGAGCT
ACAGGATCTGGGAACGGGTCTGGAGGCGGGGGTGGTGGTGGTTCTGGGGGTGTGGGGATT
TCTACGGGTACTTTCAATAATCAGACGGAATTTAAATTTTTGGAAAACGGATGGGTGGAA
ATCACAGCAAACTCAAGCAGACTTGTACATTTAAATATGCCAGAAAGTGAAAATTATAAA
AGAGTAGTTGTAAATAATATGGATAAAACTGCAGTTAAAGGAAACATGGCTTTAGATGAT
ACTCATGTACAAATTGTAACACCTTGGTCATTGGTTGATGCAAATGCTTGGGGAGTTTGG
TTTAATCCAGGAGATTGGCAACTAATTGTAAATACTATGAGTGAGTTGCATTTAGTTAGT
TTTGAACAAGAAATTTTTAATGTTGTTTTAAAGACTGTTTCAGAATCTGCTACTCAGCCA
CCAACTAAAGTTTATAATAATGATTTAACTGCATCATTGATGGTTGCATTAGATAGTAAT
AATACTATGCCATTTACTCCAGCAGCTATGAGATCTGAGACATTGGGTTTTTATCCATGG
AAACCAACCATACCAACTCCATGGAGATATTATTTTCAATGGGATAGAACATTAATACCA
TCTCATACTGGAACTAGTGGCACACCAACAAATGTATATCATGGTACAGATCCAGATGAT
GTTCAATTTTATACTATTGAAAATTCTGTGCCAGTACACTTACTAAGAACAGGTGATGAA
TTTGCTACAGGAACATTTTTTTTTGATTGTAAACCATGCAGACTAACACATACATGGCAA
ACAAATAGAGCATTGGGCTTACCACCATTTCTAAATTCTTTGCCTCAATCTGAAGGAGCT
ACTAACTTTGGTGATATAGGAGTTCAACAAGATAAAAGACGTGGTGTAACTCAAATGGGA
AATACAGACTATATTACTGAAGCTACTATTATGAGACCAGCTGAGGTTGGTTATAGTGCA
CCATATTATTCTTTTGAGGCATCTACACAAGGGCCATTTAAAACACCTATTGCAGCAGGA
CGGGGGGGAGCGCAAACAGATGAAAATCAAGCAGCAGATGGTGATCCAAGATATGCATTT
GGTAGACAACATGGTCAAAAAACTACTACAACAGGAGAAACACCTGAGAGATTTACATAT
ATAGCACATCAAGATACAGGAAGATATCCAGAAGGAGATTGGATTCAAAATATTAACTTT
AACCTTCCTGTAACAAATGATAATGTATTGCTACCAACAGATCCAATTGGAGGTAAAACA
GGAATTAACTATACTAATATATTTAATACTTATGGTCCTTTAACTGCATTAAATAATGTG
CCACCAGTTTATCCAAATGGTCAAATTTGGGATAAAGAATTTGATACTGACTTAAAACCA
AGACTTCATGTAAATGCACCATTTGTTTGTCAAAATAATTGTCCTGGTCAATTATTTGTA
AAAGTTGCGCCTAATTTAACAAATGAATATGATCCTGATGCATCTGCTAATATGTCAAGA
ATTGTAACTTACTCAGATTTTTGGTGGAAAGGTAAATTAGTATTTAAAGCTAAACTAAGA
GCATCTCATACTTGGAATCCAATTCAACAAATGAGTATTAATGTAGATAACCAATTTAAC
TATGTACCAAATAATATTGGAGCTATGAAAATTGTGTATGAAAAATCTCAACTAGCACCT
AGA
>MK570685 FPV-187/AUS/2017/G3
ATGAGTGATGGAGCAGTTCAACCAGACGGTGGTCAACCTGCTGTCAGAAATGAAAGAGCT
ACAGGATCTGGGAACGGGTCTGGAGGCGGGGGTGGTGGTGGTTCTGGGGGTGTGGGGATT
TCTACGGGTACTTTCAATAATCAGACGGAATTTAAATTTTTGGAAAACGGATGGGTGGAA
ATCACAGCAAACTCAAGCAGACTTGTACATTTAAATATGCCAGAAAGTGAAAATTATAAA
AGAGTAGTTGTAAATAATATGGATAAAACTGCAGTTAAAGGAAACATGGCTTTAGATGAT
ACTCATGTACAAATTGTAACACCTTGGTCATTGGTTGATGCAAATGCTTGGGGAGTTTGG
TTTAATCCAGGAGATTGGCAACTAATTGTAAATACTATGAGTGAGTTGCATTTAGTTAGT
TTTGAACAAGAAATTTTTAATGTTGTTTTAAAGACTGTTTCAGAATCTGCTACTCAGCCA
CCAACTAAAGTTTATAATAATGATTTAACTGCATCATTGATGGTTGCATTAGATAGTAAT
AATACTATGCCATTTACTCCAGCAGCTATGAGATCTGAGACATTGGGTTTTTATCCATGG
AAACCAACCATACCAACTCCATGGAGATATTATTTTCAATGGGATAGAACATTAATACCA
TCTCATACTGGAACTAGTGGCACACCAACAAATGTATATCATGGTACAGATCCAGATGAT
GTTCAATTTTATACTATTGAAAATTCTGTGCCAGTACACTTACTAAGAACAGGTGATGAA
TTTGCTACAGGAACATTTTTTTTTGATTGTAAACCATGCAGACTAACACATACATGGCAA
ACAAATAGAGCATTGGGCTTACCACCATTTCTAAATTCTTTGCCTCAATCTGAAGGAGCT
ACTAACTTTGGTGATATAGGAGTTCAACAAGATAAAAGACGTGGTGTAACTCAAATGGGA
AATACAGACTATATTACTGAAGCTACTATTATGAGACCAGCTGAGGTTGGTTATAGTGCA
CCATATTATTCTTTTGAGGCATCTACACAAGGGCCATTTAAAACACCTATTGCAGCAGGA
CGGGGGGGAGCGCAAACAGATGAAAATCAAGCAGCAGATGGTGATCCAAGATATGCATTT
GGTAGACAACATGGTCAAAAAACTACTACAACAGGAGAAACACCTGAGAGATTTACATAT
ATAGCACATCAAGATACAGGAAGATATCCAGAAGGAGATTGGATTCAAAATATTAACTTT
AACCTTCCTGTAACAAATGATAATGTATTGCTACCAACAGATCCAATTGGAGGTAAAACA
GGAATTAACTATACTAATATATTTAATACTTATGGTCCTTTAACTGCATTAAATAATGTG
CCACCAGTTTATCCAAATGGTCAAATTTGGGATAAAGAATTTGATACTGACTTAAAACCA
AGACTTCATGTAAATGCACCATTTGTTTGTCAAAATAATTGTCCTGGTCAATTATTTGTA
AAAGTTGCGCCTAATTTAACAAATGAATATGATCCTGATGCATCTGCTAATATGTCAAGA
ATTGTAACTTACTCAGATTTTTGGTGGAAAGGTAAATTAGTATTTAAAGCTAAACTAAGA
GCATCTCATACTTGGAATCCAATTCAACAAATGAGTATTAATGTAGATAACCAATTTAAC
TATGTACCAAATAATATTGGAGCTATGAAAATTGTGTATGAAAAATCTCAACTAGCACCT
AGA
>MK570686 FPV-188/AUS/2017/G3
ATGAGTGATGGAGCAGTTCAACCAGACGGTGGTCAACCTGCTGTCAGAAATGAAAGAGCT
ACAGGATCTGGGAACGGGTCTGGAGGCGGGGGTGGTGGTGGTTCTGGGGGTGTGGGGATT
TCTACGGGTACTTTCAATAATCAGACGGAATTTAAATTTTTGGAAAACGGATGGGTGGAA
ATCACAGCAAACTCAAGCAGACTTGTACATTTAAATATGCCAGAAAGTGAAAATTATAAA
AGAGTAGTTGTAAATAATATGGATAAAACTGCAGTTAAAGGAAACATGGCTTTAGATGAT
ACTCATGTACAAATTGTAACACCTTGGTCATTGGTTGATGCAAATGCTTGGGGAGTTTGG
TTTAATCCAGGAGATTGGCAACTAATTGTAAATACTATGAGTGAGTTGCATTTAGTTAGT
TTTGAACAAGAAATTTTTAATGTTGTTTTAAAGACTGTTTCAGAATCTGCTACTCAGCCA
CCAACTAAAGTTTATAATAATGATTTAACTGCATCATTGATGGTTGCATTAGATAGTAAT
AATACTATGCCATTTACTCCAGCAGCTATGAGATCTGAGACATTGGGTTTTTATCCATGG
AAACCAACCATACCAACTCCATGGAGATATTATTTTCAATGGGATAGAACATTAATACCA
TCTCATACTGGAACTAGTGGCACACCAACAAATGTATATCATGGTACAGATCCAGATGAT
GTTCAATTTTATACTATTGAAAATTCTGTGCCAGTACACTTACTAAGAACAGGTGATGAA
TTTGCTACAGGAACATTTTTTTTTGATTGTAAACCATGCAGACTAACACATACATGGCAA
ACAAATAGAGCATTGGGCTTACCACCATTTCTAAATTCTTTGCCTCAATCTGAAGGAGCT
ACTAACTTTGGTGATATAGGAGTTCAACAAGATAAAAGACGTGGTGTAACTCAAATGGGA
AATACAGACTATATTACTGAAGCTACTATTATGAGACCAGCTGAGGTTGGTTATAGTGCA
CCATATTATTCTTTTGAGGCATCTACACAAGGGCCATTTAAAACACCTATTGCAGCAGGA
CGGGGGGGAGCGCAAACAGATGAAAATCAAGCAGCAGATGGTGATCCAAGATATGCATTT
GGTAGACAACATGGTCAAAAAACTACTACAACAGGAGAAACACCTGAGAGATTTACATAT
ATAGCACATCAAGATACAGGAAGATATCCAGAAGGAGATTGGATTCAAAATATTAACTTT
AACCTTCCTGTAACAAATGATAATGTATTGCTACCAACAGATCCAATTGGAGGTAAAACA
GGAATTAACTATACTAATATATTTAATACTTATGGTCCTTTAACTGCATTAAATAATGTG
CCACCAGTTTATCCAAATGGTCAAATTTGGGATAAAGAATTTGATACTGACTTAAAACCA
AGACTTCATGTAAATGCACCATTTGTTTGTCAAAATAATTGTCCTGGTCAATTATTTGTA
AAAGTTGCGCCTAATTTAACAAATGAATATGATCCTGATGCATCTGCTAATATGTCAAGA
ATTGTAACTTACTCAGATTTTTGGTGGAAAGGTAAATTAGTATTTAAAGCTAAACTAAGA
GCATCTCATACTTGGAATCCAATTCAACAAATGAGTATTAATGTAGATAACCAATTTAAC
TATGTACCAAATAATATTGGAGCTATGAAAATTGTGTATGAAAAATCTCAACTAGCACCT
AGA
>MK570687 FPV-189/AUS/2017/G3
ATGAGTGATGGAGCAGTTCAACCAGACGGTGGTCAACCTGCTGTCAGAAATGAAAGAGCT
ACAGGATCTGGGAACGGGTCTGGAGGCGGGGGTGGTGGTGGTTCTGGGGGTGTGGGGATT
TCTACGGGTACTTTCAATAATCAGACGGAATTTAAATTTTTGGAAAACGGATGGGTGGAA
ATCACAGCAAACTCAAGCAGACTTGTACATTTAAATATGCCAGAAAGTGAAAATTATAAA
AGAGTAGTTGTAAATAATATGGATAAAACTGCAGTTAAAGGAAACATGGCTTTAGATGAT
ACTCATGTACAAATTGTAACACCTTGGTCATTGGTTGATGCAAATGCTTGGGGAGTTTGG
TTTAATCCAGGAGATTGGCAACTAATTGTAAATACTATGAGTGAGTTGCATTTAGTTAGT
TTTGAACAAGAAATTTTTAATGTTGTTTTAAAGACTGTTTCAGAATCTGCTACTCAGCCA
CCAACTAAAGTTTATAATAATGATTTAACTGCATCATTGATGGTTGCATTAGATAGTAAT
AATACTATGCCATTTACTCCAGCAGCTATGAGATCTGAGACATTGGGTTTTTATCCATGG
AAACCAACCATACCAACTCCATGGAGATATTATTTTCAATGGGATAGAACATTAATACCA
TCTCATACTGGAACTAGTGGCACACCAACAAATGTATATCATGGTACAGATCCAGATGAT
GTTCAATTTTATACTATTGAAAATTCTGTGCCAGTACACTTACTAAGAACAGGTGATGAA
TTTGCTACAGGAACATTTTTTTTTGATTGTAAACCATGCAGACTAACACATACATGGCAA
ACAAATAGAGCATTGGGCTTACCACCATTTCTAAATTCTTTGCCTCAATCTGAAGGAGCT
ACTAACTTTGGTGATATAGGAGTTCAACAAGATAAAAGACGTGGTGTAACTCAAATGGGA
AATACAGACTATATTACTGAAGCTACTATTATGAGACCAGCTGAGGTTGGTTATAGTGCA
CCATATTATTCTTTTGAGGCATCTACACAAGGGCCATTTAAAACACCTATTGCAGCAGGA
CGGGGGGGAGCGCAAACAGATGAAAATCAAGCAGCAGATGGTGATCCAAGATATGCATTT
GGTAGACAACATGGTCAAAAAACTACTACAACAGGAGAAACACCTGAGAGATTTACATAT
ATAGCACATCAAGATACAGGAAGATATCCAGAAGGAGATTGGATTCAAAATATTAACTTT
AACCTTCCTGTAACAAATGATAATGTATTGCTACCAACAGATCCAATTGGAGGTAAAACA
GGAATTAACTATACTAATATATTTAATACTTATGGTCCTTTAACTGCATTAAATAATGTG
CCACCAGTTTATCCAAATGGTCAAATTTGGGATAAAGAATTTGATACTGACTTAAAACCA
AGACTTCATGTAAATGCACCATTTGTTTGTCAAAATAATTGTCCTGGTCAATTATTTGTA
AAAGTTGCGCCTAATTTAACAAATGAATATGATCCTGATGCATCTGCTAATATGTCAAGA
ATTGTAACTTACTCAGATTTTTGGTGGAAAGGTAAATTAGTATTTAAAGCTAAACTAAGA
GCATCTCATACTTGGAATCCAATTCAACAAATGAGTATTAATGTAGATAACCAATTTAAC
TATGTACCAAATAATATTGGAGCTATGAAAATTGTGTATGAAAAATCTCAACTAGCACCT
AGA
>MK570688 FPV-190/AUS/2017/G3
ATGAGTGATGGAGCAGTTCAACCAGACGGTGGTCAACCTGCTGTCAGAAATGAAAGAGCT
ACAGGATCTGGGAACGGGTCTGGAGGCGGGGGTGGTGGTGGTTCTGGGGGTGTGGGGATT
TCTACGGGTACTTTCAATAATCAGACGGAATTTAAATTTTTGGAAAACGGATGGGTGGAA
ATCACAGCAAACTCAAGCAGACTTGTACATTTAAATATGCCAGAAAGTGAAAATTATAAA
AGAGTAGTTGTAAATAATATGGATAAAACTGCAGTTAAAGGAAACATGGCTTTAGATGAT
ACTCATGTACAAATTGTAACACCTTGGTCATTGGTTGATGCAAATGCTTGGGGAGTTTGG
TTTAATCCAGGAGATTGGCAACTAATTGTAAATACTATGAGTGAGTTGCATTTAGTTAGT
TTTGAACAAGAAATTTTTAATGTTGTTTTAAAGACTGTTTCAGAATCTGCTACTCAGCCA
CCAACTAAAGTTTATAATAATGATTTAACTGCATCATTGATGGTTGCATTAGATAGTAAT
AATACTATGCCATTTACTCCAGCAGCTATGAGATCTGAGACATTGGGTTTTTATCCATGG
AAACCAACCATACCAACTCCATGGAGATATTATTTTCAATGGGATAGAACATTAATACCA
TCTCATACTGGAACTAGTGGCACACCAACAAATGTATATCATGGTACAGATCCAGATGAT
GTTCAATTTTATACTATTGAAAATTCTGTGCCAGTACACTTACTAAGAACAGGTGATGAA
TTTGCTACAGGAACATTTTTTTTTGATTGTAAACCATGCAGACTAACACATACATGGCAA
ACAAATAGAGCATTGGGCTTACCACCATTTCTAAATTCTTTGCCTCAATCTGAAGGAGCT
ACTAACTTTGGTGATATAGGAGTTCAACAAGATAAAAGACGTGGTGTAACTCAAATGGGA
AATACAGACTATATTACTGAAGCTACTATTATGAGACCAGCTGAGGTTGGTTATAGTGCA
CCATATTATTCTTTTGAGGCATCTACACAAGGGCCATTTAAAACACCTATTGCAGCAGGA
CGGGGGGGAGCGCAAACAGATGAAAATCAAGCAGCAGATGGTGATCCAAGATATGCATTT
GGTAGACAACATGGTCAAAAAACTACTACAACAGGAGAAACACCTGAGAGATTTACATAT
ATAGCACATCAAGATACAGGAAGATATCCAGAAGGAGATTGGATTCAAAATATTAACTTT
AACCTTCCTGTAACAAATGATAATGTATTGCTACCAACAGATCCAATTGGAGGTAAAACA
GGAATTAACTATACTAATATATTTAATACTTATGGTCCTTTAACTGCATTAAATAATGTG
CCACCAGTTTATCCAAATGGTCAAATTTGGGATAAAGAATTTGATACTGACTTAAAACCA
AGACTTCATGTAAATGCACCATTTGTTTGTCAAAATAATTGTCCTGGTCAATTATTTGTA
AAAGTTGCGCCTAATTTAACAAATGAATATGATCCTGATGCATCTGCTAATATGTCAAGA
ATTGTAACTTACTCAGATTTTTGGTGGAAAGGTAAATTAGTATTTAAAGCTAAACTAAGA
GCATCTCATACTTGGAATCCAATTCAACAAATGAGTATTAATGTAGATAACCAATTTAAC
TATGTACCAAATAATATTGGAGCTATGAAAATTGTGTATGAAAAATCTCAACTAGCACCT
AGA
>MK570689 FPV-191/AUS/2017/G3
ATGAGTGATGGAGCAGTTCAACCAGACGGTGGTCAACCTGCTGTCAGAAATGAAAGAGCT
ACAGGATCTGGGAACGGGTCTGGAGGCGGGGGTGGTGGTGGTTCTGGGGGTGTGGGGATT
TCTACGGGTACTTTCAATAATCAGACGGAATTTAAATTTTTGGAAAACGGATGGGTGGAA
ATCACAGCAAACTCAAGCAGACTTGTACATTTAAATATGCCAGAAAGTGAAAATTATAAA
AGAGTAGTTGTAAATAATATGGATAAAACTGCAGTTAAAGGAAACATGGCTTTAGATGAT
ACTCATGTACAAATTGTAACACCTTGGTCATTGGTTGATGCAAATGCTTGGGGAGTTTGG
TTTAATCCAGGAGATTGGCAACTAATTGTAAATACTATGAGTGAGTTGCATTTAGTTAGT
TTTGAACAAGAAATTTTTAATGTTGTTTTAAAGACTGTTTCAGAATCTGCTACTCAGCCA
CCAACTAAAGTTTATAATAATGATTTAACTGCATCATTGATGGTTGCATTAGATAGTAAT
AATACTATGCCATTTACTCCAGCAGCTATGAGATCTGAGACATTGGGTTTTTATCCATGG
AAACCAACCATACCAACTCCATGGAGATATTATTTTCAATGGGATAGAACATTAATACCA
TCTCATACTGGAACTAGTGGCACACCAACAAATGTATATCATGGTACAGATCCAGATGAT
GTTCAATTTTATACTATTGAAAATTCTGTGCCAGTACACTTACTAAGAACAGGTGATGAA
TTTGCTACAGGAACATTTTTTTTTGATTGTAAACCATGCAGACTAACACATACATGGCAA
ACAAATAGAGCATTGGGCTTACCACCATTTCTAAATTCTTTGCCTCAATCTGAAGGAGCT
ACTAACTTTGGTGATATAGGAGTTCAACAAGATAAAAGACGTGGTGTAACTCAAATGGGA
AATACAGACTATATTACTGAAGCTACTATTATGAGACCAGCTGAGGTTGGTTATAGTGCA
CCATATTATTCTTTTGAGGCATCTACACAAGGGCCATTTAAAACACCTATTGCAGCAGGA
CGGGGGGGAGCGCAAACAGATGAAAATCAAGCAGCAGATGGTGATCCAAGATATGCATTT
GGTAGACAACATGGTCAAAAAACTACTACAACAGGAGAAACACCTGAGAGATTTACATAT
ATAGCACATCAAGATACAGGAAGATATCCAGAAGGAGATTGGATTCAAAATATTAACTTT
AACCTTCCTGTAACAAATGATAATGTATTGCTACCAACAGATCCAATTGGAGGTAAAACA
GGAATTAACTATACTAATATATTTAATACTTATGGTCCTTTAACTGCATTAAATAATGTG
CCACCAGTTTATCCAAATGGTCAAATTTGGGATAAAGAATTTGATACTGACTTAAAACCA
AGACTTCATGTAAATGCACCATTTGTTTGTCAAAATAATTGTCCTGGTCAATTATTTGTA
AAAGTTGCGCCTAATTTAACAAATGAATATGATCCTGATGCATCTGCTAATATGTCAAGA
ATTGTAACTTACTCAGATTTTTGGTGGAAAGGTAAATTAGTATTTAAAGCTAAACTAAGA
GCATCTCATACTTGGAATCCAATTCAACAAATGAGTATTAATGTAGATAACCAATTTAAC
TATGTACCAAATAATATTGGAGCTATGAAAATTGTGTATGAAAAATCTCAACTAGCACCT
AGA
>MK570690 FPV-192/AUS/2017/G3
ATGAGTGATGGAGCAGTTCAACCAGACGGTGGTCAACCTGCTGTCAGAAATGAAAGAGCT
ACAGGATCTGGGAACGGGTCTGGAGGCGGGGGTGGTGGTGGTTCTGGGGGTGTGGGGATT
TCTACGGGTACTTTCAATAATCAGACGGAATTTAAATTTTTGGAAAACGGATGGGTGGAA
ATCACAGCAAACTCAAGCAGACTTGTACATTTAAATATGCCAGAAAGTGAAAATTATAAA
AGAGTAGTTGTAAATAATATGGATAAAACTGCAGTTAAAGGAAACATGGCTTTAGATGAT
ACTCATGTACAAATTGTAACACCTTGGTCATTGGTTGATGCAAATGCTTGGGGAGTTTGG
TTTAATCCAGGAGATTGGCAACTAATTGTAAATACTATGAGTGAGTTGCATTTAGTTAGT
TTTGAACAAGAAATTTTTAATGTTGTTTTAAAGACTGTTTCAGAATCTGCTACTCAGCCA
CCAACTAAAGTTTATAATAATGATTTAACTGCATCATTGATGGTTGCATTAGATAGTAAT
AATACTATGCCATTTACTCCAGCAGCTATGAGATCTGAGACATTGGGTTTTTATCCATGG
AAACCAACCATACCAACTCCATGGAGATATTATTTTCAATGGGATAGAACATTAATACCA
TCTCATACTGGAACTAGTGGCACACCAACAAATGTATATCATGGTACAGATCCAGATGAT
GTTCAATTTTATACTATTGAAAATTCTGTGCCAGTACACTTACTAAGAACAGGTGATGAA
TTTGCTACAGGAACATTTTTTTTTGATTGTAAACCATGCAGACTAACACATACATGGCAA
ACAAATAGAGCATTGGGCTTACCACCATTTCTAAATTCTTTGCCTCAATCTGAAGGAGCT
ACTAACTTTGGTGATATAGGAGTTCAACAAGATAAAAGACGTGGTGTAACTCAAATGGGA
AATACAGACTATATTACTGAAGCTACTATTATGAGACCAGCTGAGGTTGGTTATAGTGCA
CCATATTATTCTTTTGAGGCATCTACACAAGGGCCATTTAAAACACCTATTGCAGCAGGA
CGGGGGGGAGCGCAAACAGATGAAAATCAAGCAGCAGATGGTGATCCAAGATATGCATTT
GGTAGACAACATGGTCAAAAAACTACTACAACAGGAGAAACACCTGAGAGATTTACATAT
ATAGCACATCAAGATACAGGAAGATATCCAGAAGGAGATTGGATTCAAAATATTAACTTT
AACCTTCCTGTAACAAATGATAATGTATTGCTACCAACAGATCCAATTGGAGGTAAAACA
GGAATTAACTATACTAATATATTTAATACTTATGGTCCTTTAACTGCATTAAATAATGTG
CCACCAGTTTATCCAAATGGTCAAATTTGGGATAAAGAATTTGATACTGACTTAAAACCA
AGACTTCATGTAAATGCACCATTTGTTTGTCAAAATAATTGTCCTGGTCAATTATTTGTA
AAAGTTGCGCCTAATTTAACAAATGAATATGATCCTGATGCATCTGCTAATATGTCAAGA
ATTGTAACTTACTCAGATTTTTGGTGGAAAGGTAAATTAGTATTTAAAGCTAAACTAAGA
GCATCTCATACTTGGAATCCAATTCAACAAATGAGTATTAATGTAGATAACCAATTTAAC
TATGTACCAAATAATATTGGAGCTATGAAAATTGTGTATGAAAAATCTCAACTAGCACCT
AGA
>MK570691 FPV-201/AUS/2017/G3
ATGAGTGATGGAGCAGTTCAACCAGACGGTGGTCAACCTGCTGTCAGAAATGAAAGAGCT
ACAGGATCTGGGAACGGGTCTGGAGGCGGGGGTGGTGGTGGTTCTGGGGGTGTGGGGATT
TCTACGGGTACTTTCAATAATCAGACGGAATTTAAATTTTTGGAAAACGGATGGGTGGAA
ATCACAGCAAACTCAAGCAGACTTGTACATTTAAATATGCCAGAAAGTGAAAATTATAAA
AGAGTAGTTGTAAATAATATGGATAAAACTGCAGTTAAAGGAAACATGGCTTTAGATGAT
ACTCATGTACAAATTGTAACACCTTGGTCATTGGTTGATGCAAATGCTTGGGGAGTTTGG
TTTAATCCAGGAGATTGGCAACTAATTGTAAATACTATGAGTGAGTTGCATTTAGTTAGT
TTTGAACAAGAAATTTTTAATGTTGTTTTAAAGACTGTTTCAGAATCTGCTACTCAGCCA
CCAACTAAAGTTTATAATAATGATTTAACTGCATCATTGATGGTTGCATTAGATAGTAAT
AATACTATGCCATTTACTCCAGCAGCTATGAGATCTGAGACATTGGGTTTTTATCCATGG
AAACCAACCATACCAACTCCATGGAGATATTATTTTCAATGGGATAGAACATTAATACCA
TCTCATACTGGAACTAGTGGCACACCAACAAATGTATATCATGGTACAGATCCAGATGAT
GTTCAATTTTATACTATTGAAAATTCTGTGCCAGTACACTTACTAAGAACAGGTGATGAA
TTTGCTACAGGAACATTTTTTTTTGATTGTAAACCATGCAGACTAACACATACATGGCAA
ACAAATAGAGCATTGGGCTTACCACCATTTCTAAATTCTTTGCCTCAATCTGAAGGAGCT
ACTAACTTTGGTGATATAGGAGTTCAACAAGATAAAAGACGTGGTGTAACTCAAATGGGA
AATACAGACTATATTACTGAAGCTACTATTATGAGACCAGCTGAGGTTGGTTATAGTGCA
CCATATTATTCTTTTGAGGCATCTACACAAGGGCCATTTAAAACACCTATTGCAGCAGGA
CGGGGGGGAGCGCAAACAGATGAAAATCAAGCAGCAGATGGTGATCCAAGATATGCATTT
GGTAGACAACATGGTCAAAAAACTACTACAACAGGAGAAACACCTGAGAGATTTACATAT
ATAGCACATCAAGATACAGGAAGATATCCAGAAGGAGATTGGATTCAAAATATTAACTTT
AACCTTCCTGTAACAAATGATAATGTATTGCTACCAACAGATCCAATTGGAGGTAAAACA
GGAATTAACTATACTAATATATTTAATACTTATGGTCCTTTAACTGCATTAAATAATGTG
CCACCAGTTTATCCAAATGGTCAAATTTGGGATAAAGAATTTGATACTGACTTAAAACCA
AGACTTCATGTAAATGCACCATTTGTTTGTCAAAATAATTGTCCTGGTCAATTATTTGTA
AAAGTTGCGCCTAATTTAACAAATGAATATGATCCTGATGCATCTGCTAATATGTCAAGA
ATTGTAACTTACTCAGATTTTTGGTGGAAAGGTAAATTAGTATTTAAAGCTAAACTAAGA
GCATCTCATACTTGGAATCCAATTCAACAAATGAGTATTAATGTAGATAACCAATTTAAC
TATGTACCAAATAATATTGGAGCTATGAAAATTGTGTATGAAAAATCTCAACTAGCACCT
AGA
>MK570692 FPV-202/AUS/2017/G3
ATGAGTGATGGAGCAGTTCAACCAGACGGTGGTCAACCTGCTGTCAGAAATGAAAGAGCT
ACAGGATCTGGGAACGGGTCTGGAGGCGGGGGTGGTGGTGGTTCTGGGGGTGTGGGGATT
TCTACGGGTACTTTCAATAATCAGACGGAATTTAAATTTTTGGAAAACGGATGGGTGGAA
ATCACAGCAAACTCAAGCAGACTTGTACATTTAAATATGCCAGAAAGTGAAAATTATAAA
AGAGTAGTTGTAAATAATATGGATAAAACTGCAGTTAAAGGAAACATGGCTTTAGATGAT
ACTCATGTACAAATTGTAACACCTTGGTCATTGGTTGATGCAAATGCTTGGGGAGTTTGG
TTTAATCCAGGAGATTGGCAACTAATTGTAAATACTATGAGTGAGTTGCATTTAGTTAGT
TTTGAACAAGAAATTTTTAATGTTGTTTTAAAGACTGTTTCAGAATCTGCTACTCAGCCA
CCAACTAAAGTTTATAATAATGATTTAACTGCATCATTGATGGTTGCATTAGATAGTAAT
AATACTATGCCATTTACTCCAGCAGCTATGAGATCTGAGACATTGGGTTTTTATCCATGG
AAACCAACCATACCAACTCCATGGAGATATTATTTTCAATGGGATAGAACATTAATACCA
TCTCATACTGGAACTAGTGGCACACCAACAAATATATATCATGGTACAGATCCAGATGAT
GTTCAATTTTATACTATTGAAAATTCTGTGCCAGTACACTTACTAAGAACAGGTGATGAA
TTTGCTACAGGAACATTTTTTTTTGATTGTAAACCATGCAGACTAACACATACATGGCAA
ACAAATAGAGCATTGGGCTTACCACCATTTCTAAATTCTTTGCCTCAATCTGAAGGAGCT
ACTAACTTTGGTGATATAGGAGTTCAACAAGATAAAAGACGTGGTGTAACTCAAATGGGA
AATACAGACTATATTACTGAAGCTACTATTATGAGACCAGCTGAGGTTGGTTATAGTGCA
CCATATTATTCTTTTGAGGCATCTACACAAGGGCCATTTAAAACACCTATTGCAGCAGGA
CGGGGGGGAGCGCAAACAGATGAAAATCAAGCAGCAGATGGTGATCCAAGATATGCATTT
GGTAGACAACATGGTCAAAAAACTACTACAACAGGAGAAACACCTGAGAGATTTACATAT
ATAGCACATCAAGATACAGGAAGATATCCAGAAGGAGATTGGATTCAAAATATTAACTTT
AACCTTCCTGTAACAAATGATAATGTATTGCTACCAACAGATCCAATTGGAGGTAAAACA
GGAATTAACTATACTAATATATTTAATACTTATGGTCCTTTAACTGCATTAAATAATGTG
CCACCAGTTTATCCAAATGGTCAAATTTGGGATAAAGAATTTGATACTGACTTAAAACCA
AGACTTCATGTAAATGCACCATTTGTTTGTCAAAATAATTGTCCTGGTCAATTATTTGTA
AAAGTTGCGCCTAATTTAACAAATGAATATGATCCTGATGCATCTGCTAATATGTCAAGA
ATTGTAACTTACTCAGATTTTTGGTGGAAAGGTAAATTAGTATTTAAAGCTAAACTAAGA
GCATCTCATACTTGGAATCCAATTCAACAAATGAGTATTAATGTAGATAACCAATTTAAC
TATGTACCAAATAATATTGGAGCTATGAAAATTGTGTATGAAAAATCTCAACTAGCACCT
AGA
>MK570693 FPV-203/AUS/2017/G3
ATGAGTGATGGAGCAGTTCAACCAGACGGTGGTCAACCTGCTGTCAGAAATGAAAGAGCT
ACAGGATCTGGGAACGGGTCTGGAGGCGGGGGTGGTGGTGGTTCTGGGGGTGTGGGGATT
TCTACGGGTACTTTCAATAATCAGACGGAATTTAAATTTTTGGAAAACGGATGGGTGGAA
ATCACAGCAAACTCAAGCAGACTTGTACATTTAAATATGCCAGAAAGTGAAAATTATAAA
AGAGTAGTTGTAAATAATATGGATAAAACTGCAGTTAAAGGAAACATGGCTTTAGATGAT
ACTCATGTACAAATTGTAACACCTTGGTCATTGGTTGATGCAAATGCTTGGGGAGTTTGG
TTTAATCCAGGAGATTGGCAACTAATTGTAAATACTATGAGTGAGTTGCATTTAGTTAGT
TTTGAACAAGAAATTTTTAATGTTGTTTTAAAGACTGTTTCAGAATCTGCTACTCAGCCA
CCAACTAAAGTTTATAATAATGATTTAACTGCATCATTGATGGTTGCATTAGATAGTAAT
AATACTATGCCATTTACTCCAGCAGCTATGAGATCTGAGACATTGGGTTTTTATCCATGG
AAACCAACCATACCAACTCCATGGAGATATTATTTTCAATGGGATAGAACATTAATACCA
TCTCATACTGGAACTAGTGGCACACCAACAAATGTATATCATGGTACAGATCCAGATGAT
GTTCAATTTTATACTATTGAAAATTCTGTGCCAGTACACTTACTAAGAACAGGTGATGAA
TTTGCTACAGGAACATTTTTTTTTGATTGTAAACCATGCAGACTAACACATACATGGCAA
ACAAATAGAGCATTGGGCTTACCACCATTTCTAAATTCTTTGCCTCAATCTGAAGGAGCT
ACTAACTTTGGTGATATAGGAGTTCAACAAGATAAAAGACGTGGTGTAACTCAAATGGGA
AATACAGACTATATTACTGAAGCTACTATTATGAGACCAGCTGAGGTTGGTTATAGTGCA
CCATATTATTCTTTTGAGGCATCTACACAAGGGCCATTTAAAACACCTATTGCAGCAGGA
CGGGGGGGAGCGCAAACAGATGAAAATCAAGCAGCAGATGGTGATCCAAGATATGCATTT
GGTAGACAACATGGTCAAAAAACTACTACAACAGGAGAAACACCTGAGAGATTTACATAT
ATAGCACATCAAGATACAGGAAGATATCCAGAAGGAGATTGGATTCAAAATATTAACTTT
AACCTTCCTGTAACAAATGATAATGTATTGCTACCAACAGATCCAATTGGAGGTAAAACA
GGAATTAACTATACTAATATATTTAATACTTATGGTCCTTTAACTGCATTAAATAATGTG
CCACCAGTTTATCCAAATGGTCAAATTTGGGATAAAGAATTTGATACTGACTTAAAACCA
AGACTTCATGTAAATGCACCATTTGTTTGTCAAAATAATTGTCCTGGTCAATTATTTGTA
AAAGTTGCGCCTAATTTAACAAATGAATATGATCCTGATGCATCTGCTAATATGTCAAGA
ATTGTAACTTACTCAGATTTTTGGTGGAAAGGTAAATTAGTATTTAAAGCTAAACTAAGA
GCATCTCATACTTGGAATCCAATTCAACAAATGAGTATTAATGTAGATAACCAATTTAAC
TATGTACCAAATAATATTGGAGCTATGAAAATTGTGTATGAAAAATCTCAACTAGCACCT
AGA
>MK570694 FPV-204/AUS/2017/G3
ATGAGTGATGGAGCAGTTCAACCAGACGGTGGTCAACCTGCTGTCAGAAATGAAAGAGCT
ACAGGATCTGGGAACGGGTCTGGAGGCGGGGGTGGTGGTGGTTCTGGGGGTGTGGGGATT
TCTACGGGTACTTTCAATAATCAGACGGAATTTAAATTTTTGGAAAACGGATGGGTGGAA
ATCACAGCAAACTCAAGCAGACTTGTACATTTAAATATGCCAGAAAGTGAAAATTATAAA
AGAGTAGTTGTAAATAATATGGATAAAACTGCAGTTAAAGGAAACATGGCTTTAGATGAT
ACTCATGTACAAATTGTAACACCTTGGTCATTGGTTGATGCAAATGCTTGGGGAGTTTGG
TTTAATCCAGGAGATTGGCAACTAATTGTAAATACTATGAGTGAGTTGCATTTAGTTAGT
TTTGAACAAGAAATTTTTAATGTTGTTTTAAAGACTGTTTCAGAATCTGCTACTCAGCCA
CCAACTAAAGTTTATAATAATGATTTAACTGCATCATTGATGGTTGCATTAGATAGTAAT
AATACTATGCCATTTACTCCAGCAGCTATGAGATCTGAGACATTGGGTTTTTATCCATGG
AAACCAACCATACCAACTCCATGGAGATATTATTTTCAATGGGATAGAACATTAATACCA
TCTCATACTGGAACTAGTGGCACACCAACAAATGTATATCATGGTACAGATCCAGATGAT
GTTCAATTTTATACTATTGAAAATTCTGTGCCAGTACACTTACTAAGAACAGGTGATGAA
TTTGCTACAGGAACATTTTTTTTTGATTGTAAACCATGCAGACTAACACATACATGGCAA
ACAAATAGAGCATTGGGCTTACCACCATTTCTAAATTCTTTGCCTCAATCTGAAGGAGCT
ACTAACTTTGGTGATATAGGAGTTCAACAAGATAAAAGACGTGGTGTAACTCAAATGGGA
AATACAGACTATATTACTGAAGCTACTATTATGAGACCAGCTGAGGTTGGTTATAGTGCA
CCATATTATTCTTTTGAGGCATCTACACAAGGGCCATTTAAAACACCTATTGCAGCAGGA
CGGGGGGGAGCGCAAACAGATGAAAATCAAGCAGCAGATGGTGATCCAAGATATGCATTT
GGTAGACAACATGGTCAAAAAACTACTACAACAGGAGAAACACCTGAGAGATTTACATAT
ATAGCACATCAAGATACAGGAAGATATCCAGAAGGAGATTGGATTCAAAATATTAACTTT
AACCTTCCTGTAACAAATGATAATGTATTGCTACCAACAGATCCAATTGGAGGTAAAACA
GGAATTAACTATACTAATATATTTAATACTTATGGTCCTTTAACTGCATTAAATAATGTG
CCACCAGTTTATCCAAATGGTCAAATTTGGGATAAAGAATTTGATACTGACTTAAAACCA
AGACTTCATGTAAATGCACCATTTGTTTGTCAAAATAATTGTCCTGGTCAATTATTTGTA
AAAGTTGCGCCTAATTTAACAAATGAATATGATCCTGATGCATCTGCTAATATGTCAAGA
ATTGTAACTTACTCAGATTTTTGGTGGAAAGGTAAATTAGTATTTAAAGCTAAACTAAGA
GCATCTCATACTTGGAATCCAATTCAACAAATGAGTATTAATGTAGATAACCAATTTAAC
TATGTACCAAATAATATTGGAGCTATGAAAATTGTGTATGAAAAATCTCAACTAGCACCT
AGA
>MK570695 FPV-205/AUS/2017/G2
ATGAGTGATGGAGCAGTTCAACCAGACGGTGGTCAACCTGCTGTCAGAAATGAAAGAGCT
ACAGGATCTGGGAACGGGTCTGGAGGCGGGGGTGGTGGTGGTTCTGGGGGTGTGGGGATT
TCTACGGGTACTTTCAATAATCAGACGGAATTTAAATTTTTGGAAAACGGATGGGTGGAA
ATCACAGCAAACTCAAGCAGACTTGTACATTTAAATATGCCAGAAAGTGAAAATTATAAA
AGAGTAGTTGTAAATAATATGGATAAAACTGCAGTTAAAGGAAACATGGCTTTAGATGAT
ACTCATGTACAAATTGTAACACCTTGGTCATTGGTTGATGCAAATGCTTGGGGAGTTTGG
TTTAATCCAGGAGATTGGCAACTAATTGTAAATACTATGAGTGAGTTGCATTTAGTTAGT
TTTGAACAAGAAATTTTTAATGTTGTTTTAAAGACTGTTTCAGAATCTGCTACTCAGCCA
CCAACTAAAGTTTATAATAATGATTTAACTGCATCATTGATGGTTGCATTAGATAGTAAT
AATACTATGCCATTTACTCCAGCAGCTATGAGATCTGAGACATTGGGTTTTTATCCATGG
AAACCAACCATACCAACTCCATGGAGATATTATTTTCAATGGGATAGAACATTAATACCA
TCTCATACTGGAACTAGTGGCACACCAACAAATGTATATCATGGTACAGATCCAGATGAT
GTTCAATTTTATACTATTGAAAATTCTGTGCCAGTACACTTACTAAGAACAGGTGATGAA
TTTGCTACAGGAACATTTTTTTTTGATTGTAAACCATGTAGACTAACACATACATGGCAA
ACAAATAGAGCATTGGGCTTACCACCATTTTTAAATTCTTTGCCTCAATCTGAAGGAGCT
ACTAACTTTGGTGATATAGGAGTTCAACAAGATAAAAGACGTGGTGTAACTCAAATGGGA
AATACAGACTATATTACTGAAGCTACTATTATGAGACCAGCTGAGGTTGGTTATAGTGCA
CCATATTATTCCTTTGAAGCGTCTACACAAGGGCCATTTAAAACACCTATTGCAGCAGGA
CGGGGGGGAGCGCAAACAGATGAAAATCAAGCAGCAGATGGTGATCCAAGATATGCATTT
GGTAGACAGCATGGTCAAAAAACTACTACAACAGGAGAAACACCTGAGAGATTTACATAT
ATAGCACATCAAGATACAGGAAGATATCCAGAAGGAGATTGGATTCAAAATATTAACTTT
AACCTTCCTGTAACAAATGATAATGTATTGTTACCAACAGATCCAATTGGAGGTAAAACA
GGAATTAACTATACTAATATATTTAATACTTATGGTCCTTTAACTGCATTAAATAATGTA
CCACCAGTTTATCCAAATGGTCAAATTTGGGATAAAGAATTTGATACTGACTTAAAACCA
AGACTTCATGTGAATGCACCATTTGTTTGTCAGAATAATTGTCCTGGTCAATTATTTGTA
AAAGTTGCGCCCAATTTAACGAATGAATATGATCCTGATGCATCTGCTAATATGTCAAGA
ATTGTAACTTATTCAGATTTTTGGTGGAAAGGTAAATTAGTATTTAAAGCTAAACTAAGA
GCATCTCATACTTGGAATCCAATTCAACAAATGAGTATTAATGTAGATAACCAATTTAAC
TATGTACCAAATAATATTGGAGCTATGAAAATTGTATATGAAAAATCTCAACTAGCACCT
AGA
>MK570705 FPV-234/AUS/2017/G3
ATGAGTGATGGAGCAGTTCAACCAGACGGTGGTCAACCTGCTGTCAGAAATGAAAGAGCT
ACAGGATCTGGGAACGGGTCTGGAGGCGGGGGTGGTGGTGGTTCTGGGGGTGTGGGGATT
TCTACGGGTACTTTCAATAATCAGACGGAATTTAAATTTTTGGAAAACGGATGGGTGGAA
ATCACAGCAAACTCAAGCAGACTTGTACATTTAAATATGCCAGAAAGTGAAAATTATAAA
AGAGTAGTTGTAAATAATATGGATAAAACTGCAGTTAAAGGAAACATGGCTTTAGATGAT
ACTCATGTACAAATTGTAACACCTTGGTCATTGGTTGATGCAAATGCTTGGGGAGTTTGG
TTTAATCCAGGAGATTGGCAACTAATTGTAAATACTATGAGTGAGTTGCATTTAGTTAGT
TTTGAACAAGAAATTTTTAATGTTGTTTTAAAGACTGTTTCAGAATCTGCTACTCAGCCA
CCAACTAAAGTTTATAATAATGATTTAACTGCATCATTGATGGTTGCATTAGATAGTAAT
AATACTATGCCATTTACTCCAGCAGCTATGAGATCTGAGACATTGGGTTTTTATCCATGG
AAACCAACCATACCAACTCCATGGAGATATTATTTTCAATGGGATAGAACATTAATACCA
TCTCATACTGGAACTAGTGGCACACCAACAAATATATATCATGGTACAGATCCAGATGAT
GTTCAATTTTATACTATTGAAAATTCTGTGCCAGTACACTTACTAAGAACAGGTGATGAA
TTTGCTACAGGAACATTTTTTTTTGATTGTAAACCATGCAGACTAACACATACATGGCAA
ACAAATAGAGCATTGGGCTTACCACCATTTCTAAATTCTTTGCCTCAATCTGAAGGAGCT
ACTAACTTTGGTGATATAGGAGTTCAACAAGATAAAAGACGTGGTGTAACTCAAATGGGA
AATACAGACTATATTACTGAAGCTACTATTATGAGACCAGCTGAGGTTGGTTATAGTGCA
CCATATTATTCTTTTGAGGCATCTACACAAGGGCCATTTAAAACACCTATTGCAGCAGGA
CGGGGGGGAGCGCAAACAGATGAAAATCAAGCAGCAGATGGTGATCCAAGATATGCATTT
GGTAGACAACATGGTCAAAAAACTACTACAACAGGAGAAACACCTGAGAGATTTACATAT
ATAGCACATCAAGATACAGGAAGATATCCAGAAGGAGATTGGATTCAAAATATTAACTTT
AACCTTCCTGTAACAAATGATAATGTATTGCTACCAACAGATCCAATTGGAGGTAAAACA
GGAATTAACTATACTAATATATTTAATACTTATGGTCCTTTAACTGCATTAAATAATGTG
CCACCAGTTTATCCAAATGGTCAAATTTGGGATAAAGAATTTGATACTGACTTAAAACCA
AGACTTCATGTAAATGCACCATTTGTTTGTCAAAATAATTGTCCTGGTCAATTATTTGTA
AAAGTTGCGCCTAATTTAACAAATGAATATGATCCTGATGCATCTGCTAATATGTCAAGA
ATTGTAACTTACTCAGATTTTTGGTGGAAAGGTAAATTAGTATTTAAAGCTAAACTAAGA
GCATCTCATACTTGGAATCCAATTCAACAAATGAGTATTAATGTAGATAACCAATTTAAC
TATGTACCAAATAATATTGGAGCTATGAAAATTGTGTATGAAAAATCTCAACTAGCACCT
AGA
>MK570708 FPV-253/AUS/2017/G3
ATGAGTGATGGAGCAGTTCAACCAGACGGTGGTCAACCTGCTGTCAGAAATGAAAGAGCT
ACAGGATCTGGGAACGGGTCTGGAGGCGGGGGTGGTGGTGGTTCTGGGGGTGTGGGGATT
TCTACGGGTACTTTCAATAATCAGACGGAATTTAAATTTTTGGAAAACGGATGGGTGGAA
ATCACAGCAAACTCAAGCAGACTTGTACATTTAAATATGCCAGAAAGTGAAAATTATAAA
AGAGTAGTTGTAAATAATATGGATAAAACTGCAGTTAAAGGAAACATGGCTTTAGATGAT
ACTCATGTACAAATTGTAACACCTTGGTCATTGGTTGATGCAAATGCTTGGGGAGTTTGG
TTTAATCCAGGAGATTGGCAACTAATTGTAAATACTATGAGTGAGTTGCATTTAGTTAGT
TTTGAACAAGAAATTTTTAATGTTGTTTTAAAGACTGTTTCAGAATCTGCTACTCAGCCA
CCAACTAAAGTTTATAATAATGATTTAACTGCATCATTGATGGTTGCATTAGATAGTAAT
AATACTATGCCATTTACTCCAGCAGCTATGAGATCTGAGACATTGGGTTTTTATCCATGG
AAACCAACCATACCAACTCCATGGAGATATTATTTTCAATGGGATAGAACATTAATACCA
TCTCATACTGGAACTAGTGGCACACCAACAAATATATATCATGGTACAGATCCAGATGAT
GTTCAATTTTATACTATTGAAAATTCTGTGCCAGTACACTTACTAAGAACAGGTGATGAA
TTTGCTACAGGAACATTTTTTTTTGATTGTAAACCATGCAGACTAACACATACATGGCAA
ACAAATAGAGCATTGGGCTTACCACCATTTCTAAATTCTTTGCCTCAATCTGAAGGAGCT
ACTAACTTTGGTGATATAGGAGTTCAACAAGATAAAAGACGTGGTGTAACTCAAATGGGA
AATACAGACTATATTACTGAAGCTACTATTATGAGACCAGCTGAGGTTGGTTATAGTGCA
CCATATTATTCTTTTGAGGCATCTACACAAGGGCCATTTAAAACACCTATTGCAGCAGGA
CGGGGGGGAGCGCAAACAGATGAAAATCAAGCAGCAGATGGTGATCCAAGATATGCATTT
GGTAGACAACATGGTCAAAAAACTACTACAACAGGAGAAACACCTGAGAGATTTACATAT
ATAGCACATCAAGATACAGGAAGATATCCAGAAGGAGATTGGATTCAAAATATTAACTTT
AACCTTCCTGTAACAAATGATAATGTATTGCTACCAACAGATCCAATTGGAGGTAAAACA
GGAATTAACTATACTAATATATTTAATACTTATGGTCCTTTAACTGCATTAAATAATGTG
CCACCAGTTTATCCAAATGGTCAAATTTGGGATAAAGAATTTGATACTGACTTAAAACCA
AGACTTCATGTAAATGCACCATTTGTTTGTCAAAATAATTGTCCTGGTCAATTATTTGTA
AAAGTTGCGCCTAATTTAACAAATGAATATGATCCTGATGCATCTGCTAATATGTCAAGA
ATTGTAACTTACTCAGATTTTTGGTGGAAAGGTAAATTAGTATTTAAAGCTAAACTAAGA
GCATCTCATACTTGGAATCCAATTCAACAAATGAGTATTAATGTAGATAACCAATTTAAC
TATGTACCAAATAATATTGGAGCTATGAAAATTGTGTATGAAAAATCTCAACTAGCACCT
AGA
>MK570709 FPV-254/AUS/2017/G2
ATGAGTGATGGAGCAGTTCAACCAGACGGTGGTCAACCTGCTGTCAGAAATGAAAGAGCT
ACAGGATCTGGGAACGGGTCTGGAGGCGGGGGTGGTGGTGGTTCTGGGGGTGTGGGGATT
TCTACGGGTACTTTCAATAATCAGACGGAATTTAAATTTTTGGAAAACGGATGGGTGGAA
ATCACAGCAAACTCAAGCAGACTTGTACATTTAAATATGCCAGAAAGTGAAAATTATAAA
AGAGTAGTTGTAAATAATATGGATAAAACTGCAGTTAAAGGAAACATGGCTTTAGATGAT
ATGCATGTACAAATTGTAACACCTTGGTCATTGGTTGATGCAAATGCTTGGGGAGTTTGG
TTTAATCCAGGAGATTGGCAACTAATTGTTAATACTATGAGTGAGTTGCATTTAGTTAGT
TTTGAACAAGAACTTTTTAATGTTGTTTTAAAGACTGTTTCAGAATCTGCTACTCAGCCA
CCAACTAAAGTTTATAATAATGATTTAACTGCATCATTGATGGTTGCATTAGATAGTAAT
AATACTATGCCATTTACTCCAGCAGCTATGAGATCTGAGACATTGGGTTTTTATCCATGG
AAACCAACCATACCAACTCCATGGAGATATTATTTTCAATGGGATAGAACATTAATACCA
TCTCATACTGGAACTAGTGGCACACCAACAAATATATATCATGGTACAGATCCAGATGAT
GTTCAATTTTATACTATTGAAAATTCTGTGCCAGTACACTTACTAAGAACAGGTGATGAA
TTTGCTACAGGAACATTTTTTTTTGATTGTAAACCATGTAGACTAACACATACATGGCAA
ACAAATAGAGCATTGGGCTTACCACCATTTCTAAATTCTTTGCCTCAATCTGAAGGAGCT
ACTAACTTTGGTGATATAGGAGTTCAACAAGATAAAAGACGTGGTGTAACTCAAATGGGA
AATACAGACTATATTACTGAAGCTACTATTATGAGACCAGCTGAGGTTGGTTATAGTGCA
CCATATTATTCTTTTGAAGCGTCTACACAAGGGCCATTTAAAACACCTATTGCAGCAGGA
CGGGGGGGAGCGCAAACAGATGAAAATCAAGCAGCAGATGGTGATCCAAGATATGCATTT
GGTAGACAACATGGTCAAAAAACTACTACAACAGGAGAAACACCTGAGAGATTTACATAT
ATAGCACATCAAGATACAGGAAGATATCCAGAAGGAGATTGGATTCAAAATATTAACTTT
AACCTTCCTGTAACAAATGATAATGTATTGCTACCAACAGATCCAATTGGAGGTAAAACA
GGAATTAACTATACTAATATATTTAATACTTATGGTCCTTTAACTGCATTAAATAATGTA
CCACCAGTTTATCCAAATGGTCAAATTTGGGATAAAGAATTTGATACTGACTTAAAACCA
AGACTTCATGTAAATGCACCATTTGTTTGTCAAAATAATTGTCCTGGTCAATTATTTGTA
AAAGTTGCGCCTAATTTAACGAATGAATATGATCCTGATGCATCTGCTAATATGTCAAGA
ATTGTAACTTATTCAGATTTTTGGTGGAAAGGTAAATTAGTATTTAAAGCTAAACTAAGA
GCATCTCATACTTGGAATCCAATTCAACAAATGAGTATTAATGTAGATAACCAATTTAAC
TATCTACCAAATAATATTGGAGCTATGAAAATTGTATATGAAAAATCTCAACTAGCACCT
AGA
>MK570710 FPV-255/AUS/2017/G3
ATGAGTGATGGAGCAGTTCAACCAGACGGTGGTCAACCTGCTGTCAGAAATGAAAGAGCT
ACAGGATCTGGGAACGGGTCTGGAGGCGGGGGTGGTGGTGGTTCTGGGGGTGTGGGGATT
TCTACGGGTACTTTCAATAATCAGACGGAATTTAAATTTTTGGAAAACGGATGGGTGGAA
ATCACAGCAAACTCAAGCAGACTTGTACATTTAAATATGCCAGAAAGTGAAAATTATAAA
AGAGTAGTTGTAAATAATATGGATAAAACTGCAGTTAAAGGAAACATGGCTTTAGATGAT
ACTCATGTACAAATTGTAACACCTTGGTCATTGGTTGATGCAAATGCTTGGGGAGTTTGG
TTTAATCCAGGAGATTGGCAACTAATTGTAAATACTATGAGTGAATTGCATTTAGTTAGT
TTTGAACAAGAAATTTTTAATGTTGTTTTAAAGACTGTTTCAGAATCTGCTACTCAGCCA
CCAACTAAAGTTTATAATAATGATTTAACTGCATCATTGATGGTTGCATTAGATAGTAAT
AATACTATGCCATTTACTCCAGCAGCTATGAGATCTGAGACATTGGGTTTTTATCCATGG
AAACCAACCATACCAACTCCATGGAGATATTATTTTCAATGGGATAGAACATTAATACCA
TCTCATACTGGAACTAGTGGCACACCAACAAATATATATCATGGTACAGATCCAGATGAT
GTTCAATTTTATACTATTGAAAATTCTGTGCCAGTACACTTACTAAGAACAGGTGATGAA
TTTGCTACAGGAACATTTTTTTTTGATTGTAAACCATGCAGACTAACACATACATGGCAA
ACAAATAGAGCATTGGGCTTACCACCATTTCTAAATTCTTTGCCTCAATCTGAAGGAGCT
ACTAACTTTGGTGATATAGGAGTTCAACAAGATAAAAGACGTGGTGTAACTCAAATGGGA
AATACAGACTATATTACTGAAGCTACTATTATGAGACCAGCTGAGGTTGGTTATAGTGCA
CCATATTATTCTTTTGAGGCATCTACACAAGGGCCATTTAAAACACCTATTGCAGCAGGA
CGGGGGGGAGCGCAAACAGATGAAAATCAAGCAGCAAATGGTGATCCAAGATATGCATTT
GGTAGACAACATGGTCAAAAAACTACTACAACAGGAGAAACACCTGAGAGATTTACATAT
ATAGCACATCAAGATACAGGAAGATATCCAGAAGGAGATTGGATTCAAAATATTAACTTT
AACCTTCCTGTAACAAATGATAATGTATTGCTACCAACAGATCCAATTGGAGGTAAAACA
GGAATTAACTATACTAATATATTTAATACTTATGGTCCTTTAACTGCATTAAATAATGTG
CCACCAGTTTATCCAAATGGTCAAATTTGGGATAAAGAATTTGATACTGACTTAAAACCA
AGACTTCATGTAAATGCACCATTTGTTTGTCAAAATAATTGTCCTGGTCAATTATTTGTA
AAAGTTGCGCCTAATTTAACAAATGAATATGATCCTGATGCATCTGCTAATATGTCAAGA
ATTGTAACTTACTCAGATTTTTGGTGGAAAGGTAAATTAGTATTTAAAGCTAAACTAAGA
GCATCTCATACTTGGAATCCAATTCAACAAATGAGTATTAATGTAGATAACCAATTTAAC
TATGTACCAAATAATATTGGAGCTATGAAAATTGTGTATGAAAAATCTCAACTAGCACCT
AGA
>MK570727 FPV-137/AUS/2017/G3
ATGAGTGATGGAGCAGTTCAACCAGACGGTGGTCAACCTGCTGTCAGAAATGAAAGAGCT
ACAGGATCTGGGAACGGGTCTGGAGGCGGGGGTGGTGGTGGTTCTGGGGGTGTGGGGATT
TCTACGGGTACTTTCAATAATCAGACGGAATTTAAATTTTTGGAAAACGGATGGGTGGAA
ATCACAGCAAACTCAAGCAGACTTGTACATTTAAATATGCCAGAAAGTGAAAATTATAAA
AGAGTAGTTGTAAATAATATGGATAAAACTGCAGTTAAAGGAAACATGGCTTTAGATGAT
ACTCATGTACAAATTGTAACACCTTGGTCATTGGTTGATGCAAATGCTTGGGGAGTTTGG
TTTAATCCAGGAGATTGGCAACTAATTGTAAATACTATGAGTGAGTTGCATTTAGTTAGT
TTTGAACAAGAAATTTTTAATGTTGTTTTAAAGACTGTTTCAGAATCTGCTACTCAGCCA
CCAACTAAAGTTTATAATAATGATTTAACTGCATCATTGATGGTTGCATTAGATAGTAAT
AATACTATGCCATTTACTCCAGCAGCTATGAGATCTGAGACATTGGGTTTTTATCCATGG
AAACCAACCATACCAACTCCATGGAGATATTATTTTCAATGGGATAGAACATTAATACCA
TCTCATACTGGAACTAGTGGCACACCAACAAATATATATCATGGTACAGATCCAGATGAT
GTTCAATTTTATACTATTGAAAATTCTGTGCCAGTACACTTACTAAGAACAGGTGATGAA
TTTGCTACAGGAACATTTTTTTTTGATTGTAAACCATGCAGACTAACACATACATGGCAA
ACAAATAGAGCATTGGGCTTACCACCATTTCTAAATTCTTTGCCTCAATCTGAAGGAGCT
ACTAACTTTGGTGATATAGGAGTTCAACAAGATAAAAGACGTGGTGTAACTCAAATGGGA
AATACAGACTATATTACTGAAGCTACTATTATGAGACCAGCTGAGGTTGGTTATAGTGCA
CCATATTATTCTTTTGAGGCATCTACACAAGGGCCATTTAAAACACCTATTGCAGCAGGA
CGGGGGGGAGCGCAAACAGATGAAAATCAAGCAGCAGATGGTGATCCAAGATATGCATTT
GGTAGACAACATGGTCAAAAAACTACTACAACAGGAGAAACACCTGAGAGATTTACATAT
ATAGCACATCAAGATACAGGAAGATATCCAGAAGGAGATTGGATTCAAAATATTAACTTT
AACCTTCCTGTAACAAATGATAATGTATTGCTACCAACAGATCCAATTGGAGGTAAAACA
GGAATTAACTATACTAATATATTTAATACTTATGGTCCTTTAACTGCATTAAATAATGTG
CCACCAGTTTATCCAAATGGTCAAATTTGGGATAAAGAATTTGATACTGACTTAAAACCA
AGACTTCATGTAAATGCACCATTTGTTTGTCAAAATAATTGTCCTGGTCAATTATTTGTA
AAAGTTGCGCCTAATTTAACAAATGAATATGATCCTGATGCATCTGCTAATATGTCAAGA
ATTGTAACTTACTCAGATTTTTGGTGGAAAGGTAAATTAGTATTTAAAGCTAAACTAAGA
GCATCTCATACTTGGAATCCAATTCAACAAATGAGTATTAATGTAGATAACCAATTTAAC
TATGTACCAAATAATATTGGAGCTATGAAAATTGTGTATGAAAAATCTCAACTAGCACCT
AGA
>MK570729 FPV-144/AUS/2017/G3
ATGAGTGATGGAGCAGTTCAACCAGACGGTGGTCAACCTGCTGTCAGAAATGAAAGAGCT
ACAGGATCTGGGAACGGGTCTGGAGGCGGGGGTGGTGGTGGTTCTGGGGGTGTGGGGATT
TCTACGGGTACTTTCAATAATCAGACGGAATTTAAATTTTTGGAAAACGGATGGGTGGAA
ATCACAGCAAACTCAAGCAGACTTGTACATTTAAATATGCCAGAAAGTGAAAATTATAAA
AGAGTAGTTGTAAATAATATGGATAAAACTGCAGTTAAAGGAAACATGGCTTTAGATGAT
ACTCATGTACAAATTGTAACACCTTGGTCATTGGTTGATGCAAATGCTTGGGGAGTTTGG
TTTAATCCAGGAGATTGGCAACTAATTGTAAATACTATGAGTGAGTTGCATTTAGTTAGT
TTTGAACAAGAAATTTTTAATGTTGTTTTAAAGACTGTTTCAGAATCTGCTACTCAGCCA
CCAACTAAAGTTTATAATAATGATTTAACTGCATCATTGATGGTTGCATTAGATAGTAAT
AATACTATGCCATTTACTCCAGCAGCTATGAGATCTGAGACATTGGGTTTTTATCCATGG
AAACCAACCATACCAACTCCATGGAGATATTATTTTCAATGGGATAGAACATTAATACCA
TCTCATACTGGAACTAGTGGCACACCAACAAATATATATCATGGTACAGATCCAGATGAT
GTTCAATTTTATACTATTGAAAATTCTGTGCCAGTACACTTACTAAGAACAGGTGATGAA
TTTGCTACAGGAACATTTTTTTTTGATTGTAAACCATGCAGACTAACACATACATGGCAA
ACAAATAGAGCATTGGGCTTACCACCATTTCTAAATTCTTTGCCTCAATCTGAAGGAGCT
ACTAACTTTGGTGATATAGGAGTTCAACAAGATAAAAGACGTGGTGTAACTCAAATGGGA
AATACAGACTATATTACTGAAGCTACTATTATGAGACCAGCTGAGGTTGGTTATAGTGCA
CCATATTATTCTTTTGAGGCATCTACACAAGGGCCATTTAAAACACCTATTGCAGCAGGA
CGGGGGGGAGCGCAAACAGATGAAAATCAAGCAGCAGATGGTGATCCAAGATATGCATTT
GGTAGACAACATGGTCAAAAAACTACTACAACAGGAGAAACACCTGAGAGATTTACATAT
ATAGCACATCAAGATACAGGAAGATATCCAGAAGGAGATTGGATTCAAAATATTAACTTT
AACCTTCCTGTAACAAATGATAATGTATTGCTACCAACAGATCCAATTGGAGGTAAAACA
GGAATTAACTATACTAATATATTTAATACTTATGGTCCTTTAACTGCATTAAATAATGTG
CCACCAGTTTATCCAAATGGTCAAATTTGGGATAAAGAATTTGATACTGACTTAAAACCA
AGACTTCATGTAAATGCACCATTTGTTTGTCAAAATAATTGTCCTGGTCAATTATTTGTA
AAAGTTGCGCCTAATTTAACAAATGAATATGATCCTGATGCATCTGCTAATATGTCAAGA
ATTGTAACTTACTCAGATTTTTGGTGGAAAGGTAAATTAGTATTTAAAGCTAAACTAAGA
GCATCTCATACTTGGAATCCAATTCAACAAATGAGTATTAATGTAGATAACCAATTTAAC
TATGTACCAAATAATATTGGAGCTATGAAAATTGTGTATGAAAAATCTCAACTAGCACCT
AGA
>MK570730 FPV-145/AUS/2017/G3
ATGAGTGATGGAGCAGTTCAACCAGACGGTGGTCAACCTGCTGTCAGAAATGAAAGAGCT
ACAGGATCTGGGAACGGGTCTGGAGGCGGGGGTGGTGGTGGTTCTGGGGGTGTGGGGATT
TCTACGGGTACTTTCAATAATCAGACGGAATTTAAATTTTTGGAAAACGGATGGGTGGAA
ATCACAGCAAACTCAAGCAGACTTGTACATTTAAATATGCCAGAAAGTGAAAATTATAAA
AGAGTAGTTGTAAATAATATGGATAAAACTGCAGTTAAAGGAAACATGGCTTTAGATGAT
ACTCATGTACAAATTGTAACACCTTGGTCATTGGTTGATGCAAATGCTTGGGGAGTTTGG
TTTAATCCAGGAGATTGGCAACTAATTGTAAATACTATGAGTGAGTTGCATTTAGTTAGT
TTTGAACAAGAAATTTTTAATGTTGTTTTAAAGACTGTTTCAGAATCTGCTACTCAGCCA
CCAACTAAAGTTTATAATAATGATTTAACTGCATCATTGATGGTTGCATTAGATAGTAAT
AATACTATGCCATTTACTCCAGCAGCTATGAGATCTGAGACATTGGGTTTTTATCCATGG
AAACCAACCATACCAACTCCATGGAGATATTATTTTCAATGGGATAGAACATTAATACCA
TCTCATACTGGAACTAGTGGCACACCAACAAATATATATCATGGTACAGATCCAGATGAT
GTTCAATTTTATACTATTGAAAATTCTGTGCCAGTACACTTACTAAGAACAGGTGATGAA
TTTGCTACAGGAACATTTTTTTTTGATTGTAAACCATGCAGACTAACACATACATGGCAA
ACAAATAGAGCATTGGGCTTACCACCATTTCTAAATTCTTTGCCTCAATCTGAAGGAGCT
ACTAACTTTGGTGATATAGGAGTTCAACAAGATAAAAGACGTGGTGTAACTCAAATGGGA
AATACAGACTATATTACTGAAGCTACTATTATGAGACCAGCTGAGGTTGGTTATAGTGCA
CCATATTATTCTTTTGAGGCATCTACACAAGGGCCATTTAAAACACCTATTGCAGCAGGA
CGGGGGGGAGCGCAAACAGATGAAAATCAAGCAGCAGATGGTGATCCAAGATATGCATTT
GGTAGACAACATGGTCAAAAAACTACTACAACAGGAGAAACACCTGAGAGATTTACATAT
ATAGCACATCAAGATACAGGAAGATATCCAGAAGGAGATTGGATTCAAAATATTAACTTT
AACCTTCCTGTAACAAATGATAATGTATTGCTACCAACAGATCCAATTGGAGGTAAAACA
GGAATTAACTATACTAATATATTTAATACTTATGGTCCTTTAACTGCATTAAATAATGTG
CCACCAGTTTATCCAAATGGTCAAATTTGGGATAAAGAATTTGATACTGACTTAAAACCA
AGACTTCATGTAAATGCACCATTTGTTTGTCAAAATAATTGTCCTGGTCAATTATTTGTA
AAAGTTGCGCCTAATTTAACAAATGAATATGATCCTGATGCATCTGCTAATATGTCAAGA
ATTGTAACTTACTCAGATTTTTGGTGGAAAGGTAAATTAGTATTTAAAGCTAAACTAAGA
GCATCTCATACTTGGAATCCAATTCAACAAATGAGTATTAATGTAGATAACCAATTTAAC
TATGTACCAAATAATATTGGAGCTATGAAAATTGTGTATGAAAAATCTCAACTAGCACCT
AGA
>MK570731 FPV-148/AUS/2017/G3
ATGAGTGATGGAGCAGTTCAACCAGACGGTGGTCAACCTGCTGTCAGAAATGAAAGAGCT
ACAGGATCTGGGAACGGGTCTGGAGGCGGGGGTGGTGGTGGTTCTGGGGGTGTGGGGATT
TCTACGGGTACTTTCAATAATCAGACGGAATTTAAATTTTTGGAAAACGGATGGGTGGAA
ATCACAGCAAACTCAAGCAGACTTGTACATTTAAATATGCCAGAAAGTGAAAATTATAAA
AGAGTAGTTGTAAATAATATGGATAAAACTGCAGTTAAAGGAAACATGGCTTTAGATGAT
ACTCATGTACAAATTGTAACACCTTGGTCATTGGTTGATGCAAATGCTTGGGGAGTTTGG
TTTAATCCAGGAGATTGGCAACTAATTGTAAATACTATGAGTGAGTTGCATTTAGTTAGT
TTTGAACAAGAAATTTTTAATGTTGTTTTAAAGACTGTTTCAGAATCTGCTACTCAGCCA
CCAACTAAAGTTTATAATAATGATTTAACTGCATCATTGATGGTTGCATTAGATAGTAAT
AATACTATGCCATTTACTCCAGCAGCTATGAGATCTGAGACATTGGGTTTTTATCCATGG
AAACCAACCATACCAACTCCATGGAGATATTATTTTCAATGGGATAGAACATTAATACCA
TCTCATACTGGAACTAGTGGCACACCAACAAATGTATATCATGGTACAGATCCAGATGAT
GTTCAATTTTATACTATTGAAAATTCTGTGCCAGTACACTTACTAAGAACAGGTGATGAA
TTTGCTACAGGAACATTTTTTTTTGATTGTAAACCATGCAGACTAACACATACATGGCAA
ACAAATAGAGCATTGGGCTTACCACCATTTCTAAATTCTTTGCCTCAATCTGAAGGAGCT
ACTAACTTTGGTGATATAGGAGTTCAACAAGATAAAAGACGTGGTGTAACTCAAATGGGA
AATACAGACTATATTACTGAAGCTACTATTATGAGACCAGCTGAGGTTGGTTATAGTGCA
CCATATTATTCTTTTGAGGCATCTACACAAGGGCCATTTAAAACACCTATTGCAGCAGGA
CGGGGGGGAGCGCAAACAGATGAAAATCAAGCAGCAGATGGTGATCCAAGATATGCATTT
GGTAGACAACATGGTCAAAAAACTACTACAACAGGAGAAACACCTGAGAGATTTACATAT
ATAGCACATCAAGATACAGGAAGATATCCAGAAGGAGATTGGATTCAAAATATTAACTTT
AACCTTCCTGTAACAAATGATAATGTATTGCTACCAACAGATCCAATTGGAGGTAAAACA
GGAATTAACTATACTAATATATTTAATACTTATGGTCCTTTAACTGCATTAAATAATGTG
CCACCAGTTTATCCAAATGGTCAAATTTGGGATAAAGAATTTGATACTGACTTAAAACCA
AGACTTCATGTAAATGCACCATTTGTTTGTCAAAATAATTGTCCTGGTCAATTATTTGTA
AAAGTTGCGCCTAATTTAACAAATGAATATGATCCTGATGCATCTGCTAATATGTCAAGA
ATTGTAACTTACTCAGATTTTTGGTGGAAAGGTAAATTAGTATTTAAAGCTAAACTAAGA
GCATCTCATACTTGGAATCCAATTCAACAAATGAGTATTAATGTAGATAACCAATTTAAC
TATGTACCAAATAATATTGGAGCTATGAAAATTGTGTATGAAAAATCTCAACTAGCACCT
AGA
>MK570732 FPV-149/AUS/2017/G3
ATGAGTGATGGAGCAGTTCAACCAGACGGTGGTCAACCTGCTGTCAGAAATGAAAGAGCT
ACAGGATCTGGGAACGGGTCTGGAGGCGGGGGTGGTGGTGGTTCTGGGGGTGTGGGGATT
TCTACGGGTACTTTCAATAATCAGACGGAATTTAAATTTTTGGAAAACGGATGGGTGGAA
ATCACAGCAAACTCAAGCAGACTTGTACATTTAAATATGCCAGAAAGTGAAAATTATAAA
AGAGTAGTTGTAAATAATATGGATAAAACTGCAGTTAAAGGAAACATGGCTTTAGATGAT
ACTCATGTACAAATTGTAACACCTTGGTCATTGGTTGATGCAAATGCTTGGGGAGTTTGG
TTTAATCCAGGAGATTGGCAACTAATTGTAAATACTATGAGTGAGTTGCATTTAGTTAGT
TTTGAACAAGAAATTTTTAATGTTGTTTTAAAGACTGTTTCAGAATCTGCTACTCAGCCA
CCAACTAAAGTTTATAATAATGATTTAACTGCATCATTGATGGTTGCATTAGATAGTAAT
AATACTATGCCATTTACTCCAGCAGCTATGAGATCTGAGACATTGGGTTTTTATCCATGG
AAACCAACCATACCAACTCCATGGAGATATTATTTTCAATGGGATAGAACATTAATACCA
TCTCATACTGGAACTAGTGGCACACCAACAAATGTATATCATGGTACAGATCCAGATGAT
GTTCAATTTTATACTATTGAAAATTCTGTGCCAGTACACTTACTAAGAACAGGTGATGAA
TTTGCTACAGGAACATTTTTTTTTGATTGTAAACCATGCAGACTAACACATACATGGCAA
ACAAATAGAGCATTGGGCTTACCACCATTTCTAAATTCTTTGCCTCAATCTGAAGGAGCT
ACTAACTTTGGTGATATAGGAGTTCAACAAGATAAAAGACGTGGTGTAACTCAAATGGGA
AATACAGACTATATTACTGAAGCTACTATTATGAGACCAGCTGAGGTTGGTTATAGTGCA
CCATATTATTCTTTTGAGGCATCTACACAAGGGCCATTTAAAACACCTATTGCAGCAGGA
CGGGGGGGAGCGCAAACAGATGAAAATCAAGCAGCAGATGGTGATCCAAGATATGCATTT
GGTAGACAACATGGTCAAAAAACTACTACAACAGGAGAAACACCTGAGAGATTTACATAT
ATAGCACATCAAGATACAGGAAGATATCCAGAAGGAGATTGGATTCAAAATATTAACTTT
AACCTTCCTGTAACAAATGATAATGTATTGCTACCAACAGATCCAATTGGAGGTAAAACA
GGAATTAACTATACTAATATATTTAATACTTATGGTCCTTTAACTGCATTAAATAATGTG
CCACCAGTTTATCCAAATGGTCAAATTTGGGATAAAGAATTTGATACTGACTTAAAACCA
AGACTTCATGTAAATGCACCATTTGTTTGTCAAAATAATTGTCCTGGTCAATTATTTGTA
AAAGTTGCGCCTAATTTAACAAATGAATATGATCCTGATGCATCTGCTAATATGTCAAGA
ATTGTAACTTACTCAGATTTTTGGTGGAAAGGTAAATTAGTATTTAAAGCTAAACTAAGA
GCATCTCATACTTGGAATCCAATTCAACAAATGAGTATTAATGTAGATAACCAATTTAAC
TATGTACCAAATAATATTGGAGCTATGAAAATTGTGTATGAAAAATCTCAACTAGCACCT
AGA
>MK570733 FPV-150/AUS/2017/G3
ATGAGTGATGGAGCAGTTCAACCAGACGGTGGTCAACCTGCTGTCAGAAATGAAAGAGCT
ACAGGATCTGGGAACGGGTCTGGAGGCGGGGGTGGTGGTGGTTCTGGGGGTGTGGGGATT
TCTACGGGTACTTTCAATAATCAGACGGAATTTAAATTTTTGGAAAACGGATGGGTGGAA
ATCACAGCAAACTCAAGCAGACTTGTACATTTAAATATGCCAGAAAGTGAAAATTATAAA
AGAGTAGTTGTAAATAATATGGATAAAACTGCAGTTAAAGGAAACATGGCTTTAGATGAT
ACTCATGTACAAATTGTAACACCTTGGTCATTGGTTGATGCAAATGCTTGGGGAGTTTGG
TTTAATCCAGGAGATTGGCAACTAATTGTAAATACTATGAGTGAGTTGCATTTAGTTAGT
TTTGAACAAGAAATTTTTAATGTTGTTTTAAAGACTGTTTCAGAATCTGCTACTCAGCCA
CCAACTAAAGTTTATAATAATGATTTAACTGCATCATTGATGGTTGCATTAGATAGTAAT
AATACTATGCCATTTACTCCAGCAGCTATGAGATCTGAGACATTGGGTTTTTATCCATGG
AAACCAACCATACCAACTCCATGGAGATATTATTTTCAATGGGATAGAACATTAATACCA
TCTCATACTGGAACTAGTGGCACACCAACAAATATATATCATGGTACAGATCCAGATGAT
GTTCAATTTTATACTATTGAAAATTCTGTGCCAGTACACTTACTAAGAACAGGTGATGAA
TTTGCTACAGGAACATTTTTTTTTGATTGTAAACCATGCAGACTAACACATACATGGCAA
ACAAATAGAGCATTGGGCTTACCACCATTTCTAAATTCTTTGCCTCAATCTGAAGGAGCT
ACTAACTTTGGTGATATAGGAGTTCAACAAGATAAAAGACGTGGTGTAACTCAAATGGGA
AATACAGACTATATTACTGAAGCTACTATTATGAGACCAGCTGAGGTTGGTTATAGTGCA
CCATATTATTCTTTTGAGGCATCTACACAAGGGCCATTTAAAACACCTATTGCAGCAGGA
CGGGGGGGAGCGCAAACAGATGAAAATCAAGCAGCAGATGGTGATCCAAGATATGCATTT
GGTAGACAACATGGTCAAAAAACTACTACAACAGGAGAAACACCTGAGAGATTTACATAT
ATAGCACATCAAGATACAGGAAGATATCCAGAAGGAGATTGGATTCAAAATATTAACTTT
AACCTTCCTGTAACAAATGATAATGTATTGCTACCAACAGATCCAATTGGAGGTAAAACA
GGAATTAACTATACTAATATATTTAATACTTATGGTCCTTTAACTGCATTAAATAATGTG
CCACCAGTTTATCCAAATGGTCAAATTTGGGATAAAGAATTTGATACTGACTTAAAACCA
AGACTTCATGTAAATGCACCATTTGTTTGTCAAAATAATTGTCCTGGTCAATTATTTGTA
AAAGTTGCGCCTAATTTAACAAATGAATATGATCCTGATGCATCTGCTAATATGTCAAGA
ATTGTAACTTACTCAGATTTTTGGTGGAAAGGTAAATTAGTATTTAAAGCTAAACTAAGA
GCATCTCATACTTGGAATCCAATTCAACAAATGAGTATTAATGTAGATAACCAATTTAAC
TATGTACCAAATAATATTGGAGCTATGAAAATTGTGTATGAAAAATCTCAACTAGCACCT
AGA
>MK570734 FPV-151/AUS/2017/G3
ATGAGTGATGGAGCAGTTCAACCAGACGGTGGTCAACCTGCTGTCAGAAATGAAAGAGCT
ACAGGATCTGGGAACGGGTCTGGAGGCGGGGGTGGTGGTGGTTCTGGGGGTGTGGGGATT
TCTACGGGTACTTTCAATAATCAGACGGAATTTAAATTTTTGGAAAACGGATGGGTGGAA
ATCACAGCAAACTCAAGCAGACTTGTACATTTAAATATGCCAGAAAGTGAAAATTATAAA
AGAGTAGTTGTAAATAATATGGATAAAACTGCAGTTAAAGGAAACATGGCTTTAGATGAT
ACTCATGTACAAATTGTAACACCTTGGTCATTGGTTGATGCAAATGCTTGGGGAGTTTGG
TTTAATCCAGGAGATTGGCAACTAATTGTAAATACTATGAGTGAGTTGCATTTAGTTAGT
TTTGAACAAGAAATTTTTAATGTTGTTTTAAAGACTGTTTCAGAATCTGCTACTCAGCCA
CCAACTAAAGTTTATAATAATGATTTAACTGCATCATTGATGGTTGCATTAGATAGTAAT
AATACTATGCCATTTACTCCAGCAGCTATGAGATCTGAGACATTGGGTTTTTATCCATGG
AAACCAACCATACCAACTCCATGGAGATATTATTTTCAATGGGATAGAACATTAATACCA
TCTCATACTGGAACTAGTGGCACACCAACAAATGTATATCATGGTACAGATCCAGATGAT
GTTCAATTTTATACTATTGAAAATTCTGTGCCAGTACACTTACTAAGAACAGGTGATGAA
TTTGCTACAGGAACATTTTTTTTTGATTGTAAACCATGCAGACTAACACATACATGGCAA
ACAAATAGAGCATTGGGCTTACCACCATTTCTAAATTCTTTGCCTCAATCTGAAGGAGCT
ACTAACTTTGGTGATATAGGAGTTCAACAAGATAAAAGACGTGGTGTAACTCAAATGGGA
AATACAGACTATATTACTGAAGCTACTATTATGAGACCAGCTGAGGTTGGTTATAGTGCA
CCATATTATTCTTTTGAGGCATCTACACAAGGGCCATTTAAAACACCTATTGCAGCAGGA
CGGGGGGGAGCGCAAACAGATGAAAATCAAGCAGCARATGGTGATCCAAGATATGCATTT
GGTAGACAACATGGTCAAAAAACTACTACAACAGGAGAAACACCTGAGAGATTTACATAT
ATAGCACATCAAGATACAGGAAGATATCCAGAAGGAGATTGGATTCAAAATATTAACTTT
AACCTTCCTGTAACAAATGATAATGTATTGCTACCAACAGATCCAATTGGAGGTAAAACA
GGAATTAACTATACTAATATATTTAATACTTATGGTCCTTTAACTGCATTAAATAATGTG
CCACCAGTTTATCCAAATGGTCAAATTTGGGATAAAGAATTTGATACTGACTTAAAACCA
AGACTTCATGTAAATGCACCATTTGTTTGTCAAAATAATTGTCCTGGTCAATTATTTGTA
AAAGTTGCGCCTAATTTAACAAATGAATATGATCCTGATGCATCTGCTAATATGTCAAGA
ATTGTAACTTACTCAGATTTTTGGTGGAAAGGTAAATTAGTATTTAAAGCTAAACTAAGA
GCATCTCATACTTGGAATCCAATTCAACAAATGAGTATTAATGTAGATAACCAATTTAAC
TATGTACCAAATAATATTGGAGCTATGAAAATTGTGTATGAAAAATCTCAACTAGCACCT
AGA
>MK570735 FPV-152/AUS/2017/G3
ATGAGTGATGGAGCAGTTCAACCAGACGGTGGTCAACCTGCTGTCAGAAATGAAAGAGCT
ACAGGATCTGGGAACGGGTCTGGAGGCGGGGGTGGTGGTGGTTCTGGGGGTGTGGGGATT
TCTACGGGTACTTTCAATAATCAGACGGAATTTAAATTTTTGGAAAACGGATGGGTGGAA
ATCACAGCAAACTCAAGCAGACTTGTACATTTAAATATGCCAGAAAGTGAAAATTATAAA
AGAGTAGTTGTAAATAATATGGATAAAACTGCAGTTAAAGGAAACATGGCTTTAGATGAT
ACTCATGTACAAATTGTAACACCTTGGTCATTGGTTGATGCAAATGCTTGGGGAGTTTGG
TTTAATCCAGGAGATTGGCAACTAATTGTAAATACTATGAGTGAGTTGCATTTAGTTAGT
TTTGAACAAGAAATTTTTAATGTTGTTTTAAAGACTGTTTCAGAATCTGCTACTCAGCCA
CCAACTAAAGTTTATAATAATGATTTAACTGCATCATTGATGGTTGCATTAGATAGTAAT
AATACTATGCCATTTACTCCAGCAGCTATGAGATCTGAGACATTGGGTTTTTATCCATGG
AAACCAACCATACCAACTCCATGGAGATATTATTTTCAATGGGATAGAACATTAATACCA
TCTCATACTGGAACTAGTGGCACACCAACAAATGTATATCATGGTACAGATCCAGATGAT
GTTCAATTTTATACTATTGAAAATTCTGTGCCAGTACACTTACTAAGAACAGGTGATGAA
TTTGCTACAGGAACATTTTTTTTTGATTGTAAACCATGCAGACTAACACATACATGGCAA
ACAAATAGAGCATTGGGCTTACCACCATTTCTAAATTCTTTGCCTCAATCTGAAGGAGCT
ACTAACTTTGGTGATATAGGAGTTCAACAAGATAAAAGACGTGGTGTAACTCAAATGGGA
AATACAGACTATATTACTGAAGCTACTATTATGAGACCAGCTGAGGTTGGTTATAGTGCA
CCATATTATTCTTTTGAGGCATCTACACAAGGGCCATTTAAAACACCTATTGCAGCAGGA
CGGGGGGGAGCGCAAACAGATGAAAATCAAGCAGCAGATGGTGATCCAAGATATGCATTT
GGTAGACAACATGGTCAAAAAACTACTACAACAGGAGAAACACCTGAGAGATTTACATAT
ATAGCACATCAAGATACAGGAAGATATCCAGAAGGAGATTGGATTCAAAATATTAACTTT
AACCTTCCTGTAACAAATGATAATGTATTGCTACCAACAGATCCAATTGGAGGTAAAACA
GGAATTAACTATACTAATATATTTAATACTTATGGTCCTTTAACTGCATTAAATAATGTG
CCACCAGTTTATCCAAATGGTCAAATTTGGGATAAAGAATTTGATACTGACTTAAAACCA
AGACTTCATGTAAATGCACCATTTGTTTGTCAAAATAATTGTCCTGGTCAATTATTTGTA
AAAGTTGCGCCTAATTTAACAAATGAATATGATCCTGATGCATCTGCTAATATGTCAAGA
ATTGTAACTTACTCAGATTTTTGGTGGAAAGGTAAATTAGTATTTAAAGCTAAACTAAGA
GCATCTCATACTTGGAATCCAATTCAACAAATGAGTATTAATGTAGATAACCAATTTAAC
TATGTACCAAATAATATTGGAGCTATGAAAATTGTGTATGAAAAATCTCAACTAGCACCT
AGA
>MK570736 FPV-153/AUS/2017/G3
ATGAGTGATGGAGCAGTTCAACCAGACGGTGGTCAACCTGCTGTCAGAAATGAAAGAGCT
ACAGGATCTGGGAACGGGTCTGGAGGCGGGGGTGGTGGTGGTTCTGGGGGTGTGGGGATT
TCTACGGGTACTTTCAATAATCAGACGGAATTTAAATTTTTGGAAAACGGATGGGTGGAA
ATCACAGCAAACTCAAGCAGACTTGTACATTTAAATATGCCAGAAAGTGAAAATTATAAA
AGAGTAGTTGTAAATAATATGGATAAAACTGCAGTTAAAGGAAACATGGCTTTAGATGAT
ACTCATGTACAAATTGTAACACCTTGGTCATTGGTTGATGCAAATGCTTGGGGAGTTTGG
TTTAATCCAGGAGATTGGCAACTAATTGTAAATACTATGAGTGAGTTGCATTTAGTTAGT
TTTGAACAAGAAATTTTTAATGTTGTTTTAAAGACTGTTTCAGAATCTGCTACTCAGCCA
CCAACTAAAGTTTATAATAATGATTTAACTGCATCATTGATGGTTGCATTAGATAGTAAT
AATACTATGCCATTTACTCCAGCAGCTATGAGATCTGAGACATTGGGTTTTTATCCATGG
AAACCAACCATACCAACTCCATGGAGATATTATTTTCAATGGGATAGAACATTAATACCA
TCTCATACTGGAACTAGTGGCACACCAACAAATGTATATCATGGTACAGATCCAGATGAT
GTTCAATTTTATACTATTGAAAATTCTGTGCCAGTACACTTACTAAGAACAGGTGATGAA
TTTGCTACAGGAACATTTTTTTTTGATTGTAAACCATGCAGACTAACACATACATGGCAA
ACAAATAGAGCATTGGGCTTACCACCATTTCTAAATTCTTTGCCTCAATCTGAAGGAGCT
ACTAACTTTGGTGATATAGGAGTTCAACAAGATAAAAGACGTGGTGTAACTCAAATGGGA
AATACAGACTATATTACTGAAGCTACTATTATGAGACCAGCTGAGGTTGGTTATAGTGCA
CCATATTATTCTTTTGAGGCATCTACACAAGGGCCATTTAAAACACCTATTGCAGCAGGA
CGGGGGGGAGCGCAAACAGATGAAAATCAAGCAGCAGATGGTGATCCAAGATATGCATTT
GGTAGACAACATGGTCAAAAAACTACTACAACAGGAGAAACACCTGAGAGATTTACATAT
ATAGCACATCAAGATACAGGAAGATATCCAGAAGGAGATTGGATTCAAAATATTAACTTT
AACCTTCCTGTAACAAATGATAATGTATTGCTACCAACAGATCCAATTGGAGGTAAAACA
GGAATTAACTATACTAATATATTTAATACTTATGGTCCTTTAACTGCATTAAATAATGTG
CCACCAGTTTATCCAAATGGTCAAATTTGGGATAAAGAATTTGATACTGACTTAAAACCA
AGACTTCATGTAAATGCACCATTTGTTTGTCAAAATAATTGTCCTGGTCAATTATTTGTA
AAAGTTGCGCCTAATTTAACAAATGAATATGATCCTGATGCATCTGCTAATATGTCAAGA
ATTGTAACTTACTCAGATTTTTGGTGGAAAGGTAAATTAGTATTTAAAGCTAAACTAAGA
GCATCTCATACTTGGAATCCAATTCAACAAATGAGTATTAATGTAGATAACCAATTTAAC
TATGTACCAAATAATATTGGAGCTATGAAAATTGTGTATGAAAAATCTCAACTAGCACCT
AGA
>MK570737 FPV-154/AUS/2017/G2
ATGAGTGATGGAGCAGTTCAACCAGACGGTGGTCAACCTGCTGTCAGAAATGAAAGAGCT
ACAGGATCTGGGAACGGGTCTGGAGGCGGGGGTGGTGGTGGTTCTGGGGGTGTGGGGATT
TCTACGGGTACTTTCAATAATCAGACGGAATTTAAATTTTTGGAAAACGGATGGGTGGAA
ATCACAGCAAACTCAAGCAGACTTGTACATTTAAATATGCCAGAAAGTGAAAATTATAAA
AGAGTAGTTGTAAATAATATGGATAAAACTGCAGTTAAAGGAAACATGGCTTTAGATGAT
ATTCATGTACAAATTGTAACACCTTGGTCATTGGTTGATGCAAATGCTTGGGGAGTTTGG
TTTAATCCAGGAGATTGGCAACTAATTGTTAATACTATGAGTGAGTTGCATTTAGTTAGT
TTTGAACAAGAAATTTTTAATGTTGTTTTAAAGACTGTTTCAGAATCTGCTACTCAGCCA
CCAACTAAAGTTTATAATAATGATTTAACTGCATCATTGATGGTTGCATTAGATAGTAAT
AATACTATGCCATTTACTCCAGCAGCTATGAGATCTGAGACATTGGGTTTTTATCCATGG
AAACCAACCATACCAACTCCATGGAGATATTATTTTCAATGGGATAGAACATTAATACCA
TCTCATACTGGAACTAGTGGCACACCAACAAATATATATCATGGTACAGATCCAGATGAT
GTTCAATTTTATACTATTGAAAATTCTGTGCCAGTACACTTACTAAGAACAGGTGATGAA
TTTGCTACAGGAACATTTTTTTTTGATTGTAAACCATGTAGACTAACACATACATGGCAA
ACAAATAGAGCATTGGGCTTACCACCATTTCTAAATTCTTTGCCTCAATCTGAAGGAGCT
ACTAACTTTGGTGATATAGGAGTTCAACAAGATAAAAGACGTGGTGTAACTCAAATGGGA
AATACAGACTATATTACTGAAGCTACTATTATGAGACCAGCTGAGGTTGGTTATAGTGCA
CCATATTATTCTTTTGAAGCGTCTACACAAGGGCCATTTAAAACACCTATTGCAGCAGGA
CGGGGGGGAGCGCAAACAGATGAAAATCAAGCAGCAGATGGTGATCCAAGATATGCATTT
GGTAGACAACATGGTCAAAAAACTACTACAACAGGAGAAACACCTGAGAGATTTACATAT
ATAGCACATCAAGATACAGGAAGATATCCAGAAGGAGATTGGATTCAAAATATTAACTTT
AACCTTCCTGTAACAAATGATAATGTATTGCTACCAACAGATCCAATTGGAGGTAAAACA
GGAATTAACTATACTAATATATTTAATACTTATGGTCCTTTAACTGCATTAAATAATGTA
CCACCAGTTTATCCAAATGGTCAAATTTGGGATAAAGAATTTGATACTGACTTAAAACCA
AGACTTCATGTAAATGCACCATTTGTTTGTCAAAATAATTGTCCTGGTCAATTATTTGTA
AAAGTTGCGCCTAATTTAACGAATGAATATGATCCTGATGCATCTGCTAATATGTCAAGA
ATTGTAACTTATTCAGATTTTTGGTGGAAAGGTAAATTAGTATTTAAAGCTAAACTAAGA
GCATCTCATACTTGGAATCCAATTCAACAAATGAGTATTAATGTAGATAACCAATTTAAC
TATCTACCAAATAATATTGGAGCTATGAAAATTGTATATGAAAAATCTCAACTAGCACCT
AGA
>MK570738 FPV-158/AUS/2017/G3
ATGAGTGATGGAGCAGTTCAACCAGACGGTGGTCAACCTGCTGTCAGAAATGAAAGAGCT
ACAGGATCTGGGAACGGGTCTGGAGGCGGGGGTGGTGGTGGTTCTGGGGGTGTGGGGATT
TCTACGGGTACTTTCAATAATCAGACGGAATTTAAATTTTTGGAAAACGGATGGGTGGAA
ATCACAGCAAACTCAAGCAGACTTGTACATTTAAATATGCCAGAAAGTGAAAATTATAAA
AGAGTAGTTGTAAATAATATGGATAAAACTGCAGTTAAAGGAAACATGGCTTTAGATGAT
ACTCATGTACAAATTGTAACACCTTGGTCATTGGTTGATGCAAATGCTTGGGGAGTTTGG
TTTAATCCAGGAGATTGGCAACTAATTGTAAATACTATGAGTGAGTTGCATTTAGTTAGT
TTTGAACAAGAAATTTTTAATGTTGTTTTAAAGACTGTTTCAGAATCTGCTACTCAGCCA
CCAACTAAAGTTTATAATAATGATTTAACTGCATCATTGATGGTTGCATTAGATAGTAAT
AATACTATGCCATTTACTCCAGCAGCTATGAGATCTGAGACATTGGGTTTTTATCCATGG
AAACCAACCATACCAACTCCATGGAGATATTATTTTCAATGGGATAGAACATTAATACCA
TCTCATACTGGAACTAGTGGCACACCAACAAATATATATCATGGTACAGATCCAGATGAT
GTTCAATTTTATACTATTGAAAATTCTGTGCCAGTACACTTACTAAGAACAGGTGATGAA
TTTGCTACAGGAACATTTTTTTTTGATTGTAAACCATGCAGACTAACACATACATGGCAA
ACAAATAGAGCATTGGGCTTACCACCATTTCTAAATTCTTTGCCTCAATCTGAAGGAGCT
ACTAACTTTGGTGATATAGGAGTTCAACAAGATAAAAGACGTGGTGTAACTCAAATGGGA
AATACAGACTATATTACTGAAGCTACTATTATGAGACCAGCTGAGGTTGGTTATAGTGCA
CCATATTATTCTTTTGAGGCATCTACACAAGGGCCATTTAAAACACCTATTGCAGCAGGA
CGGGGGGGAGCGCAAACAGATGAAAATCAAGCAGCAGATGGTGATCCAAGATATGCATTT
GGTAGACAACATGGTCAAAAAACTACTACAACAGGAGAAACACCTGAGAGATTTACATAT
ATAGCACATCAAGATACAGGAAGATATCCAGAAGGAGATTGGATTCAAAATATTAACTTT
AACCTTCCTGTAACAAATGATAATGTATTGCTACCAACAGATCCAATTGGAGGTAAAACA
GGAATTAACTATACTAATATATTTAATACTTATGGTCCTTTAACTGCATTAAATAATGTG
CCACCAGTTTATCCAAATGGTCAAATTTGGGATAAAGAATTTGATACTGACTTAAAACCA
AGACTTCATGTAAATGCACCATTTGTTTGTCAAAATAATTGTCCTGGTCAATTATTTGTA
AAAGTTGCGCCTAATTTAACAAATGAATATGATCCTGATGCATCTGCTAATATGTCAAGA
ATTGTAACTTACTCAGATTTTTGGTGGAAAGGTAAATTAGTATTTAAAGCTAAACTAAGA
GCATCTCATACTTGGAATCCAATTCAACAAATGAGTATTAATGTAGATAACCAATTTAAC
TATGTACCAAATAATATTGGAGCTATGAAAATTGTGTATGAAAAATCTCAACTAGCACCT
AGA
>MK570741 FPV-162/AUS/2017/G3
ATGAGTGATGGAGCAGTTCAACCAGACGGTGGTCAACCTGCTGTCAGAAATGAAAGAGCT
ACAGGATCTGGGAACGGGTCTGGAGGCGGGGGTGGTGGTGGTTCTGGGGGTGTGGGGATT
TCTACGGGTACTTTCAATAATCAGACGGAATTTAAATTTTTGGAAAACGGATGGGTGGAA
ATCACAGCAAACTCAAGCAGACTTGTACATTTAAATATGCCAGAAAGTGAAAATTATAAA
AGAGTAGTTGTAAATAATATGGATAAAACTGCAGTTAAAGGAAACATGGCTTTAGATGAT
ACTCATGTACAAATTGTAACACCTTGGTCATTGGTTGATGCAAATGCTTGGGGAGTTTGG
TTTAATCCAGGAGATTGGCAACTAATTGTAAATACTATGAGTGAGTTGCATTTAGTTAGT
TTTGAACAAGAAATTTTTAATGTTGTTTTAAAGACTGTTTCAGAATCTGCTACTCAGCCA
CCAACTAAAGTTTATAATAATGATTTAACTGCATCATTGATGGTTGCATTAGATAGTAAT
AATACTATGCCATTTACTCCAGCAGCTATGAGATCTGAGACATTGGGTTTTTATCCATGG
AAACCAACCATACCAACTCCATGGAGATATTATTTTCAATGGGATAGAACATTAATACCA
TCTCATACTGGAACTAGTGGCACACCAACAAATGTATATCATGGTACAGATCCAGATGAT
GTTCAATTTTATACTATTGAAAATTCTGTGCCAGTACACTTACTAAGAACAGGTGATGAA
TTTGCTACAGGAACATTTTTTTTTGATTGTAAACCATGCAGACTAACACATACATGGCAA
ACAAATAGAGCATTGGGCTTACCACCATTTCTAAATTCTTTGCCTCAATCTGAAGGAGCT
ACTAACTTTGGTGATATAGGAGTTCAACAAGATAAAAGACGTGGTGTAACTCAAATGGGA
AATACAGACTATATTACTGAAGCTACTATTATGAGACCAGCTGAGGTTGGTTATAGTGCA
CCATATTATTCTTTTGAGGCATCTACACAAGGGCCATTTAAAACACCTATTGCAGCAGGA
CGGGGGGGAGCGCAAACAGATGAAAATCAAGCAGCAGATGGTGATCCAAGATATGCATTT
GGTAGACAACATGGTCAAAAAACTACTACAACAGGAGAAACACCTGAGAGATTTACATAT
ATAGCACATCAAGATACAGGAAGATATCCAGAAGGAGATTGGATTCAAAATATTAACTTT
AACCTTCCTGTAACAAATGATAATGTATTGCTACCAACAGATCCAATTGGAGGTAAAACA
GGAATTAACTATACTAATATATTTAATACTTATGGTCCTTTAACTGCATTAAATAATGTG
CCACCAGTTTATCCAAATGGTCAAATTTGGGATAAAGAATTTGATACTGACTTAAAACCA
AGACTTCATGTAAATGCACCATTTGTTTGTCAAAATAATTGTCCTGGTCAATTATTTGTA
AAAGTTGCGCCTAATTTAACAAATGAATATGATCCTGATGCATCTGCTAATATGTCAAGA
ATTGTAACTTACTCAGATTTTTGGTGGAAAGGTAAATTAGTATTTAAAGCTAAACTAAGA
GCATCTCATACTTGGAATCCAATTCAACAAATGAGTATTAATGTAGATAACCAATTTAAC
TATGTACCAAATAATATTGGAGCTATGAAAATTGTGTATGAAAAATCTCAACTAGCACCT
AGA
>MK570742 FPV-165/AUS/2017/G3
ATGAGTGATGGAGCAGTTCAACCAGACGGTGGTCAACCTGCTGTCAGAAATGAAAGAGCT
ACAGGATCTGGGAACGGGTCTGGAGGCGGGGGTGGTGGTGGTTCTGGGGGTGTGGGGATT
TCTACGGGTACTTTCAATAATCAGACGGAATTTAAATTTTTGGAAAACGGATGGGTGGAA
ATCACAGCAAACTCAAGCAGACTTGTACATTTAAATATGCCAGAAAGTGAAAATTATAAA
AGAGTAGTTGTAAATAATATGGATAAAACTGCAGTTAAAGGAAACATGGCTTTAGATGAT
ACTCATGTACAAATTGTAACACCTTGGTCATTGGTTGATGCAAATGCTTGGGGAGTTTGG
TTTAATCCAGGAGATTGGCAACTAATTGTAAATACTATGAGTGAGTTGCATTTAGTTAGT
TTTGAACAAGAAATTTTTAATGTTGTTTTAAAGACTGTTTCAGAATCTGCTACTCAGCCA
CCAACTAAAGTTTATAATAATGATTTAACTGCATCATTGATGGTTGCATTAGATAGTAAT
AATACTATGCCATTTACTCCAGCAGCTATGAGATCTGAGACATTGGGTTTTTATCCATGG
AAACCAACCATACCAACTCCATGGAGATATTATTTTCAATGGGATAGAACATTAATACCA
TCTCATACTGGAACTAGTGGCACACCAACAAATGTATATCATGGTACAGATCCAGATGAT
GTTCAATTTTATACTATTGAAAATTCTGTGCCAGTACACTTACTAAGAACAGGTGATGAA
TTTGCTACAGGAACATTTTTTTTTGATTGTAAACCATGCAGACTAACACATACATGGCAA
ACAAATAGAGCATTGGGCTTACCACCATTTCTAAATTCTTTGCCTCAATCTGAAGGAGCT
ACTAACTTTGGTGATATAGGAGTTCAACAAGATAAAAGACGTGGTGTAACTCAAATGGGA
AATACAGACTATATTACTGAAGCTACTATTATGAGACCAGCTGAGGTTGGTTATAGTGCA
CCATATTATTCTTTTGAGGCATCTACACAAGGGCCATTTAAAACACCTATTGCAGCAGGA
CGGGGGGGAGCGCAAACAGATGAAAATCAAGCAGCAGATGGTGATCCAAGATATGCATTT
GGTAGACAACATGGTCAAAAAACTACTACAACAGGAGAAACACCTGAGAGATTTACATAT
ATAGCACATCAAGATACAGGAAGATATCCAGAAGGAGATTGGATTCAAAATATTAACTTT
AACCTTCCTGTAACAAATGATAATGTATTGCTACCAACAGATCCAATTGGAGGTAAAACA
GGAATTAACTATACTAATATATTTAATACTTATGGTCCTTTAACTGCATTAAATAATGTG
CCACCAGTTTATCCAAATGGTCAAATTTGGGATAAAGAATTTGATACTGACTTAAAACCA
AGACTTCATGTAAATGCACCATTTGTTTGTCAAAATAATTGTCCTGGTCAATTATTTGTA
AAAGTTGCGCCTAATTTAACAAATGAATATGATCCTGATGCATCTGCTAATATGTCAAGA
ATTGTAACTTACTCAGATTTTTGGTGGAAAGGTAAATTAGTATTTAAAGCTAAACTAAGA
GCATCTCATACTTGGAATCCAATTCAACAAATGAGTATTAATGTAGATAACCAATTTAAC
TATGTACCAAATAATATTGGAGCTATGAAAATTGTGTATGAAAAATCTCAACTAGCACCT
AGA
>MK570743 FPV-166/AUS/2017/G3
ATGAGTGATGGAGCAGTTCAACCAGACGGTGGTCAACCTGCTGTCAGAAATGAAAGAGCT
ACAGGATCTGGGAACGGGTCTGGAGGCGGGGGTGGTGGTGGTTCTGGGGGTGTGGGGATT
TCTACGGGTACTTTCAATAATCAGACGGAATTTAAATTTTTGGAAAACGGATGGGTGGAA
ATCACAGCAAACTCAAGCAGACTTGTACATTTAAATATGCCAGAAAGTGAAAATTATAAA
AGAGTAGTTGTAAATAATATGGATAAAACTGCAGTTAAAGGAAACATGGCTTTAGATGAT
ACTCATGTACAAATTGTAACACCTTGGTCATTGGTTGATGCAAATGCTTGGGGAGTTTGG
TTTAATCCAGGAGATTGGCAACTAATTGTAAATACTATGAGTGAGTTGCATTTAGTTAGT
TTTGAACAAGAAATTTTTAATGTTGTTTTAAAGACTGTTTCAGAATCTGCTACTCAGCCA
CCAACTAAAGTTTATAATAATGATTTAACTGCATCATTGATGGTTGCATTAGATAGTAAT
AATACTATGCCATTTACTCCAGCAGCTATGAGATCTGAGACATTGGGTTTTTATCCATGG
AAACCAACCATACCAACTCCATGGAGATATTATTTTCAATGGGATAGAACATTAATACCA
TCTCATACTGGAACTAGTGGCACACCAACAAATGTATATCATGGTACAGATCCAGATGAT
GTTCAATTTTATACTATTGAAAATTCTGTGCCAGTACACTTACTAAGAACAGGTGATGAA
TTTGCTACAGGAACATTTTTTTTTGATTGTAAACCATGCAGACTAACACATACATGGCAA
ACAAATAGAGCATTGGGCTTACCACCATTTCTAAATTCTTTGCCTCAATCTGAAGGAGCT
ACTAACTTTGGTGATATAGGAGTTCAACAAGATAAAAGACGTGGTGTAACTCAAATGGGA
AATACAGACTATATTACTGAAGCTACTATTATGAGACCAGCTGAGGTTGGTTATAGTGCA
CCATATTATTCTTTTGAGGCATCTACACAAGGGCCATTTAAAACACCTATTGCAGCAGGA
CGGGGGGGAGCGCAAACAGATGAAAATCAAGCAGCAGATGGTGATCCAAGATATGCATTT
GGTAGACAACATGGTCAAAAAACTACTACAACAGGAGAAACACCTGAGAGATTTACATAT
ATAGCACATCAAGATACAGGAAGATATCCAGAAGGAGATTGGATTCAAAATATTAACTTT
AACCTTCCTGTAACAAATGATAATGTATTGCTACCAACAGATCCAATTGGAGGTAAAACA
GGAATTAACTATACTAATATATTTAATACTTATGGTCCTTTAACTGCATTAAATAATGTG
CCACCAGTTTATCCAAATGGTCAAATTTGGGATAAAGAATTTGATACTGACTTAAAACCA
AGACTTCATGTAAATGCACCATTTGTTTGTCAAAATAATTGTCCTGGTCAATTATTTGTA
AAAGTTGCGCCTAATTTAACAAATGAATATGATCCTGATGCATCTGCTAATATGTCAAGA
ATTGTAACTTACTCAGATTTTTGGTGGAAAGGTAAATTAGTATTTAAAGCTAAACTAAGA
GCATCTCATACTTGGAATCCAATTCAACAAATGAGTATTAATGTAGATAACCAATTTAAC
TATGTACCAAATAATATTGGAGCTATGAAAATTGTGTATGAAAAATCTCAACTAGCACCT
AGA
>MK570744 FPV-167/AUS/2017/G3
ATGAGTGATGGAGCAGTTCAACCAGACGGTGGTCAACCTGCTGTCAGAAATGAAAGAGCT
ACAGGATCTGGGAACGGGTCTGGAGGCGGGGGTGGTGGTGGTTCTGGGGGTGTGGGGATT
TCTACGGGTACTTTCAATAATCAGACGGAATTTAAATTTTTGGAAAACGGATGGGTGGAA
ATCACAGCAAACTCAAGCAGACTTGTACATTTAAATATGCCAGAAAGTGAAAATTATAAA
AGAGTAGTTGTAAATAATATGGATAAAACTGCAGTTAAAGGAAACATGGCTTTAGATGAT
ACTCATGTACAAATTGTAACACCTTGGTCATTGGTTGATGCAAATGCTTGGGGAGTTTGG
TTTAATCCAGGAGATTGGCAACTAATTGTAAATACTATGAGTGAGTTGCATTTAGTTAGT
TTTGAACAAGAAATTTTTAATGTTGTTTTAAAGACTGTTTCAGAATCTGCTACTCAGCCA
CCAACTAAAGTTTATAATAATGATTTAACTGCATCATTGATGGTTGCATTAGATAGTAAT
AATACTATGCCATTTACTCCAGCAGCTATGAGATCTGAGACATTGGGTTTTTATCCATGG
AAACCAACCATACCAACTCCATGGAGATATTATTTTCAATGGGATAGAACATTAATACCA
TCTCATACTGGAACTAGTGGCACACCAACAAATGTATATCATGGTACAGATCCAGATGAT
GTTCAATTTTATACTATTGAAAATTCTGTGCCAGTACACTTACTAAGAACAGGTGATGAA
TTTGCTACAGGAACATTTTTTTTTGATTGTAAACCATGCAGACTAACACATACATGGCAA
ACAAATAGAGCATTGGGCTTACCACCATTTCTAAATTCTTTGCCTCAATCTGAAGGAGCT
ACTAACTTTGGTGATATAGGAGTTCAACAAGATAAAAGACGTGGTGTAACTCAAATGGGA
AATACAGACTATATTACTGAAGCTACTATTATGAGACCAGCTGAGGTTGGTTATAGTGCA
CCATATTATTCTTTTGAGGCATCTACACAAGGGCCATTTAAAACACCTATTGCAGCAGGA
CGGGGGGGAGCGCAAACAGATGAAAATCAAGCAGCAGATGGTGATCCAAGATATGCATTT
GGTAGACAACATGGTCAAAAAACTACTACAACAGGAGAAACACCTGAGAGATTTACATAT
ATAGCACATCAAGATACAGGAAGATATCCAGAAGGAGATTGGATTCAAAATATTAACTTT
AACCTTCCTGTAACAAATGATAATGTATTGCTACCAACAGATCCAATTGGAGGTAAAACA
GGAATTAACTATACTAATATATTTAATACTTATGGTCCTTTAACTGCATTAAATAATGTG
CCACCAGTTTATCCAAATGGTCAAATTTGGGATAAAGAATTTGATACTGACTTAAAACCA
AGACTTCATGTAAATGCACCATTTGTTTGTCAAAATAATTGTCCTGGTCAATTATTTGTA
AAAGTTGCGCCTAATTTAACAAATGAATATGATCCTGATGCATCTGCTAATATGTCAAGA
ATTGTAACTTACTCAGATTTTTGGTGGAAAGGTAAATTAGTATTTAAAGCTAAACTAAGA
GCATCTCATACTTGGAATCCAATTCAACAAATGAGTATTAATGTAGATAACCAATTTAAC
TATGTACCAAATAATATTGGAGCTATGAAAATTGTGTATGAAAAATCTCAACTAGCACCT
AGA
>MK570745 FPV-169/AUS/2017/G3
ATGAGTGATGGAGCAGTTCAACCAGACGGTGGTCAACCTGCTGTCAGAAATGAAAGAGCT
ACAGGATCTGGGAACGGGTCTGGAGGCGGGGGTGGTGGTGGTTCTGGGGGTGTGGGGATT
TCTACGGGTACTTTCAATAATCAGACGGAATTTAAATTTTTGGAAAACGGATGGGTGGAA
ATCACAGCAAACTCAAGCAGACTTGTACATTTAAATATGCCAGAAAGTGAAAATTATAAA
AGAGTAGTTGTAAATAATATGGATAAAACTGCAGTTAAAGGAAACATGGCTTTAGATGAT
ACTCATGTACAAATTGTAACACCTTGGTCATTGGTTGATGCAAATGCTTGGGGAGTTTGG
TTTAATCCAGGAGATTGGCAACTAATTGTAAATACTATGAGTGAGTTGCATTTAGTTAGT
TTTGAACAAGAAATTTTTAATGTTGTTTTAAAGACTGTTTCAGAATCTGCTACTCAGCCA
CCAACTAAAGTTTATAATAATGATTTAACTGCATCATTGATGGTTGCATTAGATAGTAAT
AATACTATGCCATTTACTCCAGCAGCTATGAGATCTGAGACATTGGGTTTTTATCCATGG
AAACCAACCATACCAACTCCATGGAGATATTATTTTCAATGGGATAGAACATTAATACCA
TCTCATACTGGAACTAGTGGCACACCAACAAATATATATCATGGTACAGATCCAGATGAT
GTTCAATTTTATACTATTGAAAATTCTGTGCCAGTACACTTACTAAGAACAGGTGATGAA
TTTGCTACAGGAACATTTTTTTTTGATTGTAAACCATGCAGACTAACACATACATGGCAA
ACAAATAGAGCATTGGGCTTACCACCATTTCTAAATTCTTTGCCTCAATCTGAAGGAGCT
ACTAACTTTGGTGATATAGGAGTTCAACAAGATAAAAGACGTGGTGTAACTCAAATGGGA
AATACAGACTATATTACTGAAGCTACTATTATGAGACCAGCTGAGGTTGGTTATAGTGCA
CCATATTATTCTTTTGAGGCATCTACACAAGGGCCATTTAAAACACCTATTGCAGCAGGA
CGGGGGGGAGCGCAAACAGATGAAAATCAAGCAGCAGATGGTGATCCAAGATATGCATTT
GGTAGACAACATGGTCAAAAAACTACTACAACAGGAGAAACACCTGAGAGATTTACATAT
ATAGCACATCAAGATACAGGAAGATATCCAGAAGGAGATTGGATTCAAAATATTAACTTT
AACCTTCCTGTAACAAATGATAATGTATTGCTACCAACAGATCCAATTGGAGGTAAAACA
GGAATTAACTATACTAATATATTTAATACTTATGGTCCTTTAACTGCATTAAATAATGTG
CCACCAGTTTATCCAAATGGTCAAATTTGGGATAAAGAATTTGATACTGACTTAAAACCA
AGACTTCATGTAAATGCACCATTTGTTTGTCAAAATAATTGTCCTGGTCAATTATTTGTA
AAAGTTGCGCCTAATTTAACAAATGAATATGATCCTGATGCATCTGCTAATATGTCAAGA
ATTGTAACTTACTCAGATTTTTGGTGGAAAGGTAAATTAGTATTTAAAGCTAAACTAAGA
GCATCTCATACTTGGAATCCAATTCAACAAATGAGTATTAATGTAGATAACCAATTTAAC
TATGTACCAAATAATATTGGAGCTATGAAAATTGTGTATGAAAAATCTCAACTAGCACCT
AGA
>MK570746 FPV-172/AUS/2017/G3
ATGAGTGATGGAGCAGTTCAACCAGACGGTGGTCAACCTGCTGTCAGAAATGAAAGAGCT
ACAGGATCTGGGAACGGGTCTGGAGGCGGGGGTGGTGGTGGTTCTGGGGGTGTGGGGATT
TCTACGGGTACTTTCAATAATCAGACGGAATTTAAATTTTTGGAAAACGGATGGGTGGAA
ATCACAGCAAACTCAAGCAGACTTGTACATTTAAATATGCCAGAAAGTGAAAATTATAAA
AGAGTAGTTGTAAATAATATGGATAAAACTGCAGTTAAAGGAAACATGGCTTTAGATGAT
ACTCATGTACAAATTGTAACACCTTGGTCATTGGTTGATGCAAATGCTTGGGGAGTTTGG
TTTAATCCAGGAGATTGGCAACTAATTGTAAATACTATGAGTGAGTTGCATTTAGTTAGT
TTTGAACAAGAAATTTTTAATGTTGTTTTAAAGACTGTTTCAGAATCTGCTACTCAGCCA
CCAACTAAAGTTTATAATAATGATTTAACTGCATCATTGATGGTTGCATTAGATAGTAAT
AATACTATGCCATTTACTCCAGCAGCTATGAGATCTGAGACATTGGGTTTTTATCCATGG
AAACCAACCATACCAACTCCATGGAGATATTATTTTCAATGGGATAGAACATTAATACCA
TCTCATACTGGAACTAGTGGCACACCAACAAATGTATATCATGGTACAGATCCAGATGAT
GTTCAATTTTATACTATTGAAAATTCTGTGCCAGTACACTTACTAAGAACAGGTGATGAA
TTTGCTACAGGAACATTTTTTTTTGATTGTAAACCATGCAGACTAACACATACATGGCAA
ACAAATAGAGCATTGGGCTTACCACCATTTCTAAATTCTTTGCCTCAATCTGAAGGAGCT
ACTAACTTTGGTGATATAGGAGTTCAACAAGATAAAAGACGTGGTGTAACTCAAATGGGA
AATACAGACTATATTACTGAAGCTACTATTATGAGACCAGCTGAGGTTGGTTATAGTGCA
CCATATTATTCTTTTGAGGCATCTACACAAGGGCCATTTAAAACACCTATTGCAGCAGGA
CGGGGGGGAGCGCAAACAGATGAAAATCAAGCAGCAGATGGTGATCCAAGATATGCATTT
GGTAGACAACATGGTCAAAAAACTACTACAACAGGAGAAACACCTGAGAGATTTACATAT
ATAGCACATCAAGATACAGGAAGATATCCAGAAGGAGATTGGATTCAAAATATTAACTTT
AACCTTCCTGTAACAAATGATAATGTATTGCTACCAACAGATCCAATTGGAGGTAAAACA
GGAATTAACTATACTAATATATTTAATACTTATGGTCCTTTAACTGCATTAAATAATGTG
CCACCAGTTTATCCAAATGGTCAAATTTGGGATAAAGAATTTGATACTGACTTAAAACCA
AGACTTCATGTAAATGCACCATTTGTTTGTCAAAATAATTGTCCTGGTCAATTATTTGTA
AAAGTTGCGCCTAATTTAACAAATGAATATGATCCTGATGCATCTGCTAATATGTCAAGA
ATTGTAACTTACTCAGATTTTTGGTGGAAAGGTAAATTAGTATTTAAAGCTAAACTAAGA
GCATCTCATACTTGGAATCCAATTCAACAAATGAGTATTAATGTAGATAACCAATTTAAC
TATGTACCAAATAATATTGGAGCTATGAAAATTGTGTATGAAAAATCTCAACTAGCACCT
AGA
>MK570747 FPV-174/AUS/2017/G3
ATGAGTGATGGAGCAGTTCAACCAGACGGTGGTCAACCTGCTGTCAGAAATGAAAGAGCT
ACAGGATCTGGGAACGGGTCTGGAGGCGGGGGTGGTGGTGGTTCTGGGGGTGTGGGGATT
TCTACGGGTACTTTCAATAATCAGACGGAATTTAAATTTTTGGAAAACGGATGGGTGGAA
ATCACAGCAAACTCAAGCAGACTTGTACATTTAAATATGCCAGAAAGTGAAAATTATAAA
AGAGTAGTTGTAAATAATATGGATAAAACTGCAGTTAAAGGAAACATGGCTTTAGATGAT
ACTCATGTACAAATTGTAACACCTTGGTCATTGGTTGATGCAAATGCTTGGGGAGTTTGG
TTTAATCCAGGAGATTGGCAACTAATTGTAAATACTATGAGTGAGTTGCATTTAGTTAGT
TTTGAACAAGAAATTTTTAATGTTGTTTTAAAGACTGTTTCAGAATCTGCTACTCAGCCA
CCAACTAAAGTTTATAATAATGATTTAACTGCATCATTGATGGTTGCATTAGATAGTAAT
AATACTATGCCATTTACTCCAGCAGCTATGAGATCTGAGACATTGGGTTTTTATCCATGG
AAACCAACCATACCAACTCCATGGAGATATTATTTTCAATGGGATAGAACATTAATACCA
TCTCATACTGGAACTAGTGGCACACCAACAAATGTATATCATGGTACAGATCCAGATGAT
GTTCAATTTTATACTATTGAAAATTCTGTGCCAGTACACTTACTAAGAACAGGTGATGAA
TTTGCTACAGGAACATTTTTTTTTGATTGTAAACCATGCAGACTAACACATACATGGCAA
ACAAATAGAGCATTGGGCTTACCACCATTTCTAAATTCTTTGCCTCAATCTGAAGGAGCT
ACTAACTTTGGTGATATAGGAGTTCAACAAGATAAAAGACGTGGTGTAACTCAAATGGGA
AATACAGACTATATTACTGAAGCTACTATTATGAGACCAGCTGAGGTTGGTTATAGTGCA
CCATATTATTCTTTTGAGGCATCTACACAAGGGCCATTTAAAACACCTATTGCAGCAGGA
CGGGGGGGAGCGCAAACAGATGAAAATCAAGCAGCAGATGGTGATCCAAGATATGCATTT
GGTAGACAACATGGTCAAAAAACTACTACAACAGGAGAAACACCTGAGAGATTTACATAT
ATAGCACATCAAGATACAGGAAGATATCCAGAAGGAGATTGGATTCAAAATATTAACTTT
AACCTTCCTGTAACAAATGATAATGTATTGCTACCAACAGATCCAATTGGAGGTAAAACA
GGAATTAACTATACTAATATATTTAATACTTATGGTCCTTTAACTGCATTAAATAATGTG
CCACCAGTTTATCCAAATGGTCAAATTTGGGATAAAGAATTTGATACTGACTTAAAACCA
AGACTTCATGTAAATGCACCATTTGTTTGTCAAAATAATTGTCCTGGTCAATTATTTGTA
AAAGTTGCGCCTAATTTAACAAATGAATATGATCCTGATGCATCTGCTAATATGTCAAGA
ATTGTAACTTACTCAGATTTTTGGTGGAAAGGTAAATTAGTATTTAAAGCTAAACTAAGA
GCATCTCATACTTGGAATCCAATTCAACAAATGAGTATTAATGTAGATAACCAATTTAAC
TATGTACCAAATAATATTGGAGCTATGAAAATTGTGTATGAAAAATCTCAACTAGCACCT
AGA
>MK570748 FPV-175/AUS/2017/G3
ATGAGTGATGGAGCAGTTCAACCAGACGGTGGTCAACCTGCTGTCAGAAATGAAAGAGCT
ACAGGATCTGGGAACGGGTCTGGAGGCGGGGGTGGTGGTGGTTCTGGGGGTGTGGGGATT
TCTACGGGTACTTTCAATAATCAGACGGAATTTAAATTTTTGGAAAACGGATGGGTGGAA
ATCACAGCAAACTCAAGCAGACTTGTACATTTAAATATGCCAGAAAGTGAAAATTATAAA
AGAGTAGTTGTAAATAATATGGATAAAACTGCAGTTAAAGGAAACATGGCTTTAGATGAT
ACTCATGTACAAATTGTAACACCTTGGTCATTGGTTGATGCAAATGCTTGGGGAGTTTGG
TTTAATCCAGGAGATTGGCAACTAATTGTAAATACTATGAGTGAGTTGCATTTAGTTAGT
TTTGAACAAGAAATTTTTAATGTTGTTTTAAAGACTGTTTCAGAATCTGCTACTCAGCCA
CCAACTAAAGTTTATAATAATGATTTAACTGCATCATTGATGGTTGCATTAGATAGTAAT
AATACTATGCCATTTACTCCAGCAGCTATGAGATCTGAGACATTGGGTTTTTATCCATGG
AAACCAACCATACCAACTCCATGGAGATATTATTTTCAATGGGATAGAACATTAATACCA
TCTCATACTGGAACTAGTGGCACACCAACAAATGTATATCATGGTACAGATCCAGATGAT
GTTCAATTTTATACTATTGAAAATTCTGTGCCAGTACACTTACTAAGAACAGGTGATGAA
TTTGCTACAGGAACATTTTTTTTTGATTGTAAACCATGCAGACTAACACATACATGGCAA
ACAAATAGAGCATTGGGCTTACCACCATTTCTAAATTCTTTGCCTCAATCTGAAGGAGCT
ACTAACTTTGGTGATATAGGAGTTCAACAAGATAAAAGACGTGGTGTAACTCAAATGGGA
AATACAGACTATATTACTGAAGCTACTATTATGAGACCAGCTGAGGTTGGTTATAGTGCA
CCATATTATTCTTTTGAGGCATCTACACAAGGGCCATTTAAAACACCTATTGCAGCAGGA
CGGGGGGGAGCGCAAACAGATGAAAATCAAGCAGCAGATGGTGATCCAAGATATGCATTT
GGTAGACAACATGGTCAAAAAACTACTACAACAGGAGAAACACCTGAGAGATTTACATAT
ATAGCACATCAAGATACAGGAAGATATCCAGAAGGAGATTGGATTCAAAATATTAACTTT
AACCTTCCTGTAACAAATGATAATGTATTGCTACCAACAGATCCAATTGGAGGTAAAACA
GGAATTAACTATACTAATATATTTAATACTTATGGTCCTTTAACTGCATTAAATAATGTG
CCACCAGTTTATCCAAATGGTCAAATTTGGGATAAAGAATTTGATACTGACTTAAAACCA
AGACTTCATGTAAATGCACCATTTGTTTGTCAAAATAATTGTCCTGGTCAATTATTTGTA
AAAGTTGCGCCTAATTTAACAAATGAATATGATCCTGATGCATCTGCTAATATGTCAAGA
ATTGTAACTTACTCAGATTTTTGGTGGAAAGGTAAATTAGTATTTAAAGCTAAACTAAGA
GCATCTCATACTTGGAATCCAATTCAACAAATGAGTATTAATGTAGATAACCAATTTAAC
TATGTACCAAATAATATTGGAGCTATGAAAATTGTGTATGAAAAATCTCAACTAGCACCT
AGA
>MZ742163 FPV-1/AUS/2017/G3
ATGAGTGATGGAGCAGTTCAACCAGACGGTGGTCAACCTGCTGTCAGAAATGAAAGAGCT
ACAGGATCTGGGAACGGGTCTGGAGGTGGGGGTGGTGGTGGTTCTGGGGGTGTGGGGATT
TCTACGGGTACTTTCAATAATCAGACGGAATTTAAATTTTTGGAAAACGGATGGGTGGAA
ATCACAGCAAACTCAAGCAGACTTGTACATTTAAATATGCCAGAAAGTGAAAATTATAAA
AGAGTAGTTGTAAATAATATGGATAAAACTGCAGTTAAAGGAAACATGGCTTTAGATGAT
ACTCATGTACAAATTGTAACACCTTGGTCATTGGTTGATGCAAATGCTTGGGGAGTTTGG
TTTAATCCAGGAGATTGGCAACTAATTGTAAATACTATGAGTGAGTTGCATTTAGTTAGT
TTTGAACAAGAAATTTTTAATGTTGTTTTAAAGACTGTTTCAGAATCTGCTACTCAGCCA
CCAACTAAAGTTTATAATAATGATTTAACTGCATCATTGATGGTTGCATTAGATAGTAAT
AATACTATGCCATTTACTCCAGCAGCTATGAGATCTGAGACATTGGGTTTTTATCCATGG
AAACCAACCATACCAACTCCATGGAGATATTATTTTCAATGGGATAGAACATTAATACCA
TCTCATACTGGAACTAGTGGCACACCAACAAATATATATCATGGTACAGATCCAGATGAT
GTTCAATTTTATACTATTGAAAATTCTGTGCCAGTACACTTACTAAGAACAGGTGATGAA
TTTGCTACAGGAACATTTTTTTTTGATTGTAAACCATGCAGACTAACACATACATGGCAA
ACAAATAGAGCATTGGGCTTACCACCATTTCTAAATTCTTTGCCTCAATCTGAAGGAGCT
ACTAACTTTGGTGATATAGGAGTTCAACAAGATAAAAGACGTGGTGTAACTCAAATGGGA
AATACAGACTATATTACTGAAGCTACTATTATGAGACCAGCTGAGGTTGGTTATAGTGCA
CCATATTATTCTTTTGAGGCATCTACACAAGGGCCATTTAAAACACCTATTGCAGCAGGA
CGGGGGGGAGCGCAAACAGATGAAAATCAAGCAGCAGATGGTGATCCAAGATATGCATTT
GGTAGACAACATGGTCAAAAAACTACTACAACAGGAGAAACACCTGAGAGATTTACATAT
ATAGCACATCAAGATACAGGAAGATATCCAGAAGGAGATTGGATTCAAAATATTAACTTT
AACCTTCCTGTAACAAATGATAATGTATTGCTACCAACAGATCCAATTGGAGGTAAAACA
GGAATTAACTATACTAATATATTTAATACTTATGGTCCTTTAACTGCATTAAATAATGTG
CCACCAGTTTATCCAAATGGTCAAATTTGGGATAAAGAATTTGATACTGACTTAAAACCA
AGACTTCATGTAAATGCACCATTTGTTTGTCAAAATAATTGTCCTGGTCAATTATTTGTA
AAAGTTGCGCCTAATTTAACAAATGAATATGATCCTGATGCATCTGCTAATATGTCAAGA
ATTGTAACTTACTCAGATTTTTGGTGGAAAGGTAAATTAGTATTTAAAGCTAAACTAAGA
GCATCTCATACTTGGAATCCAATTCAACAAATGAGTATTAATGTAGATAACCAATTTAAC
TATGTACCAAATAATATTGGAGCTATGAAAATTGTGTATGAAAAATCTCAACTAGCACCT
AGA
>MZ742164 FPV-2/AUS/2017/G3
ATGAGTGATGGAGCAGTTCAACCAGACGGTGGTCAACCTGCTGTCAGAAATGAAAGAGCT
ACAGGATCTGGGAACGGGTCTGGAGGTGGGGGTGGTGGTGGTTTTGGGGGTGTGGGGATT
TCTACGGGTACTTTCAATAATCAGACGGAATTTAAATTTTTGGAAAACGGATGGGTGGAA
ATCACAGCAAACTCAAGCAGACTTGTACATTTAAATATGCCAGAAAGTGAAAATTATAAA
AGAGTAGTTGTAAATAATATGGATAAAACTGCAGTTAAAGGAAACATGGCTTTAGATGAT
ACTCATGTACAAATTGTAACACCTTGGTCATTGGTTGATGCAAATGCTTGGGGAGTTTGG
TTTAATCCAGGAGATTGGCAACTAATTGTAAATACTATGAGTGAGTTGCATTTAGTTAGT
TTTGAACAAGAAATTTTTAATGTTGTTTTAAAGACTGTTTCAGAATCTGCTACTCAGCCA
CCAACTAAAGTTTATAATAATGATTTAACTGCATCATTGATGGTTGCATTAGATAGTAAT
AATACTATGCCATTTACTCCAGCAGCTATGAGATCTGAGACATTGGGTTTTTATCCATGG
AAACCAACCATACCAACTCCATGGAGATATTATTTTCAATGGGATAGAACATTAATACCA
TCTCATACTGGAACTAGTGGCACACCAACAAATGTATATCATGGTACAGATCCAGATGAT
GTTCAATTTTATACTATTGAAAATTCTGTGCCAGTACACTTACTAAGAACAGGTGATGAA
TTTGCTACAGGAACATTTTTTTTTGATTGTAAACCATGCAGACTAACACATACATGGCAA
ACAAATAGAGCATTGGGCTTACCACCATTTCTAAATTCTTTGCCTCAATCTGAAGGAGCT
ACTAACTTTGGTGATATAGGAGTTCAACAAGATAAAAGACGTGGTGTAACTCAAATGGGA
AATACAGACTATATTACTGAAGCTACTATTATGAGACCAGCTGAGGTTGGTTATAGTGCA
CCATATTATTCTTTTGAGGCATCTACACAAGGGCCATTTAAAACACCTATTGCAGCAGGA
CGGGGGGGAGCGCAAACAGATGAAAATCAAGCAGCAGATGGTGATCCAAGATATGCATTT
GGTAGACAACATGGTCAAAAAACTACTACAACAGGAGAAACACCTGAGAGATTTACATAT
ATAGCACATCAAGATACAGGAAGATATCCAGAAGGAGATTGGATTCAAAATATTAACTTT
AACCTTCCTGTAACAAATGATAATGTATTGCTACCAACAGATCCAATTGGAGGTAAAACA
GGAATTAACTATACTAATATATTTAATACTTATGGTCCTTTAACTGCATTAAATAATGTG
CCACCAGTTTATCCAAATGGTCAAATTTGGGATAAAGAATTTGATACTGACTTAAAACCA
AGACTTCATGTAAATGCACCATTTGTTTGTCAAAATAATTGTCCTGGTCAATTATTTGTA
AAAGTTGCGCCTAATTTAACAAATGAATATGATCCTGATGCATCTGCTAATATGTCAAGA
ATTGTAACTTACTCAGATTTTTGGTGGAAAGGTAAATTAGTATTTAAAGCTAAACTAAGA
GCATCTCATACTTGGAATCCAATTCAACAAATGAGTATTAATGTAGATAACCAATTTAAC
TATGTACCAAATAATATTGGAGCTATGAAAATTGTGTATGAAAAATCTCAACTAGCACCT
AGA
>MZ742165 FPV-3/AUS/2017/G3
ATGAGTGATGGAGCAGTTCAACCAGACGGTGGTCAACCTGCTGTCAGAAATGAAAGAGCT
ACAGGATCTGGGAACGGGTCTGGAGGTGGGGGTGGTGGTGGTTTTGGGGGTGTGGGGATT
TCTACGGGTACTTTCAATAATCAGACGGAATTTAAATTTTTGGAAAACGGATGGGTGGAA
ATCACAGCAAACTCAAGCAGACTTGTACATTTAAATATGCCAGAAAGTGAAAATTATAAA
AGAGTAGTTGTAAATAATATGGATAAAACTGCAGTTAAAGGAAACATGGCTTTAGATGAT
ACTCATGTACAAATTGTAACACCTTGGTCATTGGTTGATGCAAATGCTTGGGGAGTTTGG
TTTAATCCAGGAGATTGGCAACTAATTGTAAATACTATGAGTGAGTTGCATTTAGTTAGT
TTTGAACAAGAAATTTTTAATGTTGTTTTAAAGACTGTTTCAGAATCTGCTACTCAGCCA
CCAACTAAAGTTTATAATAATGATTTAACTGCATCATTGATGGTTGCATTAGATAGTAAT
AATACTATGCCATTTACTCCAGCAGCTATGAGATCTGAGACATTGGGTTTTTATCCATGG
AAACCAACCATACCAACTCCATGGAGATATTATTTTCAATGGGATAGAACATTAATACCA
TCTCATACTGGAACTAGTGGCACACCAACAAATGTATATCATGGTACAGATCCAGATGAT
GTTCAATTTTATACTATTGAAAATTCTGTGCCAGTACACTTACTAAGAACAGGTGATGAA
TTTGCTACAGGAACATTTTTTTTTGATTGTAAACCATGCAGACTAACACATACATGGCAA
ACAAATAGAGCATTGGGCTTACCACCATTTCTAAATTCTTTGCCTCAATCTGAAGGAGCT
ACTAACTTTGGTGATATAGGAGTTCAACAAGATAAAAGACGTGGTGTAACTCAAATGGGA
AATACAGACTATATTACTGAAGCTACTATTATGAGACCAGCTGAGGTTGGTTATAGTGCA
CCATATTATTCTTTTGAGGCATCTACACAAGGGCCATTTAAAACACCTATTGCAGCAGGA
CGGGGGGGAGCGCAAACAGATGAAAATCAAGCAGCAGATGGTGATCCAAGATATGCATTT
GGTAGACAACATGGTCAAAAAACTACTACAACAGGAGAAACACCTGAGAGATTTACATAT
ATAGCACATCAAGATACAGGAAGATATCCAGAAGGAGATTGGATTCAAAATATTAACTTT
AACCTTCCTGTAACAAATGATAATGTATTGCTACCAACAGATCCAATTGGAGGTAAAACA
GGAATTAACTATACTAATATATTTAATACTTATGGTCCTTTAACTGCATTAAATAATGTG
CCACCAGTTTATCCAAATGGTCAAATTTGGGATAAAGAATTTGATACTGACTTAAAACCA
AGACTTCATGTAAATGCACCATTTGTTTGTCAAAATAATTGTCCTGGTCAATTATTTGTA
AAAGTTGCGCCTAATTTAACAAATGAATATGATCCTGATGCATCTGCTAATATGTCAAGA
ATTGTAACTTACTCAGATTTTTGGTGGAAAGGTAAATTAGTATTTAAAGCTAAACTAAGA
GCATCTCATACTTGGAATCCAATTCAACAAATGAGTATTAATGTAGATAACCAATTTAAC
TATGTACCAAATAATATTGGAGCTATGAAAATTGTGTATGAAAAATCTCAACTAGCACCT
AGA
>MZ742166 FPV-4/AUS/2017/G3
ATGAGTGATGGAGCAGTTCAACCAGACGGTGGTCAACCTGCTGTCAGAAATGAAAGAGCT
ACAGGATCTGGGAACGGGTCTGGAGGTGGGGGTGGTGGTGGTTCTGGGGGTGTGGGGATT
TCTACGGGTACTTTCAATAATCAGACGGAATTTAAATTTTTGGAAAACGGATGGGTGGAA
ATCACAGCAAACTCAAGCAGACTTGTACATTTAAATATGCCAGAAAGTGAAAATTATAAA
AGAGTAGTTGTAAATAATATGGATAAAACTGCAGTTAAAGGAAACATGGCTTTAGATGAT
ACTCATGTACAAATTGTAACACCTTGGTCATTGGTTGATGCAAATGCTTGGGGAGTTTGG
TTTAATCCAGGAGATTGGCAACTAATTGTAAATACTATGAGTGAGTTGCATTTAGTTAGT
TTTGAACAAGAAATTTTTAATGTTGTTTTAAAGACTGTTTCAGAATCTGCTACTCAGCCA
CCAACTAAAGTTTATAATAATGATTTAACTGCATCATTGATGGTTGCATTAGATAGTAAT
AATACTATGCCATTTACTCCAGCAGCTATGAGATCTGAGACATTGGGTTTTTATCCATGG
AAACCAACCATACCAACTCCATGGAGATATTATTTTCAATGGGATAGAACATTAATACCA
TCTCATACTGGAACTAGTGGCACACCAACAAATGTATATCATGGTACAGATCCAGATGAT
GTTCAATTTTATACTATTGAAAATTCTGTGCCAGTACACTTACTAAGAACAGGTGATGAA
TTTGCTACAGGAACATTTTTTTTTGATTGTAAACCATGCAGACTAACACATACATGGCAA
ACAAATAGAGCATTGGGCTTACCACCATTTCTAAATTCTTTGCCTCAATCTGAAGGAGCT
ACTAACTTTGGTGATATAGGAGTTCAACAAGATAAAAGACGTGGTGTAACTCAAATGGGA
AATACAGACTATATTACTGAAGCTACTATTATGAGACCAGCTGAGGTTGGTTATAGTGCA
CCATATTATTCTTTTGAGGCATCTACACAAGGGCCATTTAAAACACCTATTGCAGCAGGA
CGGGGGGGAGCGCAAACAGATGAAAATCAAGCAGCAGATGGTGATCCAAGATATGCATTT
GGTAGACAACATGGTCAAAAAACTACTACAACAGGAGAAACACCTGAGAGATTTACATAT
ATAGCACATCAAGATACAGGAAGATATCCAGAAGGAGATTGGATTCAAAATATTAACTTT
AACCTTCCTGTAACAAATGATAATGTATTGCTACCAACAGATCCAATTGGAGGTAAAACA
GGAATTAACTATACTAATATATTTAATACTTATGGTCCTTTAACTGCATTAAATAATGTG
CCACCAGTTTATCCAAATGGTCAAATTTGGGATAAAGAATTTGATACTGACTTAAAACCA
AGACTTCATGTAAATGCACCATTTGTTTGTCAAAATAATTGTCCTGGTCAATTATTTGTA
AAAGTTGCGCCTAATTTAACAAATGAATATGATCCTGATGCATCTGCTAATATGTCAAGA
ATTGTAACTTACTCAGATTTTTGGTGGAAAGGTAAATTAGTATTTAAAGCTAAACTAAGA
GCATCTCATACTTGGAATCCAATTCAACAAATGAGTATTAATGTAGATAACCAATTTAAC
TATGTACCAAATAATATTGGAGCTATGAAAATTGTGTATGAAAAATCTCAACTAGCACCT
AGA
>MZ742167 FPV-5/AUS/2017/G3
ATGAGTGATGGAGCAGTTCAACCAGACGGTGGTCAACCTGCTGTCAGAAATGAAAGAGCT
ACAGGATCTGGGAACGGGTCTGGAGGTGGGGGTGGTGGTGGTTCTGGGGGTGTGGGGATT
TCTACGGGTACTTTCAATAATCAGACGGAATTTAAATTTTTGGAAAACGGATGGGTGGAA
ATCACAGCAAACTCAAGCAGACTTGTACATTTAAATATGCCAGAAAGTGAAAATTATAAA
AGAGTAGTTGTAAATAATATGGATAAAACTGCAGTTAAAGGAAACATGGCTTTAGATGAT
ACTCATGTACAAATTGTAACACCTTGGTCATTGGTTGATGCAAATGCTTGGGGAGTTTGG
TTTAATCCAGGAGATTGGCAACTAATTGTAAATACTATGAGTGAGTTGCATTTAGTTAGT
TTTGAACAAGAAATTTTTAATGTTGTTTTAAAGACTGTTTCAGAATCTGCTACTCAGCCA
CCAACTAAAGTTTATAATAATGATTTAACTGCATCATTGATGGTTGCATTAGATAGTAAT
AATACTATGCCATTTACTCCAGCAGCTATGAGATCTGAGACATTGGGTTTTTATCCATGG
AAACCAACCATACCAACTCCATGGAGATATTATTTTCAATGGGATAGAACATTAATACCA
TCTCATACTGGAACTAGTGGCACACCAACAAATATATATCATGGTACAGATCCAGATGAT
GTTCAATTTTATACTATTGAAAATTCTGTGCCAGTACACTTACTAAGAACAGGTGATGAA
TTTGCTACAGGAACATTTTTTTTTGATTGTAAACCATGCAGACTAACACATACATGGCAA
ACAAATAGAGCATTGGGCTTACCACCATTTCTAAATTCTTTGCCTCAATCTGAAGGAGCT
ACTAACTTTGGTGATATAGGAGTTCAACAAGATAAAAGACGTGGTGTAACTCAAATGGGA
AATACAGACTATATTACTGAAGCTACTATTATGAGACCAGCTGAGGTTGGTTATAGTGCA
CCATATTATTCTTTTGAGGCATCTACACAAGGGCCATTTAAAACACCTATTGCAGCAGGA
CGGGGGGGAGCGCAAACAGATGAAAATCAAGCAGCAGATGGTGATCCAAGATATGCATTT
GGTAGACAACATGGTCAAAAAACTACTACAACAGGAGAAACACCTGAGAGATTTACATAT
ATAGCACATCAAGATACAGGAAGATATCCAGAAGGAGATTGGATTCAAAATATTAACTTT
AACCTTCCTGTAACAAATGATAATGTATTGCTACCAACAGATCCAATTGGAGGTAAAACA
GGAATTAACTATACTAATATATTTAATACTTATGGTCCTTTAACTGCATTAAATAATGTG
CCACCAGTTTATCCAAATGGTCAAATTTGGGATAAAGAATTTGATACTGACTTAAAACCA
AGACTTCATGTAAATGCACCATTTGTTTGTCAAAATAATTGTCCTGGTCAATTATTTGTA
AAAGTTGCGCCTAATTTAACAAATGAATATGATCCTGATGCATCTGCTAATATGTCAAGA
ATTGTAACTTACTCAGATTTTTGGTGGAAAGGTAAATTAGTATTTAAAGCTAAACTAAGA
GCATCTCATACTTGGAATCCAATTCAACAAATGAGTATTAATGTAGATAACCAATTTAAC
TATGTACCAAATAATATTGGAGCTATGAAAATTGTGTATGAAAAATCTCAACTAGCACCT
AGA
>MZ742168 FPV-6/AUS/2017/G3
ATGAGTGATGGAGCAGTTCAACCAGACGGTGGTCAACCTGCTGTCAGAAATGAAAGAGCT
ACAGGATCTGGGAACGGGTCTGGAGGTGGGGGTGGTGGTGGTTCTGGGGGTGTGGGGATT
TCTACGGGTACTTTCAATAATCAGACGGAATTTAAATTTTTGGAAAACGGATGGGTGGAA
ATCACAGCAAACTCAAGCAGACTTGTACATTTAAATATGCCAGAAAGTGAAAATTATAAA
AGAGTAGTTGTAAATAATATGGATAAAACTGCAGTTAAAGGAAACATGGCTTTAGATGAT
ACTCATGTACAAATTGTAACACCTTGGTCATTGGTTGATGCAAATGCTTGGGGAGTTTGG
TTTAATCCAGGAGATTGGCAACTAATTGTAAATACTATGAGTGAGTTGCATTTAGTTAGT
TTTGAACAAGAAATTTTTAATGTTGTTTTAAAGACTGTTTCAGAATCTGCTACTCAGCCA
CCAACTAAAGTTTATAATAATGATTTAACTGCATCATTGATGGTTGCATTAGATAGTAAT
AATACTATGCCATTTACTCCAGCAGCTATGAGATCTGAGACATTGGGTTTTTATCCATGG
AAACCAACCATACCAACTCCATGGAGATATTATTTTCAATGGGATAGAACATTAATACCA
TCTCATACTGGAACTAGTGGCACACCAACAAATGTATATCATGGTACAGATCCAGATGAT
GTTCAATTTTATACTATTGAAAATTCTGTGCCAGTACACTTACTAAGAACAGGTGATGAA
TTTGCTACAGGAACATTTTTTTTTGATTGTAAACCATGCAGACTAACACATACATGGCAA
ACAAATAGAGCATTGGGCTTACCACCATTTCTAAATTCTTTGCCTCAATCTGAAGGAGCT
ACTAACTTTGGTGATATAGGAGTTCAACAAGATAAAAGACGTGGTGTAACTCAAATGGGA
AATACAGACTATATTACTGAAGCTACTATTATGAGACCAGCTGAGGTTGGTTATAGTGCA
CCATATTATTCTTTTGAGGCATCTACACAAGGGCCATTTAAAACACCTATTGCAGCAGGA
CGGGGGGGAGCGCAAACAGATGAAAATCAAGCAGCAGATGGTGATCCAAGATATGCATTT
GGTAGACAACATGGTCAAAAAACTACTACAACAGGAGAAACACCTGAGAGATTTACATAT
ATAGCACATCAAGATACAGGAAGATATCCAGAAGGAGATTGGATTCAAAATATTAACTTT
AACCTTCCTGTAACAAATGATAATGTATTGCTACCAACAGATCCAATTGGAGGTAAAACA
GGAATTAACTATACTAATATATTTAATACTTATGGTCCTTTAACTGCATTAAATAATGTG
CCACCAGTTTATCCAAATGGTCAAATTTGGGATAAAGAATTTGATACTGACTTAAAACCA
AGACTTCATGTAAATGCACCATTTGTTTGTCAAAATAATTGTCCTGGTCAATTATTTGTA
AAAGTTGCGCCTAATTTAACAAATGAATATGATCCTGATGCATCTGCTAATATGTCAAGA
ATTGTAACTTACTCAGATTTTTGGTGGAAAGGTAAATTAGTATTTAAAGCTAAACTAAGA
GCATCTCATACTTGGAATCCAATTCAACAAATGAGTATTAATGTAGATAACCAATTTAAC
TATGTACCAAATAATATTGGAGCTATGAAAATTGTGTATGAAAAATCTCAACTAGCACCT
AGA
>MZ742169 FPV-7/AUS/2017/G3
ATGAGTGATGGAGCAGTTCAACCAGACGGTGGTCAACCTGCTGTCAGAAATGAAAGAGCT
ACAGGATCTGGGAACGGGTCTGGAGGTGGGGGTGGTGGTGGTTCTGGGGGTGTGGGGATT
TCTACGGGTACTTTCAATAATCAGACGGAATTTAAATTTTTGGAAAACGGATGGGTGGAA
ATCACAGCAAACTCAAGCAGACTTGTACATTTAAATATGCCAGAAAGTGAAAATTATAAA
AGAGTAGTTGTAAATAATATGGATAAAACTGCAGTTAAAGGAAACATGGCTTTAGATGAT
ACTCATGTACAAATTGTAACACCTTGGTCATTGGTTGATGCAAATGCTTGGGGAGTTTGG
TTTAATCCAGGAGATTGGCAACTAATTGTAAATACTATGAGTGAGTTGCATTTAGTTAGT
TTTGAACAAGAAATTTTTAATGTTGTTTTAAAGACTGTTTCAGAATCTGCTACTCAGCCA
CCAACTAAAGTTTATAATAATGATTTAACTGCATCATTGATGGTTGCATTAGATAGTAAT
AATACTATGCCATTTACTCCAGCAGCTATGAGATCTGAGACATTGGGTTTTTATCCATGG
AAACCAACCATACCAACTCCATGGAGATATTATTTTCAATGGGATAGAACATTAATACCA
TCTCATACTGGAACTAGTGGCACACCAACAAATATATATCATGGTACAGATCCAGATGAT
GTTCAATTTTATACTATTGAAAATTCTGTGCCAGTACACTTACTAAGAACAGGTGATGAA
TTTGCTACAGGAACATTTTTTTTTGATTGTAAACCATGCAGACTAACACATACATGGCAA
ACAAATAGAGCATTGGGCTTACCACCATTTCTAAATTCTTTGCCTCAATCTGAAGGAGCT
ACTAACTTTGGTGATATAGGAGTTCAACAAGATAAAAGACGTGGTGTAACTCAAATGGGA
AATACAGACTATATTACTGAAGCTACTATTATGAGACCAGCTGAGGTTGGTTATAGTGCA
CCATATTATTCTTTTGAGGCATCTACACAAGGGCCATTTAAAACACCTATTGCAGCAGGA
CGGGGGGGAGCGCAAACAGATGAAAATCAAGCAGCAGATGGTGATCCAAGATATGCATTT
GGTAGACAACATGGTCAAAAAACTACTACAACAGGAGAAACACCTGAGAGATTTACATAT
ATAGCACATCAAGATACAGGAAGATATCCAGAAGGAGATTGGATTCAAAATATTAACTTT
AACCTTCCTGTAACAAATGATAATGTATTGCTACCAACAGATCCAATTGGAGGTAAAACA
GGAATTAACTATACTAATATATTTAATACTTATGGTCCTTTAACTGCATTAAATAATGTG
CCACCAGTTTATCCAAATGGTCAAATTTGGGATAAAGAATTTGATACTGACTTAAAACCA
AGACTTCATGTAAATGCACCATTTGTTTGTCAAAATAATTGTCCTGGTCAATTATTTGTA
AAAGTTGCGCCTAATTTAACAAATGAATATGATCCTGATGCATCTGCTAATATGTCAAGA
ATTGTAACTTACTCAGATTTTTGGTGGAAAGGTAAATTAGTATTTAAAGCTAAACTAAGA
GCATCTCATACTTGGAATCCAATTCAACAAATGAGTATTAATGTAGATAACCAATTTAAC
TATGTACCAAATAATATTGGAGCTATGAAAATTGTGTATGAAAAATCTCAACTAGCACCT
AGA
>MZ742170 FPV-8/AUS/2017/G3
ATGAGTGATGGAGCAGTTCAACCAGACGGTGGTCAACCTGCTGTCAGAAATGAAAGAGCT
ACAGGATCTGGGAACGGGTCTGGAGGTGGGGGTGGTGGTGGTTCTGGGGGTGTGGGGATT
TCTACGGGTACTTTCAATAATCAGACGGAATTTAAATTTTTGGAAAACGGATGGGTGGAA
ATCACAGCAAACTCAAGCAGACTTGTACATTTAAATATGCCAGAAAGTGAAAATTATAAA
AGAGTAGTTGTAAATAATATGGATAAAACTGCAGTTAAAGGAAACATGGCTTTAGATGAT
ACTCATGTACAAATTGTAACACCTTGGTCATTGGTTGATGCAAATGCTTGGGGAGTTTGG
TTTAATCCAGGAGATTGGCAACTAATTGTAAATACTATGAGTGAGTTGCATTTAGTTAGT
TTTGAACAAGAAATTTTTAATGTTGTTTTAAAGACTGTTTCAGAATCTGCTACTCAGCCA
CCAACTAAAGTTTATAATAATGATTTAACTGCATCATTGATGGTTGCATTAGATAGTAAT
AATACTATGCCATTTACTCCAGCAGCTATGAGATCTGAGACATTGGGTTTTTATCCATGG
AAACCAACCATACCAACTCCATGGAGATATTATTTTCAATGGGATAGAACATTAATACCA
TCTCATACTGGAACTAGTGGCACACCAACAAATGTATATCATGGTACAGATCCAGATGAT
GTTCAATTTTATACTATTGAAAATTCTGTGCCAGTACACTTACTAAGAACAGGTGATGAA
TTTGCTACAGGAACATTTTTTTTTGATTGTAAACCATGCAGACTAACACATACATGGCAA
ACAAATAGAGCATTGGGCTTACCACCATTTCTAAATTCTTTGCCTCAATCTGAAGGAGCT
ACTAACTTTGGTGATATAGGAGTTCAACAAGATAAAAGACGTGGTGTAACTCAAATGGGA
AATACAGACTATATTACTGAAGCTACTATTATGAGACCAGCTGAGGTTGGTTATAGTGCA
CCATATTATTCTTTTGAGGCATCTACACAAGGGCCATTTAAAACACCTATTGCAGCAGGA
CGGGGGGGAGCGCAAACAGATGAAAATCAAGCAGCAGATGGTGATCCAAGATATGCATTT
GGTAGACAACATGGTCAAAAAACTACTACAACAGGAGAAACACCTGAGAGATTTACATAT
ATAGCACATCAAGATACAGGAAGATATCCAGAAGGAGATTGGATTCAAAATATTAACTTT
AACCTTCCTGTAACAAATGATAATGTATTGCTACCAACAGATCCAATTGGAGGTAAAACA
GGAATTAACTATACTAATATATTTAATACTTATGGTCCTTTAACTGCATTAAATAATGTG
CCACCAGTTTATCCAAATGGTCAAATTTGGGATAAAGAATTTGATACTGACTTAAAACCA
AGACTTCATGTAAATGCACCATTTGTTTGTCAAAATAATTGTCCTGGTCAATTATTTGTA
AAAGTTGCGCCTAATTTAACAAATGAATATGATCCTGATGCATCTGCTAATATGTCAAGA
ATTGTAACTTACTCAGATTTTTGGTGGAAAGGTAAATTAGTATTTAAAGCTAAACTAAGA
GCATCTCATACTTGGAATCCAATTCAACAAATGAGTATTAATGTAGATAACCAATTTAAC
TATGTACCAAATAATATTGGAGCTATGAAAATTGTGTATGAAAAATCTCAACTAGCACCT
AGA
>MZ742171 FPV-9/AUS/2017/G3
ATGAGTGATGGAGCAGTTCAACCAGACGGTGGTCAACCTGCTGTCAGAAATGAAAGAGCT
ACAGGATCTGGGAACGGGTCTGGAGGTGGGGGTGGTGGTGGTTCTGGGGGTGTGGGGATT
TCTACGGGTACTTTCAATAATCAGACGGAATTTAAATTTTTGGAAAACGGATGGGTGGAA
ATCACAGCAAACTCAAGCAGACTTGTACATTTAAATATGCCAGAAAGTGAAAATTATAAA
AGAGTAGTTGTAAATAATATGGATAAAACTGCAGTTAAAGGAAACATGGCTTTAGATGAT
ACTCATGTACAAATTGTAACACCTTGGTCATTGGTTGATGCAAATGCTTGGGGAGTTTGG
TTTAATCCAGGAGATTGGCAACTAATTGTAAATACTATGAGTGAGTTGCATTTAGTTAGT
TTTGAACAAGAAATTTTTAATGTTGTTTTAAAGACTGTTTCAGAATCTGCTACTCAGCCA
CCAACTAAAGTTTATAATAATGATTTAACTGCATCATTGATGGTTGCATTAGATAGTAAT
AATACTATGCCATTTACTCCAGCAGCTATGAGATCTGAGACATTGGGTTTTTATCCATGG
AAACCAACCATACCAACTCCATGGAGATATTATTTTCAATGGGATAGAACATTAATACCA
TCTCATACTGGAACTAGTGGCACACCAACAAATGTATATCATGGTACAGATCCAGATGAT
GTTCAATTTTATACTATTGAAAATTCTGTGCCAGTACACTTACTAAGAACAGGTGATGAA
TTTGCTACAGGAACATTTTTTTTTGATTGTAAACCATGCAGACTAACACATACATGGCAA
ACAAATAGAGCATTGGGCTTACCACCATTTCTAAATTCTTTGCCTCAATCTGAAGGAGCT
ACTAACTTTGGTGATATAGGAGTTCAACAAGATAAAAGACGTGGTGTAACTCAAATGGGA
AATACAGACTATATTACTGAAGCTACTATTATGAGACCAGCTGAGGTTGGTTATAGTGCA
CCATATTATTCTTTTGAGGCATCTACACAAGGGCCATTTAAAACACCTATTGCAGCAGGA
CGGGGGGGAGCGCAAACAGATGAAAATCAAGCAGCAGATGGTGATCCAAGATATGCATTT
GGTAGACAACATGGTCAAAAAACTACTACAACAGGAGAAACACCTGAGAGATTTACATAT
ATAGCACATCAAGATACAGGAAGATATCCAGAAGGAGATTGGATTCAAAATATTAACTTT
AACCTTCCTGTAACAAATGATAATGTATTGCTACCAACAGATCCAATTGGAGGTAAAACA
GGAATTAACTATACTAATATATTTAATACTTATGGTCCTTTAACTGCATTAAATAATGTG
CCACCAGTTTATCCAAATGGTCAAATTTGGGATAAAGAATTTGATACTGACTTAAAACCA
AGACTTCATGTAAATGCACCATTTGTTTGTCAAAATAATTGTCCTGGTCAATTATTTGTA
AAAGTTGCGCCTAATTTAACAAATGAATATGATCCTGATGCATCTGCTAATATGTCAAGA
ATTGTAACTTACTCAGATTTTTGGTGGAAAGGTAAATTAGTATTTAAAGCTAAACTAAGA
GCATCTCATACTTGGAATCCAATTCAACAAATGAGTATTAATGTAGATAACCAATTTAAC
TATGTACCAAATAATATTGGAGCTATGAAAATTGTGTATGAAAAATCTCAACTAGCACCT
AGA
>MZ742172 FPV-10/AUS/2017/G3
ATGAGTGATGGAGCAGTTCAACCAGACGGTGGTCAACCTGCTGTCAGAAATGAAAGAGCT
ACAGGATCTGGGAACGGGTCTGGTGGTGGGGGTGGTGGTGGTTCTGGGGGTGTGGGGATT
TCTACGGGTACTTTCAATAATCAGACGGAATTTAAATTTTTGGAAAACGGATGGGTGGAA
ATCACAGCAAACTCAAGCAGACTTGTACATTTAAATATGCCAGAAAGTGAAAATTATAAA
AGAGTAGTTGTAAATAATATGGATAAAACTGCAGTTAAAGGAAACATGGCTTTAGATGAT
ACTCATGTACAAATTGTAACACCTTGGTCATTGGTTGATGCAAATGCTTGGGGAGTTTGG
TTTAATCCAGGAGATTGGCAACTAATTGTAAATACTATGAGTGAGTTGCATTTAGTTAGT
TTTGAACAAGAAATTTTTAATGTTGTTTTAAAGACTGTTTCAGAATCTGCTACTCAGCCA
CCAACTAAAGTTTATAATAATGATTTAACTGCATCATTGATGGTTGCATTAGATAGTAAT
AATACTATGCCATTTACTCCAGCAGCTATGAGATCTGAGACATTGGGTTTTTATCCATGG
AAACCAACCATACCAACTCCATGGAGATATTATTTTCAATGGGATAGAACATTAATACCA
TCTCATACTGGAACTAGTGGCACACCAACAAATGTATATCATGGTACAGATCCAGATGAT
GTTCAATTTTATACTATTGAAAATTCTGTGCCAGTACACTTACTAAGAACAGGTGATGAA
TTTGCTACAGGAACATTTTTTTTTGATTGTAAACCATGCAGACTAACACATACATGGCAA
ACAAATAGAGCATTGGGCTTACCACCATTTCTAAATTCTTTGCCTCAATCTGAAGGAGCT
ACTAACTTTGGTGATATAGGAGTTCAACAAGATAAAAGACGTGGTGTAACTCAAATGGGA
AATACAGACTATATTACTGAAGCTACTATTATGAGACCAGCTGAGGTTGGTTATAGTGCA
CCATATTATTCTTTTGAGGCATCTACACAAGGGCCATTTAAAACACCTATTGCAGCAGGA
CGGGGGGGAGCGCAAACAGATGAAAATCAAGCAGCAGATGGTGATCCAAGATATGCATTT
GGTAGACAACATGGTCAAAAAACTACTACAACAGGAGAAACACCTGAGAGATTTACATAT
ATAGCACATCAAGATACAGGAAGATATCCAGAAGGAGATTGGATTCAAAATATTAACTTT
AACCTTCCTGTAACAAATGATAATGTATTGCTACCAACAGATCCAATTGGAGGTAAAACA
GGAATTAACTATACTAATATATTTAATACTTATGGTCCTTTAACTGCATTAAATAATGTG
CCACCAGTTTATCCAAATGGTCAAATTTGGGATAAAGAATTTGATACTGACTTAAAACCA
AGACTTCATGTAAATGCACCATTTGTTTGTCAAAATAATTGTCCTGGTCAATTATTTGTA
AAAGTTGCGCCTAATTTAACAAATGAATATGATCCTGATGCATCTGCTAATATGTCAAGA
ATTGTAACTTACTCAGATTTTTGGTGGAAAGGTAAATTAGTATTTAAAGCTAAACTAAGA
GCATCTCATACTTGGAATCCAATTCAACAAATGAGTATTAATGTAGATAACCAATTTAAC
TATGTACCAAATAATATTGGAGCTATGAAAATTGTGTATGAAAAATCTCAACTAGCACCT
AGA
>MZ742173 FPV-11/AUS/2017/G3
ATGAGTGATGGAGCAGTTCAACCAGACGGTGGTCAACCTGCTGTCAGAAATGAAAGAGCT
ACAGGATCTGGGAACGGGTCTGGAGGTGGGGGTGGTGGTGGTTCTGGGGGTGTGGGGATT
TCTACGGGTACTTTCAATAATCAGACGGAATTTAAATTTTTGGAAAACGGATGGGTGGAA
ATCACAGCAAACTCAAGCAGACTTGTACATTTAAATATGCCAGAAAGTGAAAATTATAAA
AGAGTAGTTGTAAATAATATGGATAAAACTGCAGTTAAAGGAAACATGGCTTTAGATGAT
ACTCATGTACAAATTGTAACACCTTGGTCATTGGTTGATGCAAATGCTTGGGGAGTTTGG
TTTAATCCAGGAGATTGGCAACTAATTGTAAATACTATGAGTGAGTTGCATTTAGTTAGT
TTTGAACAAGAAATTTTTAATGTTGTTTTAAAGACTGTTTCAGAATCTGCTACTCAGCCA
CCAACTAAAGTTTATAATAATGATTTAACTGCATCATTGATGGTTGCATTAGATAGTAAT
AATACTATGCCATTTACTCCAGCAGCTATGAGATCTGAGACATTGGGTTTTTATCCATGG
AAACCAACCATACCAACTCCATGGAGATATTATTTTCAATGGGATAGAACATTAATACCA
TCTCATACTGGAACTAGTGGCACACCAACAAATATATATCATGGTACAGATCCAGATGAT
GTTCAATTTTATACTATTGAAAATTCTGTGCCAGTACACTTACTAAGAACAGGTGATGAA
TTTGCTACAGGAACATTTTTTTTTGATTGTAAACCATGCAGACTAACACATACATGGCAA
ACAAATAGAGCATTGGGCTTACCACCATTTCTAAATTCTTTGCCTCAATCTGAAGGAGCT
ACTAACTTTGGTGATATAGGAGTTCAACAAGATAAAAGACGTGGTGTAACTCAAATGGGA
AATACAGACTATATTACTGAAGCTACTATTATGAGACCAGCTGAGGTTGGTTATAGTGCA
CCATATTATTCTTTTGAGGCATCTACACAAGGGCCATTTAAAACACCTATTGCAGCAGGA
CGGGGGGGAGCGCAAACAGATGAAAATCAAGCAGCAGATGGTGATCCAAGATATGCATTT
GGTAGACAACATGGTCAAAAAACTACTACAACAGGAGAAACACCTGAGAGATTTACATAT
ATAGCACATCAAGATACAGGAAGATATCCAGAAGGAGATTGGATTCAAAATATTAACTTT
AACCTTCCTGTAACAAATGATAATGTATTGCTACCAACAGATCCAATTGGAGGTAAAACA
GGAATTAACTATACTAATATATTTAATACTTATGGTCCTTTAACTGCATTAAATAATGTG
CCACCAGTTTATCCAAATGGTCAAATTTGGGATAAAGAATTTGATACTGACTTAAAACCA
AGACTTCATGTAAATGCACCATTTGTTTGTCAAAATAATTGTCCTGGTCAATTATTTGTA
AAAGTTGCGCCTAATTTAACAAATGAATATGATCCTGATGCATCTGCTAATATGTCAAGA
ATTGTAACTTACTCAGATTTTTGGTGGAAAGGTAAATTAGTATTTAAAGCTAAACTAAGA
GCATCTCATACTTGGAATCCAATTCAACAAATGAGTATTAATGTAGATAACCAATTTAAC
TATGTACCAAATAATATTGGAGCTATGAAAATTGTGTATGAAAAATCTCAACTAGCACCT
AGA
>MZ742174 FPV-12/AUS/2017/G3
ATGAGTGATGGAGCAGTTCAACCAGACGGTGGTCAACCTGCTGTCAGAAATGAAAGAGCT
ACAGGATCTGGGAACGGGTCTGGAGGTGGGGGTGGTGGTGGTTTTGGGGGTGTGGGGATT
TCTACGGGTACTTTCAATAATCAGACGGAATTTAAATTTTTGGAAAACGGATGGGTGGAA
ATCACAGCAAACTCAAGCAGACTTGTACATTTAAATATGCCAGAAAGTGAAAATTATAAA
AGAGTAGTTGTAAATAATATGGATAAAACTGCAGTTAAAGGAAACATGGCTTTAGATGAT
ACTCATGTACAAATTGTAACACCTTGGTCATTGGTTGATGCAAATGCTTGGGGAGTTTGG
TTTAATCCAGGAGATTGGCAACTAATTGTAAATACTATGAGTGAGTTGCATTTAGTTAGT
TTTGAACAAGAAATTTTTAATGTTGTTTTAAAGACTGTTTCAGAATCTGCTACTCAGCCA
CCAACTAAAGTTTATAATAATGATTTAACTGCATCATTGATGGTTGCATTAGATAGTAAT
AATACTATGCCATTTACTCCAGCAGCTATGAGATCTGAGACATTGGGTTTTTATCCATGG
AAACCAACCATACCAACTCCATGGAGATATTATTTTCAATGGGATAGAACATTAATACCA
TCTCATACTGGAACTAGTGGCACACCAACAAATATATATCATGGTACAGATCCAGATGAT
GTTCAATTTTATACTATTGAAAATTCTGTGCCAGTACACTTACTAAGAACAGGTGATGAA
TTTGCTACAGGAACATTTTTTTTTGATTGTAAACCATGCAGACTAACACATACATGGCAA
ACAAATAGAGCATTGGGCTTACCACCATTTCTAAATTCTTTGCCTCAATCTGAAGGAGCT
ACTAACTTTGGTGATATAGGAGTTCAACAAGATAAAAGACGTGGTGTAACTCAAATGGGA
AATACAGACTATATTACTGAAGCTACTATTATGAGACCAGCTGAGGTTGGTTATAGTGCA
CCATATTATTCTTTTGAGGCATCTACACAAGGGCCATTTAAAACACCTATTGCAGCAGGA
CGGGGGGGAGCGCAAACAGATGAAAATCAAGCAGCAGATGGTGATCCAAGATATGCATTT
GGTAGACAACATGGTCAAAAAACTACTACAACAGGAGAAACACCTGAGAGATTTACATAT
ATAGCACATCAAGATACAGGAAGATATCCAGAAGGAGATTGGATTCAAAATATTAACTTT
AACCTTCCTGTAACAAATGATAATGTATTGCTACCAACAGATCCAATTGGAGGTAAAACA
GGAATTAACTATACTAATATATTTAATACTTATGGTCCTTTAACTGCATTAAATAATGTG
CCACCAGTTTATCCAAATGGTCAAATTTGGGATAAAGAATTTGATACTGACTTAAAACCA
AGACTTCATGTAAATGCACCATTTGTTTGTCAAAATAATTGTCCTGGTCAATTATTTGTA
AAAGTTGCGCCTAATTTAACAAATGAATATGATCCTGATGCATCTGCTAATATGTCAAGA
ATTGTAACTTACTCAGATTTTTGGTGGAAAGGTAAATTAGTATTTAAAGCTAAACTAAGA
GCATCTCATACTTGGAATCCAATTCAACAAATGAGTATTAATGTAGATAACCAATTTAAC
TATGTACCAAATAATATTGGAGCTATGAAAATTGTGTATGAAAAATCTCAACTAGCACCT
AGA
>MZ742175 FPV-13/AUS/2017/G3
ATGAGTGATGGAGCAGTTCAACCAGACGGTGGTCAACCTGCTGTCAGAAATGAAAGAGCT
ACAGGATCTGGGAACGGGTCTGGAGGTGGGGGTGGTGGTGGTTTTGGGGGTGTGGGGATT
TCTACGGGTACTTTCAATAATCAGACGGAATTTAAATTTTTGGAAAACGGATGGGTGGAA
ATCACAGCAAACTCAAGCAGACTTGTACATTTAAATATGCCAGAAAGTGAAAATTATAAA
AGAGTAGTTGTAAATAATATGGATAAAACTGCAGTTAAAGGAAACATGGCTTTAGATGAT
ACTCATGTACAAATTGTAACACCTTGGTCATTGGTTGATGCAAATGCTTGGGGAGTTTGG
TTTAATCCAGGAGATTGGCAACTAATTGTAAATACTATGAGTGAGTTGCATTTAGTTAGT
TTTGAACAAGAAATTTTTAATGTTGTTTTAAAGACTGTTTCAGAATCTGCTACTCAGCCA
CCAACTAAAGTTTATAATAATGATTTAACTGCATCATTGATGGTTGCATTAGATAGTAAT
AATACTATGCCATTTACTCCAGCAGCTATGAGATCTGAGACATTGGGTTTTTATCCATGG
AAACCAACCATACCAACTCCATGGAGATATTATTTTCAATGGGATAGAACATTAATACCA
TCTCATACTGGAACTAGTGGCACACCAACAAATGTATATCATGGTACAGATCCAGATGAT
GTTCAATTTTATACTATTGAAAATTCTGTGCCAGTACACTTACTAAGAACAGGTGATGAA
TTTGCTACAGGAACATTTTTTTTTGATTGTAAACCATGCAGACTAACACATACATGGCAA
ACAAATAGAGCATTGGGCTTACCACCATTTCTAAATTCTTTGCCTCAATCTGAAGGAGCT
ACTAACTTTGGTGATATAGGAGTTCAACAAGATAAAAGACGTGGTGTAACTCAAATGGGA
AATACAGACTATATTACTGAAGCTACTATTATGAGACCAGCTGAGGTTGGTTATAGTGCA
CCATATTATTCTTTTGAGGCATCTACACAAGGGCCATTTAAAACACCTATTGCAGCAGGA
CGGGGGGGAGCGCAAACAGATGAAAATCAAGCAGCAGATGGTGATCCAAGATATGCATTT
GGTAGACAACATGGTCAAAAAACTACTACAACAGGAGAAACACCTGAGAGATTTACATAT
ATAGCACATCAAGATACAGGAAGATATCCAGAAGGAGATTGGATTCAAAATATTAACTTT
AACCTTCCTGTAACAAATGATAATGTATTGCTACCAACAGATCCAATTGGAGGTAAAACA
GGAATTAACTATACTAATATATTTAATACTTATGGTCCTTTAACTGCATTAAATAATGTG
CCACCAGTTTATCCAAATGGTCAAATTTGGGATAAAGAATTTGATACTGACTTAAAACCA
AGACTTCATGTAAATGCACCATTTGTTTGTCAAAATAATTGTCCTGGTCAATTATTTGTA
AAAGTTGCGCCTAATTTAACAAATGAATATGATCCTGATGCATCTGCTAATATGTCAAGA
ATTGTAACTTACTCAGATTTTTGGTGGAAAGGTAAATTAGTATTTAAAGCTAAACTAAGA
GCATCTCATACTTGGAATCCAATTCAACAAATGAGTATTAATGTAGATAACCAATTTAAC
TATGTACCAAATAATATTGGAGCTATGAAAATTGTGTATGAAAAATCTCAACTAGCACCT
AGA
>MZ742176 FPV-14/AUS/2017/G3
ATGAGTGATGGAGCAGTTCAACCAGACGGTGGTCAACCTGCTGTCAGAAATGAAAGAGCT
ACAGGATCTGGGAACGGGTCTGGAGGTGGGGGTGGTGGTGGTTCTGGGGGTGTGGGGATT
TCTACGGGTACTTTCAATAATCAGACGGAATTTAAATTTTTGGAAAACGGATGGGTGGAA
ATCACAGCAAACTCAAGCAGACTTGTACATTTAAATATGCCAGAAAGTGAAAATTATAAA
AGAGTAGTTGTAAATAATATGGATAAAACTGCAGTTAAAGGAAACATGGCTTTAGATGAT
ACTCATGTACAAATTGTAACACCTTGGTCATTGGTTGATGCAAATGCTTGGGGAGTTTGG
TTTAATCCAGGAGATTGGCAACTAATTGTAAATACTATGAGTGAGTTGCATTTAGTTAGT
TTTGAACAAGAAATTTTTAATGTTGTTTTAAAGACTGTTTCAGAATCTGCTACTCAGCCA
CCAACTAAAGTTTATAATAATGATTTAACTGCATCATTGATGGTTGCATTAGATAGTAAT
AATACTATGCCATTTACTCCAGCAGCTATGAGATCTGAGACATTGGGTTTTTATCCATGG
AAACCAACCATACCAACTCCATGGAGATATTATTTTCAATGGGATAGAACATTAATACCA
TCTCATACTGGAACTAGTGGCACACCAACAAATGTATATCATGGTACAGATCCAGATGAT
GTTCAATTTTATACTATTGAAAATTCTGTGCCAGTACACTTACTAAGAACAGGTGATGAA
TTTGCTACAGGAACATTTTTTTTTGATTGTAAACCATGCAGACTAACACATACATGGCAA
ACAAATAGAGCATTGGGCTTACCACCATTTCTAAATTCTTTGCCTCAATCTGAAGGAGCT
ACTAACTTTGGTGATATAGGAGTTCAACAAGATAAAAGACGTGGTGTAACTCAAATGGGA
AATACAGACTATATTACTGAAGCTACTATTATGAGACCAGCTGAGGTTGGTTATAGTGCA
CCATATTATTCTTTTGAGGCATCTACACAAGGGCCATTTAAAACACCTATTGCAGCAGGA
CGGGGGGGAGCGCAAACAGATGAAAATCAAGCAGCAGATGGTGATCCAAGATATGCATTT
GGTAGACAACATGGTCAAAAAACTACTACAACAGGAGAAACACCTGAGAGATTTACATAT
ATAGCACATCAAGATACAGGAAGATATCCAGAAGGAGATTGGATTCAAAATATTAACTTT
AACCTTCCTGTAACAAATGATAATGTATTGCTACCAACAGATCCAATTGGAGGTAAAACA
GGAATTAACTATACTAATATATTTAATACTTATGGTCCTTTAACTGCATTAAATAATGTG
CCACCAGTTTATCCAAATGGTCAAATTTGGGATAAAGAATTTGATACTGACTTAAAACCA
AGACTTCATGTAAATGCACCATTTGTTTGTCAAAATAATTGTCCTGGTCAATTATTTGTA
AAAGTTGCGCCTAATTTAACAAATGAATATGATCCTGATGCATCTGCTAATATGTCAAGA
ATTGTAACTTACTCAGATTTTTGGTGGAAAGGTAAATTAGTATTTAAAGCTAAACTAAGA
GCATCTCATACTTGGAATCCAATTCAACAAATGAGTATTAATGTAGATAACCAATTTAAC
TATGTACCAAATAATATTGGAGCTATGAAAATTGTGTATGAAAAATCTCAACTAGCACCT
AGA
>MZ742177 FPV-15/AUS/2017/G3
ATGAGTGATGGAGCAGTTCAACCAGACGGTGGTCAACCTGCTGTCAGAAATGAAAGAGCT
ACAGGATCTGGGAACGGGTCTGGAGGTGGGGGTGGTGGTGGTTCTGGGGGTGTGGGGATT
TCTACGGGTACTTTCAATAATCAGACGGAATTTAAATTTTTGGAAAACGGATGGGTGGAA
ATCACAGCAAACTCAAGCAGACTTGTACATTTAAATATGCCAGAAAGTGAAAATTATAAA
AGAGTAGTTGTAAATAATATGGATAAAACTGCAGTTAAAGGAAACATGGCTTTAGATGAT
ACTCATGTACAAATTGTAACACCTTGGTCATTGGTTGATGCAAATGCTTGGGGAGTTTGG
TTTAATCCAGGAGATTGGCAACTAATTGTAAATACTATGAGTGAGTTGCATTTAGTTAGT
TTTGAACAAGAAATTTTTAATGTTGTTTTAAAGACTGTTTCAGAATCTGCTACTCAGCCA
CCAACTAAAGTTTATAATAATGATTTAACTGCATCATTGATGGTTGCATTAGATAGTAAT
AATACTATGCCATTTACTCCAGCAGCTATGAGATCTGAGACATTGGGTTTTTATCCATGG
AAACCAACCATACCAACTCCATGGAGATATTATTTTCAATGGGATAGAACATTAATACCA
TCTCATACTGGAACTAGTGGCACACCAACAAATGTATATCATGGTACAGATCCAGATGAT
GTTCAATTTTATACTATTGAAAATTCTGTGCCAGTACACTTACTAAGAACAGGTGATGAA
TTTGCTACAGGAACATTTTTTTTTGATTGTAAACCATGCAGACTAACACATACATGGCAA
ACAAATAGAGCATTGGGCTTACCACCATTTCTAAATTCTTTGCCTCAATCTGAAGGAGCT
ACTAACTTTGGTGATATAGGAGTTCAACAAGATAAAAGACGTGGTGTAACTCAAATGGGA
AATACAGACTATATTACTGAAGCTACTATTATGAGACCAGCTGAGGTTGGTTATAGTGCA
CCATATTATTCTTTTGAGGCATCTACACAAGGGCCATTTAAAACACCTATTGCAGCAGGA
CGGGGGGGAGCGCAAACAGATGAAAATCAAGCAGCAGATGGTGATCCAAGATATGCATTT
GGTAGACAACATGGTCAAAAAACTACTACAACAGGAGAAACACCTGAGAGATTTACATAT
ATAGCACATCAAGATACAGGAAGATATCCAGAAGGAGATTGGATTCAAAATATTAACTTT
AACCTTCCTGTAACAAATGATAATGTATTGCTACCAACAGATCCAATTGGAGGTAAAACA
GGAATTAACTATACTAATATATTTAATACTTATGGTCCTTTAACTGCATTAAATAATGTG
CCACCAGTTTATCCAAATGGTCAAATTTGGGATAAAGAATTTGATACTGACTTAAAACCA
AGACTTCATGTAAATGCACCATTTGTTTGTCAAAATAATTGTCCTGGTCAATTATTTGTA
AAAGTTGCGCCTAATTTAACAAATGAATATGATCCTGATGCATCTGCTAATATGTCAAGA
ATTGTAACTTACTCAGATTTTTGGTGGAAAGGTAAATTAGTATTTAAAGCTAAACTAAGA
GCATCTCATACTTGGAATCCAATTCAACAAATGAGTATTAATGTAGATAACCAATTTAAC
TATGTACCAAATAATATTGGAGCTATGAAAATTGTGTATGAAAAATCTCAACTAGCACCT
AGA
>MZ742178 FPV-16/AUS/2017/G3
ATGAGTGATGGAGCAGTTCAACCAGACGGTGGTCAACCTGCTGTCAGAAATGAAAGAGCT
ACAGGATCTGGGAACGGGTCTGGAGGTGGGGGTGGTGGTGGTTTTGGGGGTGTGGGGATT
TCTACGGGTACTTTCAATAATCAGACGGAATTTAAATTTTTGGAAAACGGATGGGTGGAA
ATCACAGCAAACTCAAGCAGACTTGTACATTTAAATATGCCAGAAAGTGAAAATTATAAA
AGAGTAGTTGTAAATAATATGGATAAAACTGCAGTTAAAGGAAACATGGCTTTAGATGAT
ACTCATGTACAAATTGTAACACCTTGGTCATTGGTTGATGCAAATGCTTGGGGAGTTTGG
TTTAATCCAGGAGATTGGCAACTAATTGTAAATACTATGAGTGAGTTGCATTTAGTTAGT
TTTGAACAAGAAATTTTTAATGTTGTTTTAAAGACTGTTTCAGAATCTGCTACTCAGCCA
CCAACTAAAGTTTATAATAATGATTTAACTGCATCATTGATGGTTGCATTAGATAGTAAT
AATACTATGCCATTTACTCCAGCAGCTATGAGATCTGAGACATTGGGTTTTTATCCATGG
AAACCAACCATACCAACTCCATGGAGATATTATTTTCAATGGGATAGAACATTAATACCA
TCTCATACTGGAACTAGTGGCACACCAACAAATGTATATCATGGTACAGATCCAGATGAT
GTTCAATTTTATACTATTGAAAATTCTGTGCCAGTACACTTACTAAGAACAGGTGATGAA
TTTGCTACAGGAACATTTTTTTTTGATTGTAAACCATGCAGACTAACACATACATGGCAA
ACAAATAGAGCATTGGGCTTACCACCATTTCTAAATTCTTTGCCTCAATCTGAAGGAGCT
ACTAACTTTGGTGATATAGGAGTTCAACAAGATAAAAGACGTGGTGTAACTCAAATGGGA
AATACAGACTATATTACTGAAGCTACTATTATGAGACCAGCTGAGGTTGGTTATAGTGCA
CCATATTATTCTTTTGAGGCATCTACACAAGGGCCATTTAAAACACCTATTGCAGCAGGA
CGGGGGGGAGCGCAAACAGATGAAAATCAAGCAGCAGATGGTGATCCAAGATATGCATTT
GGTAGACAACATGGTCAAAAAACTACTACAACAGGAGAAACACCTGAGAGATTTACATAT
ATAGCACATCAAGATACAGGAAGATATCCAGAAGGAGATTGGATTCAAAATATTAACTTT
AACCTTCCTGTAACAAATGATAATGTATTGCTACCAACAGATCCAATTGGAGGTAAAACA
GGAATTAACTATACTAATATATTTAATACTTATGGTCCTTTAACTGCATTAAATAATGTG
CCACCAGTTTATCCAAATGGTCAAATTTGGGATAAAGAATTTGATACTGACTTAAAACCA
AGACTTCATGTAAATGCACCATTTGTTTGTCAAAATAATTGTCCTGGTCAATTATTTGTA
AAAGTTGCGCCTAATTTAACAAATGAATATGATCCTGATGCATCTGCTAATATGTCAAGA
ATTGTAACTTACTCAGATTTTTGGTGGAAAGGTAAATTAGTATTTAAAGCTAAACTAAGA
GCATCTCATACTTGGAATCCAATTCAACAAATGAGTATTAATGTAGATAACCAATTTAAC
TATGTACCAAATAATATTGGAGCTATGAAAATTGTGTATGAAAAATCTCAACTAGCACCT
AGA
>MZ742179 FPV-17/AUS/2017/G3
ATGAGTGATGGAGCAGTTCAACCAGACGGTGGTCAACCTGCTGTCAGAAATGAAAGAGCT
ACAGGATCTGGGAACGGGTCTGGAGGTGGGGGTGGTGGTGGTTTTGGGGGTGTGGGGATT
TCTACGGGTACTTTCAATAATCAGACGGAATTTAAATTTTTGGAAAACGGATGGGTGGAA
ATCACAGCAAACTCAAGCAGACTTGTACATTTAAATATGCCAGAAAGTGAAAATTATAAA
AGAGTAGTTGTAAATAATATGGATAAAACTGCAGTTAAAGGAAACATGGCTTTAGATGAT
ACTCATGTACAAATTGTAACACCTTGGTCATTGGTTGATGCAAATGCTTGGGGAGTTTGG
TTTAATCCAGGAGATTGGCAACTAATTGTAAATACTATGAGTGAGTTGCATTTAGTTAGT
TTTGAACAAGAAATTTTTAATGTTGTTTTAAAGACTGTTTCAGAATCTGCTACTCAGCCA
CCAACTAAAGTTTATAATAATGATTTAACTGCATCATTGATGGTTGCATTAGATAGTAAT
AATACTATGCCATTTACTCCAGCAGCTATGAGATCTGAGACATTGGGTTTTTATCCATGG
AAACCAACCATACCAACTCCATGGAGATATTATTTTCAATGGGATAGAACATTAATACCA
TCTCATACTGGAACTAGTGGCACACCAACAAATGTATATCATGGTACAGATCCAGATGAT
GTTCAATTTTATACTATTGAAAATTCTGTGCCAGTACACTTACTAAGAACAGGTGATGAA
TTTGCTACAGGAACATTTTTTTTTGATTGTAAACCATGCAGACTAACACATACATGGCAA
ACAAATAGAGCATTGGGCTTACCACCATTTCTAAATTCTTTGCCTCAATCTGAAGGAGCT
ACTAACTTTGGTGATATAGGAGTTCAACAAGATAAAAGACGTGGTGTAACTCAAATGGGA
AATACAGACTATATTACTGAAGCTACTATTATGAGACCAGCTGAGGTTGGTTATAGTGCA
CCATATTATTCTTTTGAGGCATCTACACAAGGGCCATTTAAAACACCTATTGCAGCAGGA
CGGGGGGGAGCGCAAACAGATGAAAATCAAGCAGCAGATGGTGATCCAAGATATGCATTT
GGTAGACAACATGGTCAAAAAACTACTACAACAGGAGAAACACCTGAGAGATTTACATAT
ATAGCACATCAAGATACAGGAAGATATCCAGAAGGAGATTGGATTCAAAATATTAACTTT
AACCTTCCTGTAACAAATGATAATGTATTGCTACCAACAGATCCAATTGGAGGTAAAACA
GGAATTAACTATACTAATATATTTAATACTTATGGTCCTTTAACTGCATTAAATAATGTG
CCACCAGTTTATCCAAATGGTCAAATTTGGGATAAAGAATTTGATACTGACTTAAAACCA
AGACTTCATGTAAATGCACCATTTGTTTGTCAAAATAATTGTCCTGGTCAATTATTTGTA
AAAGTTGCGCCTAATTTAACAAATGAATATGATCCTGATGCATCTGCTAATATGTCAAGA
ATTGTAACTTACTCAGATTTTTGGTGGAAAGGTAAATTAGTATTTAAAGCTAAACTAAGA
GCATCTCATACTTGGAATCCAATTCAACAAATGAGTATTAATGTAGATAACCAATTTAAC
TATGTACCAAATAATATTGGAGCTATGAAAATTGTGTATGAAAAATCTCAACTAGCACCT
AGA
>MZ742180 FPV-18/AUS/2017/G3
ATGAGTGATGGAGCAGTTCAACCAGACGGTGGTCAACCTGCTGTCAGAAATGAAAGAGCT
ACAGGATCTGGGAACGGGTCTGGAGGTGGGGGTGGTGGTGGTTTTGGGGGTGTGGGGATT
TCTACGGGTACTTTCAATAATCAGACGGAATTTAAATTTTTGGAAAACGGATGGGTGGAA
ATCACAGCAAACTCAAGCAGACTTGTACATTTAAATATGCCAGAAAGTGAAAATTATAAA
AGAGTAGTTGTAAATAATATGGATAAAACTGCAGTTAAAGGAAACATGGCTTTAGATGAT
ACTCATGTACAAATTGTAACACCTTGGTCATTGGTTGATGCAAATGCTTGGGGAGTTTGG
TTTAATCCAGGAGATTGGCAACTAATTGTAAATACTATGAGTGAGTTGCATTTAGTTAGT
TTTGAACAAGAAATTTTTAATGTTGTTTTAAAGACTGTTTCAGAATCTGCTACTCAGCCA
CCAACTAAAGTTTATAATAATGATTTAACTGCATCATTGATGGTTGCATTAGATAGTAAT
AATACTATGCCATTTACTCCAGCAGCTATGAGATCTGAGACATTGGGTTTTTATCCATGG
AAACCAACCATACCAACTCCATGGAGATATTATTTTCAATGGGATAGAACATTAATACCA
TCTCATACTGGAACTAGTGGCACACCAACAAATGTATATCATGGTACAGATCCAGATGAT
GTTCAATTTTATACTATTGAAAATTCTGTGCCAGTACACTTACTAAGAACAGGTGATGAA
TTTGCTACAGGAACATTTTTTTTTGATTGTAAACCATGCAGACTAACACATACATGGCAA
ACAAATAGAGCATTGGGCTTACCACCATTTCTAAATTCTTTGCCTCAATCTGAAGGAGCT
ACTAACTTTGGTGATATAGGAGTTCAACAAGATAAAAGACGTGGTGTAACTCAAATGGGA
AATACAGACTATATTACTGAAGCTACTATTATGAGACCAGCTGAGGTTGGTTATAGTGCA
CCATATTATTCTTTTGAGGCATCTACACAAGGGCCATTTAAAACACCTATTGCAGCAGGA
CGGGGGGGAGCGCAAACAGATGAAAATCAAGCAGCAGATGGTGATCCAAGATATGCATTT
GGTAGACAACATGGTCAAAAAACTACTACAACAGGAGAAACACCTGAGAGATTTACATAT
ATAGCACATCAAGATACAGGAAGATATCCAGAAGGAGATTGGATTCAAAATATTAACTTT
AACCTTCCTGTAACAAATGATAATGTATTGCTACCAACAGATCCAATTGGAGGTAAAACA
GGAATTAACTATACTAATATATTTAATACTTATGGTCCTTTAACTGCATTAAATAATGTG
CCACCAGTTTATCCAAATGGTCAAATTTGGGATAAAGAATTTGATACTGACTTAAAACCA
AGACTTCATGTAAATGCACCATTTGTTTGTCAAAATAATTGTCCTGGTCAATTATTTGTA
AAAGTTGCGCCTAATTTAACAAATGAATATGATCCTGATGCATCTGCTAATATGTCAAGA
ATTGTAACTTACTCAGATTTTTGGTGGAAAGGTAAATTAGTATTTAAAGCTAAACTAAGA
GCATCTCATACTTGGAATCCAATTCAACAAATGAGTATTAATGTAGATAACCAATTTAAC
TATGTACCAAATAATATTGGAGCTATGAAAATTGTGTATGAAAAATCTCAACTAGCACCT
AGA
>MK570675 FPV-278/AUS/2018/G3
ATGAGTGATGGAGCAGTTCAACCAGACGGTGGTCAACCTGCTGTCAGAAATGAAAGAGCT
ACAGGATCTGGGAACGGGTCTGGAGGCGGGGGTGGTGGTGGTTCTGGGGGTGTGGGGATT
TCTACGGGTACTTTTAATAATCAGACGGAATTTAAATTTTTGGAAAACGGATGGGTGGAA
ATCACAGCAAACTCAAGCAGACTTGTACATTTAAATATGCCAGAAAGTGAAAATTATAAA
AGAGTAGTTGTAAATAATATGGATAAAACTGCAGTTAAAGGAAACATGGCTTTAGATGAT
ACTCATGTACAAATTGTAACACCTTGGTCATTGGTTGATGCAAATGCTTGGGGAGTTTGG
TTTAATCCAGGAGATTGGCAACTAATTGTTAATACTATGAGTGAGTTGCATTTAGTTAGT
TTTGAACAAGAAATTTTTAATGTTGTTTTAAAGACTGTTTCAGAATCTGCTACTCAGCCA
CCAACTAAAGTTTATAATAATGATTTAACTGCATCATTGATGGTTGCATTAGATAGTAAT
AATACTATGCCATTTACTCCAGCAGCTATGAGATCTGAGACATTGGGTTTTTATCCATGG
AAACCAACCGTACCAACTCCATGGAGATATTATTTTCAATGGGATAGAACATTAATACCA
TCTCATACTGGAACTAGTGGCACACCAACAAATGTATATCATGGTACAGATCCAGATGAT
GTTCAATTTTATACTATTGAAAATTCTGTGCCAGTACATTTACTAAGAACAGGTGATGAA
TTTGCTACAGGAACATTTTTTTTTGATTGTAAACCATGTAGACTAACACATACATGGCAA
ACAAATAGAGCATTGGGCTTACCACCATTTCTAAATTCTTTGCCTCAATCTGAAGGAGCT
ACTAACTTTGGTGATATAGGAGTTCAGCAAGATAAAAGACGTGGTGTAACTCAAATGGGA
AATACAGACTATATTACTGAAGCTACTATTATGAGACCAGCTGAGGTTGGTTATAGTGCA
CCATATTATTCTTTTGAAGCATCTACACAAGGGCCATTTAAAACACCTATTGCAGCAGGA
CGGGGGGGAGCGCAAACAGATGAAAATCAAGCAGCAGATGGTGATCCAAGATATGCATTT
GGTAGACAACATGGTCAAAAAACTACTACAACAGGAGAAACACCTGAGAGATTTACATAT
ATAGCACATCAAGATACAGGAAGATATCCAGAAGGAGATTGGATTCAAAATATTAACTTT
AACCTTCCTGTAACAAATGATAATGTATTGCTACCAACAGATCCAATTGGAGGTAAAACA
GGAATTAACTATACTAATATATTTAATACTTATGGTCCTTTAACTGCATTAAATAATGTA
CCACCAGTTTATCCAAATGGTCAAATTTGGGATAAAGAATTTGATACTGACTTAAAACCA
AGACTTCATGTGAATGCACCATTTGTTTGTCAGAATAATTGTCCTGGTCAATTATTTGTA
AAAGTTGCGCCCAATTTAACGAATGAATATGATCCTGATGCATCTGCTAATATGTCAAGA
ATTGTAACTTATTCAGATTTTTGGTGGAAAGGTAAATTAGTATTTAAAGCTAAACTAAGA
GCATCTCATACTTGGAATCCAATTCAACAAATGAGTATTAATGTAGATAACCAATTTAAC
TATGTACCAAATAATATTGGAGCTATGAAAATTGTATATGAAAAATCTCAACTAGCACCT
AGA
>MK570676 FPV-331/AUS/2018/G2
ATGAGTGATGGAGCAGTTCAACCAGACGGTGGTCAACCTGCTGTCAGAAATGAAAGAGCT
ACAGGATCTGGGAACGGGTCTGGAGGCGGGGGTGGTGGTGGTTCTGGGGGTGTGGGGATT
TCTACGGGTACTTTCAATAATCAGACGGAATTTAAATTTTTGGAAAACGGATGGGTGGAA
ATCACAGCAAACTCAAGCAGACTTGTACATTTAAATATGCCAGAAAGTGAAAATTATAAA
AGAGTAGTTGTAAATAATATGGATAAAACTGCAGTTAAAGGAAACATGGCTTTAGATGAT
ATTCATGTACAAATTGTAACACCTTGGTCATTGGTTGATGCAAATGCTTGGGGAGTTTGG
TTTAATCCAGGAGATTGGCAACTAATTGTTAATACTATGAGTGAGTTGCATTTAGTTAGT
TTTGAACAAGAAATTTTTAATGTTGTTTTAAAGACTGTTTCAGAATCTGCTACTCAGCCA
CCAACTAAAGTTTATAATAATGATTTAACTGCATCATTGATGGTTGCATTAGATAGTAAT
AATACTATGCCATTTACTCCAGCAGCTATGAGATCTGAGACATTGGGTTTTTATCCATGG
AAACCAACCATACCAACTCCATGGAGATATTATTTTCAATGGGATAGAACATTAATACCA
TCTCATACTGGAACTAGTGGCACACCAACAAATATATATCATGGTACAGATCCAGATGAT
GTTCAATTTTATACTATTGAAAATTCTGTGCCAGTACACTTACTAAGAACAGGTGATGAA
TTTGCTACAGGAACATTTTTTTTTGATTGTAAACCATGTAGACTAACACATACATGGCAA
ACAAATAGAGCATTGGGCTTACCACCATTTCTAAATTCTTTGCCTCAATCTGAAGGAGCT
ACTAACTTTGGTGATATAGGAGTTCAACAAGATAAAAGACGTGGTGTAACTCAAATGGGA
AATACAGACTATATTACTGAAGCTACTATTATGAGACCAGCTGAGGTTGGTTATAGTGCA
CCATATTATTCTTTTGAAGCGTCTACACAAGGGCCATTTAAAACACCTATTGCAGCAGGA
CGGGGGGGAGCGCAAACAGATGAAAATCAAGCAGCAGATGGTGATCCAAGATATGCATTT
GGTAGACAACATGGTCAAAAAACTACTACAACAGGAGAAACACCTGAGAGATTTACATAT
ATAGCACATCAAGATACAGGAAGATATCCAGAAGGAGATTGGATTCAAAATATTAACTTT
AACCTTCCTGTAACAAATGATAATGTATTGCTACCAACAGATCCAATTGGAGGTAAAACA
GGAATTAACTATACTAATATATTTAATACTTATGGTCCTTTAACTGCATTAAATAATGTA
CCACCAGTTTATCCAAATGGTCAAATTTGGGATAAAGAATTTGATACTGACTTAAAACCA
AGACTTCATGTAAATGCACCATTTGTTTGTCAAAATAATTGTCCTGGTCAATTATTTGTA
AAAGTTGCGCCTAATTTAACGAATGAATATGATCCTGATGCATCTGCTAATATGTCAAGA
ATTGTAACTTATTCAGATTTTTGGTGGAAAGGTAAATTAGTATTTAAAGCTAAACTAAGA
GCATCTCATACTTGGAATCCAATTCAACAAATGAGTATTAATGTAGATAACCAATTTAAC
TATCTACCAAATAATATTGGAGCTATGAAAATTGTATATGAAAAATCTCAACTAGCACCT
AGA
>MK570706 FPV-251/AUS/2018/G3
ATGAGTGATGGAGCAGTTCAACCAGACGGTGGTCAACCTGCTGTCAGAAATGAAAGAGCT
ACAGGATCTGGGAACGGGTCTGGAGGCGGGGGTGGTGGTGGTTCTGGGGGTGTGGGGATT
TCTACGGGTACTTTCAATAATCAGACGGAATTTAAATTTTTGGAAAACGGATGGGTGGAA
ATCACAGCAAACTCAAGCAGACTTGTACATTTAAATATGCCAGAAAGTGAAAATTATAAA
AGAGTAGTTGTAAATAATATGGATAAAACTGCAGTTAAAGGAAACATGGCTTTAGATGAT
ACTCATGTACAAATTGTAACACCTTGGTCATTGGTTGATGCAAATGCTTGGGGAGTTTGG
TTTAATCCAGGAGATTGGCAACTAATTGTAAATACTATGAGTGAGTTGCATTTAGTTAGT
TTTGAACAAGAAATTTTTAATGTTGTTTTAAAGACTGTTTCAGAATCTGCTACTCAGCCA
CCAACTAAAGTTTATAATAATGATTTAACTGCATCATTGATGGTTGCATTAGATAGTAAT
AATACTATGCCATTTACTCCAGCAGCTATGAGATCTGAGACATTGGGTTTTTATCCATGG
AAACCAACCATACCAACTCCATGGAGATATTATTTTCAATGGGATAGAACATTAATACCA
TCTCATACTGGAACTAGTGGCACACCAACAAATATATATCATGGTACAGATCCAGATGAT
GTTCAATTTTATACTATTGAAAATTCTGTGCCAGTACACTTACTAAGAACAGGTGATGAA
TTTGCTACAGGAACATTTTTTTTTGATTGTAAACCATGTAGACTAACACATACATGGCAA
ACAAATAGAGCATTGGGCTTACCACCATTTCTAAATTCTTTGCCTCAATCTGAAGGAGCT
ACTAACTTTGGTGATATAGGAGTTCAACAAGATAAAAGACGTGGTGTAACTCAAATGGGA
AATACAGACTATATTACTGAAGCTACTATTATGAGACCAGCTGAGGTTGGTTATAGTGCA
CCATATTATTCTTTTGAAGCGTCTACACAAGGGCCATTTAAAACACCTATTGCAGCAGGA
CGGGGGGGAGCGCAAACAGATGAAAATCAAGCAGCAGATGGTGATCCAAGATATGCATTT
GGTAGACAACATGGTCAAAAAACTACTACAACAGGAGAAACACCTGAGAGATTTACATAT
ATAGCACATCAAGATACAGGAAGATATCCAGAAGGAGATTGGATTCAAAATATTAACTTT
AACCTTCCTGTAACAAATGATAATGTATTGCTACCAACAGATCCAATTGGAGGTAAAACA
GGAATTAACTATACTAATATATTTAATACTTATGGTCCTTTAACTGCATTAAATAATGTG
CCACCAGTTTATCCAAATGGTCAAATTTGGGATAAAGAATTTGATACTGACTTAAAACCA
AGACTTCATGTAAATGCACCATTTGTTTGTCAAAATAATTGTCCTGGTCAATTATTTGTA
AAAGTTGCGCCTAATTTAACAAATGAATATGATCCTGATGCATCTGCTAATATGTCAAGA
ATTGTAACTTACTCAGATTTTTGGTGGAAAGGTAAATTAGTATTTAAAGCTAAACTAAGA
GCATCTCATACTTGGAATCCAATTCAACAAATGAGTATTAATGTAGATAACCAATTTAAC
TATGTACCAAATAATATTGGAGCTATGAAAATTGTGTATGAAAAATCTCAACTAGCACCT
AGA
>MK570707 FPV-250/AUS/2018/G2
ATGAGTGATGGAGCAGTTCAACCAGACGGTGGTCAACCTGCTGTCAGAAATGAAAGAGCT
ACAGGATCTGGGAACGGGTCTGGAGGCGGGGGTGGTGGTGGTTCTGGGGGTGTGGGGATT
TCTACGGGTACTTTCAATAATCAGACGGAATTTAAATTTTTGGAAAACGGATGGGTGGAA
ATCACAGCAAACTCAAGCAGACTTGTACATTTAAATATGCCAGAAAGTGAAAATTATAAA
AGAGTAGTTGTAAATAATATGGATAAAACTGCAGTTAAAGGAAACATGGCTTTAGATGAT
ATTCATGTACAAATTGTAACACCTTGGTCATTGGTTGATGCAAATGCTTGGGGAGTTTGG
TTTAATCCAGGAGATTGGCAACTAATTGTTAATACTATGAGTGAGTTGCATTTAGTTAGT
TTTGAACAAGAAATTTTTAATGTTGTTTTAAAGACTGTTTCAGAATCTGCTACTCAGCCA
CCAACTAAAGTTTATAATAATGATTTAACTGCATCATTGATGGTTGCATTAGATAGTAAT
AATACTATGCCATTTACTCCAGCAGCTATGAGATCTGAGACATTGGGTTTTTATCCATGG
AAACCAACCATACCAACTCCATGGAGATATTATTTTCAATGGGATAGAACATTAATACCA
TCTCATACTGGAACTAGTGGCACACCAACAAATATATATCATGGTACAGATCCAGATGAT
GTTCAATTTTATACTATTGAAAATTCTGTGCCAGTACACTTACTAAGAACAGGTGATGAA
TTTGCTACAGGAACATTTTTTTTTGATTGTAAACCATGTAGACTAACACATACATGGCAA
ACAAATAGAGCATTGGGCTTACCACCATTTCTAAATTCTTTGCCTCAATCTGAAGGAGCT
ACTAACTTTGGTGATATAGGAGTTCAACAAGATAAAAGACGTGGTGTAACTCAAATGGGA
AATACAGACTATATTACTGAAGCTACTATTATGAGACCAGCTGAGGTTGGTTATAGTGCA
CCATATTATTCTTTTGAAGCGTCTACACAAGGGCCATTTAAAACACCTATTGCAGCAGGA
CGGGGGGGAGCGCAAACAGATGAAAATCAAGCAGCAGATGGTGATCCAAGATATGCATTT
GGTAGACAACATGGTCAAAAAACTACTACAACAGGAGAAACACCTGAGAGATTTACATAT
ATAGCACATCAAGATACAGGAAGATATCCAGAAGGAGATTGGATTCAAAATATTAACTTT
AACCTTCCTGTAACAAATGATAATGTATTGCTACCAACAGATCCAATTGGAGGTAAAACA
GGAATTAACTATACTAATATATTTAATACTTATGGTCCTTTAACTGCATTAAATAATGTA
CCACCAGTTTATCCAAATGGTCAAATTTGGGATAAAGAATTTGATACTGACTTAAAACCA
AGACTTCATGTAAATGCACCATTTGTTTGTCAAAATAATTGTCCTGGTCAATTATTTGTA
AAAGTTGCGCCTAATTTAACGAATGAATATGATCCTGATGCATCTGCTAATATGTCAAGA
ATTGTAACTTATTCAGATTTTTGGTGGAAAGGTAAATTAGTATTTAAAGCTAAACTAAGA
GCATCTCATACTTGGAATCCAATTCAACAAATGAGTATTAATGTAGATAACCAATTTAAC
TATCTACCAAATAATATTGGAGCTATGAAAATTGTATATGAAAAATCTCAACTAGCACCT
AGA
>MK570711 FPV-256/AUS/2018/G3
ATGAGTGATGGAGCAGTTCAACCAGACGGTGGTCAACCTGCTGTCAGAAATGAAAGAGCT
ACAGGATCTGGGAACGGGTCTGGAGGCGGGGGTGGTGGTGGTTCTGGGGGTGTGGGGATT
TCTACGGGTACTTTCAATAATCAGACGGAATTTAAATTTTTGGAAAACGGATGGGTGGAA
ATCACAGCAAACTCAAGCAGACTTGTACATTTAAATATGCCAGAAAGTGAAAATTATAAA
AGAGTAGTTGTAAATAATATGGATAAAACTGCAGTTAAAGGAAACATGGCTTTAGATGAT
ACTCATGTACAAATTGTAACACCTTGGTCATTGGTTGATGCAAATGCTTGGGGAGTTTGG
TTTAATCCAGGAGATTGGCAACTAATTGTAAATACTATGAGTGAGTTGCATTTAGTTAGT
TTTGAACAAGAAATTTTTAATGTTGTTTTAAAGACTGTTTCAGAATCTGCTACTCAGCCA
CCAACTAAAGTTTATAATAATGATTTAACTGCATCATTGATGGTTGCATTAGATAGTAAT
AATACTATGCCATTTACTCCAGCAGCTATGAGATCTGAGACATTGGGTTTTTATCCATGG
AAACCAACCATACCAACTCCATGGAGATATTATTTTCAATGGGATAGAACATTAATACCA
TCTCATACTGGAACTAGTGGCACACCAACAAATGTATATCATGGTACAGATCCAGATGAT
GTTCAATTTTATACTATTGAAAATTCTGTGCCAGTACACTTACTAAGAACAGGTGATGAA
TTTGCTACAGGAACATTTTTTTTTGATTGTAAACCATGCAGACTAACACATACATGGCAA
ACAAATAGAGCATTGGGCTTACCACCATTTCTAAATTCTTTGCCTCAATCTGAAGGAGCT
ACTAACTTTGGTGATATAGGAGTTCAACAAGATAAAAGACGTGGTGTAACTCAAATGGGA
AATACAGACTATATTACTGAAGCTACTATTATGAGACCAGCTGAGGTTGGTTATAGTGCA
CCATATTATTCTTTTGAGGCATCTACACAAGGGCCATTTAAAACACCTATTGCAGCAGGA
CGGGGGGGAGCGCAAACAGATGAAAATCAAGCAGCAGATGGTGATCCAAGATATGCATTT
GGTAGACAACATGGTCAAAAAACTACTACAACAGGAGAAACACCTGAGAGATTTACATAT
ATAGCACATCAAGATACAGGAAGATATCCAGAAGGAGATTGGATTCAAAATATTAACTTT
AACCTTCCTGTAACAAATGATAATGTATTGCTACCAACAGATCCAATTGGAGGTAAAACA
GGAATTAACTATACTAATATATTTAATACTTATGGTCCTTTAACTGCATTAAATAATGTG
CCACCAGTTTATCCAAATGGTCAAATTTGGGATAAAGAATTTGATACTGACTTAAAACCA
AGACTTCATGTAAATGCACCATTTGTTTGTCAAAATAATTGTCCTGGTCAATTATTTGTA
AAAGTTGCGCCTAATTTAACAAATGAATATGATCCTGATGCATCTGCTAATATGTCAAGA
ATTGTAACTTACTCAGATTTTTGGTGGAAAGGTAAATTAGTATTTAAAGCTAAACTAAGA
GCATCTCATACTTGGAATCCAATTCAACAAATGAGTATTAATGTAGATAACCAATTTAAC
TATGTACCAAATAATATTGGAGCTATGAAAATTGTGTATGAAAAATCTCAACTAGCACCT
AGA
>MK570712 FPV-257/AUS/2018/G3
ATGAGTGATGGAGCAGTTCAACCAGACGGTGGTCAACCTGCTGTCAGAAATGAAAGAGCT
ACAGGATCTGGGAACGGGTCTGGAGGCGGGGGTGGTGGTGGTTCTGGGGGTGTGGGGATT
TCTACGGGTACTTTCAATAATCAGACGGAATTTAAATTTTTGGAAAACGGATGGGTGGAA
ATCACAGCAAACTCAAGCAGACTTGTACATTTAAATATGCCAGAAAGTGAAAATTATAAA
AGAGTAGTTGTAAATAATATGGATAAAACTGCAGTTAAAGGAAACATGGCTTTAGATGAT
ACTCATGTACAAATTGTAACACCTTGGTCATTGGTTGATGCAAATGCTTGGGGAGTTTGG
TTTAATCCAGGAGATTGGCAACTAATTGTAAATACTATGAGTGAGTTGCATTTAGTTAGT
TTTGAACAAGAAATTTTTAATGTTGTTTTAAAGACTGTTTCAGAATCTGCTACTCAGCCA
CCAACTAAAGTTTATAATAATGATTTAACTGCATCATTGATGGTTGCATTAGATAGTAAT
AATACTATGCCATTTACTCCAGCAGCTATGAGATCTGAGACATTGGGTTTTTATCCATGG
AAACCAACCATACCAACTCCATGGAGATATTATTTTCAATGGGATAGAACATTAATACCA
TCTCATACTGGAACTAGTGGCACACCAACAAATGTATATCATGGTACAGATCCAGATGAT
GTTCAATTTTATACTATTGAAAATTCTGTGCCAGTACACTTACTAAGAACAGGTGATGAA
TTTGCTACAGGAACATTTTTTTTTGATTGTAAACCATGCAGACTAACACATACATGGCAA
ACAAATAGAGCATTGGGCTTACCACCATTTCTAAATTCTTTGCCTCAATCTGAAGGAGCT
ACTAACTTTGGTGATATAGGAGTTCAACAAGATAAAAGACGTGGTGTAACTCAAATGGGA
AATACAGACTATATTACTGAAGCTACTATTATGAGACCAGCTGAGGTTGGTTATAGTGCA
CCATATTATTCTTTTGAGGCATCTACACAAGGGCCATTTAAAACACCTATTGCAGCAGGA
CGGGGGGGAGCGCAAACAGATGAAAATCAAGCAGCAGATGGTGATCCAAGATATGCATTT
GGTAGACAACATGGTCAAAAAACTACTACAACAGGAGAAACACCTGAGAGATTTACATAT
ATAGCACATCAAGATACAGGAAGATATCCAGAAGGAGATTGGATTCAAAATATTAACTTT
AACCTTCCTGTAACAAATGATAATGTATTGCTACCAACAGATCCAATTGGAGGTAAAACA
GGAATTAACTATACTAATATATTTAATACTTATGGTCCTTTAACTGCATTAAATAATGTG
CCACCAGTTTATCCAAATGGTCAAATTTGGGATAAAGAATTTGATACTGACTTAAAACCA
AGACTTCATGTAAATGCACCATTTGTTTGTCAAAATAATTGTCCTGGTCAATTATTTGTA
AAAGTTGCGCCTAATTTAACAAATGAATATGATCCTGATGCATCTGCTAATATGTCAAGA
ATTGTAACTTACTCAGATTTTTGGTGGAAAGGTAAATTAGTATTTAAAGCTAAACTAAGA
GCATCTCATACTTGGAATCCAATTCAACAAATGAGTATTAATGTAGATAACCAATTTAAC
TATGTACCAAATAATATTGGAGCTATGAAAATTGTGTATGAAAAATCTCAACTAGCACCT
AGA
>MK570713 FPV-258/AUS/2018/G3
ATGAGTGATGGAGCAGTTCAACCAGACGGTGGTCAACCTGCTGTCAGAAATGAAAGAGCT
ACAGGATCTGGGAACGGGTCTGGAGGCGGGGGTGGTGGTGGTTCTGGGGGTGTGGGGATT
TCTACGGGTACTTTCAATAATCAGACGGAATTTAAATTTTTGGAAAACGGATGGGTGGAA
ATCACAGCAAACTCAAGCAGACTTGTACATTTAAATATGCCAGAAAGTGAAAATTATAAA
AGAGTAGTTGTAAATAATATGGATAAAACTGCAGTTAAAGGAAACATGGCTTTAGATGAT
ACTCATGTACAAATTGTAACACCTTGGTCATTGGTTGATGCAAATGCTTGGGGAGTTTGG
TTTAATCCAGGAGATTGGCAACTAATTGTAAATACTATGAGTGAGTTGCATTTAGTTAGT
TTTGAACAAGAAATTTTTAATGTTGTTTTAAAGACTGTTTCAGAATCTGCTACTCAGCCA
CCAACTAAAGTTTATAATAATGATTTAACTGCATCATTGATGGTTGCATTAGATAGTAAT
AATACTATGCCATTTACTCCAGCAGCTATGAGATCTGAGACATTGGGTTTTTATCCATGG
AAACCAACCATACCAACTCCATGGAGATATTATTTTCAATGGGATAGAACATTAATACCA
TCTCATACTGGAACTAGTGGCACACCAACAAATGTATATCATGGTACAGATCCAGATGAT
GTTCAATTTTATACTATTGAAAATTCTGTGCCAGTACACTTACTAAGAACAGGTGATGAA
TTTGCTACAGGAACATTTTTTTTTGATTGTAAACCATGCAGACTAACACATACATGGCAA
ACAAATAGAGCATTGGGCTTACCACCATTTCTAAATTCTTTGCCTCAATCTGAAGGAGCT
ACTAACTTTGGTGATATAGGAGTTCAACAAGATAAAAGACGTGGTGTAACTCAAATGGGA
AATACAGACTATATTACTGAAGCTACTATTATGAGACCAGCTGAGGTTGGTTATAGTGCA
CCATATTATTCTTTTGAGGCATCTACACAAGGGCCATTTAAAACACCTATTGCAGCAGGA
CGGGGGGGAGCGCAAACAGATGAAAATCAAGCAGCAGATGGTGATCCAAGATATGCATTT
GGTAGACAACATGGTCAAAAAACTACTACAACAGGAGAAACACCTGAGAGATTTACATAT
ATAGCACATCAAGATACAGGAAGATATCCAGAAGGAGATTGGATTCAAAATATTAACTTT
AACCTTCCTGTAACAAATGATAATGTATTGCTACCAACAGATCCAATTGGAGGTAAAACA
GGAATTAACTATACTAATATATTTAATACTTATGGTCCTTTAACTGCATTAAATAATGTG
CCACCAGTTTATCCAAATGGTCAAATTTGGGATAAAGAATTTGATACTGACTTAAAACCA
AGACTTCATGTAAATGCACCATTTGTTTGTCAAAATAATTGTCCTGGTCAATTATTTGTA
AAAGTTGCGCCTAATTTAACAAATGAATATGATCCTGATGCATCTGCTAATATGTCAAGA
ATTGTAACTTACTCAGATTTTTGGTGGAAAGGTAAATTAGTATTTAAAGCTAAACTAAGA
GCATCTCATACTTGGAATCCAATTCAACAAATGAGTATTAATGTAGATAACCAATTTAAC
TATGTACCAAATAATATTGGAGCTATGAAAATTGTGTATGAAAAATCTCAACTAGCACCT
AGA
>MK570714 FPV-259/AUS/2018/G2
ATGAGTGATGGAGCAGTTCAACCAGACGGTGGTCAACCTGCTGTCAGAAATGAAAGAGCT
ACAGGATCTGGGAACGGGTCTGGAGGCGGGGGTGGTGGTGGTTCTGGGGGTGTGGGGATT
TCTACGGGTACTTTCAATAATCAGACGGAATTTAAATTTTTGGAAAACGGATGGGTGGAA
ATCACAGCAAACTCAAGCAGACTTGTACATTTAAATATGCCAGAAAGTGAAAATTATAAA
AGAGTAGTTGTAAATAATATGGATAAAACTGCAGTTAAAGGAAACATGGCTTTAGATGAT
ATTCATGTACAAATTGTAACACCTTGGTCATTGGTTGATGCAAATGCTTGGGGAGTTTGG
TTTAATCCAGGAGATTGGCAACTAATTGTTAATACTATGAGTGAGTTGCATTTAGTTAGT
TTTGAACAAGAAATTTTTAATGTTGTTTTAAAGACTGTTTCAGAATCTGCTACTCAGCCA
CCAACTAAAGTTTATAATAATGATTTAACTGCATCATTGATGGTTGCATTAGATAGTAAT
AATACTATGCCATTTACTCCAGCAGCTATGAGATCTGAGACATTGGGTTTTTATCCATGG
AAACCAACCATACCAACTCCATGGAGATATTATTTTCAATGGGATAGAACATTAATACCA
TCTCATACTGGAACTAGTGGCACACCAACAAATATATATCATGGTACAGATCCAGATGAT
GTTCAATTTTATACTATTGAAAATTCTGTGCCAGTACACTTACTAAGAACAGGTGATGAA
TTTGCTACAGGAACATTTTTTTTTGATTGTAAACCATGTAGACTAACACATACATGGCAA
ACAAATAGAGCATTGGGCTTACCACCATTTCTAAATTCTTTGCCTCAATCTGAAGGAGCT
ACTAACTTTGGTGATATAGGAGTTCAACAAGATAAAAGACGTGGTGTAACTCAAATGGGA
AATACAGACTATATTACTGAAGCTACTATTATGAGACCAGCTGAGGTTGGTTATAGTGCA
CCATATTATTCTTTTGAAGCGTCTACACAAGGGCCATTTAAAACACCTATTGCAGCAGGA
CGGGGGGGAGCGCAAACAGATGAAAATCAAGCAGCAGATGGTGATCCAAGATATGCATTT
GGTAGACAACATGGTCAAAAAACTACTACAACAGGAGAAACACCTGAGAGATTTACATAT
ATAGCACATCAAGATACAGGAAGATATCCAGAAGGAGATTGGATTCAAAATATTAACTTT
AACCTTCCTGTAACAAATGATAATGTATTGCTACCAACAGATCCAATTGGAGGTAAAACA
GGAATTAACTATACTAATATATTTAATACTTATGGTCCTTTAACTGCATTAAATAATGTA
CCACCAGTTTATCCAAATGGTCAAATTTGGGATAAAGAATTTGATACTGACTTAAAACCA
AGACTTCATGTAAATGCACCATTTGTTTGTCAAAATAATTGTCCTGGTCAATTATTTGTA
AAAGTTGCGCCTAATTTAACGAATGAATATGATCCTGATGCATCTGCTAATATGTCAAGA
ATTGTAACTTATTCAGATTTTTGGTGGAAAGGTAAATTAGTATTTAAAGCTAAACTAAGA
GCATCTCATACTTGGAATCCAATTCAACAAATGAGTATTAATGTAGATAACCAATTTAAC
TATCTACCAAATAATATTGGAGCTATGAAAATTGTATATGAAAAATCTCAACTAGCACCT
AGA
>MK570715 FPV-260/AUS/2018/G2
ATGAGTGATGGAGCAGTTCAACCAGACGGTGGTCAACCTGCTGTCAGAAATGAAAGAGCT
ACAGGATCTGGGAACGGGTCTGGAGGCGGGGGTGGTGGTGGTTCTGGGGGTGTGGGGATT
TCTACGGGTACTTTCAATAATCAGACGGAATTTAAATTTTTGGAAAACGGATGGGTGGAA
ATCACAGCAAACTCAAGCAGACTTGTACATTTAAATATGCCAGAAAGTGAAAATTATAAA
AGAGTAGTTGTAAATAATATGGATAAAACTGCAGTTAAAGGAAACATGGCTTTAGATGAT
GTTCATGTACAAATTGTAACACCTTGGTCATTGGTTGATGCAAATGCTTGGGGAGTTTGG
TTTAATCCAGGAGATTGGCAACTAATTGTTAATACTATGAGTGAGTTGCATTTAGTTAGT
TTTGAACAAGAAATTTTTAATGTTGTTTTAAAGACTGTTTCAGAATCTGCTACTCAGCCA
CCAACTAAAGTTTATAATAATGATTTAACTGCATCATTGATGGTTGCATTAGATAGTAAT
AATACTATGCCATTTACTCCAGCAGCTATGAGATCTGAGACATTGGGTTTTTATCCATGG
AAACCAACCATACCAACTCCATGGAGATATTATTTTCAATGGGATAGAACATTAATACCA
TCTCATACTGGAACTAGTGGCACACCAACAAATATATATCATGGTACAGATCCAGATGAT
GTTCAATTTTATACTATTGAAAATTCTGTGCCAGTACACTTACTAAGAACAGGTGATGAA
TTTGCTACAGGAACATTTTTTTTTGATTGTAAACCATGTAGACTAACACATACATGGCAA
ACAAATAGAGCATTGGGCTTACCACCATTTCTAAATTCTTTGCCTCAATCTGAAGGAGCT
ACTAACTTTGGTGATATAGGAGTTCAACAAGATAAAAGACGTGGTGTAACTCAAATGGGA
AATACAGACTATATTACTGAAGCTACTATTATGAGACCAGCTGAGGTTGGTTATAGTGCA
CCATATTATTCTTTTGAAGCGTCTACACAAGGGCCATTTAAAACACCTATTGCAGCAGGA
CGGGGGGGAGCGCAAACAGATGAAAATCAAGCAGCAGATGGTGATCCAAGATATGCATTT
GGTAGACAACATGGTCAAAAAACTACTACAACAGGAGAAACACCTGAGAGATTTACATAT
ATAGCACATCAAGATACAGGAAGATATCCAGAAGGAGATTGGATTCAAAATATTAACTTT
AACCTTCCTGTAACAAATGATAATGTATTGCTACCAACAGATCCAATTGGAGGTAAAACA
GGAATTAACTATACTAATATATTTAATACTTATGGTCCTTTAACTGCATTAAATAATGTA
CCACCAGTTTATCCAAATGGTCAAATTTGGGATAAAGAATTTGATACTGACTTAAAACCA
AGACTTCATGTAAATGCACCATTTGTTTGTCAAAATAATTGTCCTGGTCAATTATTTGTA
AAAGTTGCGCCTAATTTAACGAATGAATATGATCCTGATGCATCTGCTAATATGTCAAGA
ATTGTAACTTATTCAGATTTTTGGTGGAAAGGTAAATTAGTATTTAAAGCTAAACTAAGA
GCATCTCATACTTGGAATCCAATTCAACAAATGAGTATTAATGTAGATAACCAATTTAAC
TATCTACCAAATAATATTGGAGCTATGAAAATTGTATATGAAAAATCTCAACTAGCACCT
AGA
>PP336908 FPV-CVASU50/BGD/2023/G2
ATGAGTGATGGAGCAGTTCAACCAGACGGTGGTCAACCTGCTGTCAGAAATGAAAGAGCT
ACAGGATCTGGGAACGGGTCTGGAGGCGGGGGTGGTGGTGGTTCTGGGGGTGTGGGGATT
TCTACGGGTACTTTCAATAATCAGACAGAATTTAAATTTTTGGAAAATGGGTGGGTGGAA
ATCACAGCAAACTCAAGCAGACTTGTACATTTAAATATGCCAGAAAGTGAAAATTATAAA
AGAGTAGTTGTAAATAATATGGATAAAACTGCAGTTAAAGGAAACATGGCTTTAGATGAT
ACTCATGTACAGATTGTAACACCTTGGTCATTGGTTGATGCAAATGCTTGGGGAGTTTGG
TTCAATCCAGGAGATTGGCAACTAATTGTTAATACTATGAGTGAGTTGCATTTAGTTAGT
TTTGAACAAGAAATTTTTAATGTTGTTTTAAAGACTGTTTCAGAATCTGCTACTCAGCCA
CCAACTAAAGTTTATAATAATGATTTAACTGCATCATTGATGGTTGCATTAGATAGTAAT
AATACTATGCCATTTACTCCAGCAGCTATGAGATCTGAGACATTGGGTTTTTATCCATGG
AAACCAACCATACCAACTCCATGGAGATATTATTTTCAATGGGATAGAACATTAATACCA
TCTCATACTGGAACTAGTGGCACACCAACAAATGTATATCATGGTACAGATCCAGATGAT
GTTCAATTTTATACTATTGAAAATTCTGTGCCAGTACACTTACTAAGAACAGGTGATGAA
TTTGCTACAGGAACATTTTTTTTTGATTGTAAACCATGTAGACTAACACATACATGGCAA
ACAAATAGAGCATTGGGCTTACCACCATTTTTAAATTCTTTGCCTCAATCTGAAGGAGCT
ACTAACTTTGGTGATATAGGAGTTCAACAAGATAAAAGACGTGGTGTAACTCAAATGGGA
AATACAGACTATATTACTGAAGCTACTATTATGAGACCAGCTGAGGTTGGTTATAGTGCA
CCATATTATTCTTTTGAAGCGTCTACACAAGGGCCATTTAAAACACCTATTGCAGCAGGA
CGGGGGGGAGCGCAAACAGATGAAAATCAAGCAGCAGATGGTGATCCAAGATATGCATTT
GGTAGACAACATGGTCAAAAAACTACTACAACAGGAGAAACACCTGAAAGATTTACATAT
ATAGCACATCAAGATACAGGAAGATATCCAGAAGGAGATTGGATTCAAAATATTAACTTT
AACCTTCCTGTAACAAATGATAATGTATTGTTACCAACAGATCCAATTGGAGGTAAAACA
GGAATTAACTATACTAATATATTTAATACTTATGGTCCTTTAACTGCATTAAATAATGTA
CCACCAGTTTATCCAAATGGTCAAATTTGGGATAAAGAATTTGATACTGACTTAAAACCA
AGACTTCATGTAAATGCACCATTTGTTTGTCAAAATAATTGTCCTGGTCAATTATTTGTA
AAAGTTGCGCCTAATTTAACGAATGAATATGATCCTGATGCATCTGCTAATATGTCAAGA
ATTGTAACTTATTCAGATTTTTGGTGGAAAGGTAAATTAGTATTTAAAGCTAAACTAAGA
GCATCTCATACTTGGAATCCAATTCAACAAATGAGTATTAATGTAGATAACCAATTTAAC
TATGTACCAAATAATATTGGAGCTATGAAAATTGTATATGAAAAATCTCAACTAGCACCT
AGA
>KP769859 FPV-MG132167A/BEL/2013/G3
ATGAGTGATGGAGCAGTTCAACCAGACGGTGGTCAACCTGCTGTCAGAAATGAAAGAGCT
ACAGGATCTGGGAACGGGTCTGGAGGCGGGGGTGGTGGTGGTTCTGGGGGTGTGGGGATT
TCTACGGGTACTTTCAATAATCAGACGGAATTTAAATTTTTGGAAAACGGATGGGTGGAA
ATCACAGCAAACTCAAGCAGACTTGTACATTTAAATATGCCAGAAAGTGAAAATTATAAA
AGAGTGGTTGTAAATAATATGGATAAAACTGCAGTTAAAGGAAACATGGCTTTAGATGAT
ACTCATGTACAAATTGTAACACCTTGGTCATTGGTTGATGCAAATGCTTGGGGAGTTTGG
TTTAATCCAGGAGATTGGCAACTAATTGTTAATACTATGAGTGAGTTGCATTTAGTTAGT
TTTGAACAAGAAATTTTTAATGTTGTTTTAAAGACTGTTTCAGAATCTGCTACTCAGCCA
CCAACTAAAGTTTATAATAATGATTTAACTGCATCATTGATGGTTGCATTAGATAGTAAT
AATACTATGCCATTTACTCCAGCAGCTATGAGATCTGAGACATTGGGTTTTTATCCATGG
AAACCAACCATACCAACTCCATGGAGATATTATTTTCAATGGGATAGAACATTAATACCA
TCTCATACTGGAACTAGTGGCACACCAACAAATGTATACCATGGTACAGATCCAGATGAT
GTTCAATTTTATACTATTGAAAATTCTGTGCCAGTACACTTACTAAGAACAGGTGATGAA
TTTGCTACAGGAACATTTTTTTTTGATTGTAAACCATGTAGACTAACACATACATGGCAA
ACAAATAGAGCATTGGGCTTACCACCATTTTTAAATTCTTTGCCTCAATCTGAAGGAGCT
ACTAACTTTGGTGATATAGGAGTTCAACAAGATAAAAGACGTGGTGTAACTCAAATGGGA
AATACAGACTATATTACTGAAGCTACTATTATGAGACCAGCTGAGGTTGGTTATAGTGCA
CCATATTATTCTTTTGAAGCATCTACACAAGGGCCATTTAAAACACCTATTGCAGCAGGA
CGGGGGGGAGCGCAAACAGATGAAAATCAAGCAGCAGATGGTGATCCAAGATATGCATTT
GGTAGACAACATGGTCAAAAAACTACCACAACAGGAGAAACACCTGAGAGATTTACATAT
ATAGCACATCAAGATACAGGAAGATATCCAGAAGGAGATTGGATTCAAAATATTAACTTT
AACCTTCCTGTAACAAATGATAATGTATTGCTACCAACAGATCCAATTGGAGGTAAAACA
GGAATTAACTATACTAATATATTTAATACTTATGGTCCTTTAACTGCATTAAATAATGTA
CCACCAGTTTATCCAAATGGTCAAATTTGGGATAAAGAATTTGATACTGACTTAAAACCA
AGACTTCATGTAAATGCACCATTTGTTTGTCAAAATAATTGTCCTGGTCAATTATTTGTA
AAAGTTGCGCCTAATTTAACAAATGAATATGATCCTGATGCATCTGCTAATATGTCAAGA
ATTGTAACCTACTCAGATTTTTGGTGGAAAGGTAAATTAGTGTTTAAAGCTAAACTAAGA
GCATCTCATACTTGGAATCCAATTCAACAAATGAGTATTAATGTAGATAACCAATTTAAC
TATGTACCAAATAATATTGGAGCTATGAAAATTGTATATGAAAAATCTCAACTAGCACCT
AGA
>OQ615261 FPV-UFU USP15/BRA/2021/G2
ATGAGTGATGGAGCAGTTCAACCAGACGGTGGTCAACCTGCTGTCAGAAATGAAAGAGCT
ACAGGATCTGGGAACGGGTCTGGAGGCGGGGGTGGTGGTGGTTCTGGGGGTGTGGGGATT
TCTACGGGTACTTTCAATAATCAGACGGAATTTAAATTTTTGGAAAACGGGTGGGTGGAA
ATCACAGCAAACTCAAGCAGACTTGTACATTTAAATATGCCAGAAAGTGAGAATTATAAA
AGAGTAGTTGTAAATAATATGGATAAAACTGCAGTTAAAGGAAACATGGCTTTAGATGAT
ACTCATGTACAAATTGTAACACCTTGGTCATTGGTTGATGCAAATGCTTGGGGAGTTTGG
TTTAATCCAGGAGATTGGCAACTAATTGTTAATACTATGAGTGAGTTGCATTTAGTTAGT
TTTGAACAAGAAATTTTTAATGTTGTTTTAAAGACTGTTTCAGAATCTGCTACTCAGCCA
CCAACTAAAGTTTATAATAATGATTTAACTGCATCATTGATGGTTGCATTAGATAGTAAT
AATACTATGCCATTCACTCCAGCAGCTATGAGATCTGAGACATTGGGTTTTTATCCATGG
AAACCAACCATACCAACTCCATGGAGATATTACTTTCAATGGGATAGAACATTAATACCA
TCTCATACTGGAACTAGTGGCACACCAACAAATGTATATCATGGTACAGATCCAGATGAT
GTTCAATTTTACACTATTGAAAATTCTGTGCCAGTACACTTACTAAGAACAGGTGATGAA
TTTGCTACAGGAACATTTTTTTTTGATTGTAAACCATGTAGACTAACACATACATGGCAA
ACAAATAGAGCATTGGGCTTACCACCATTTTTAAATTCTTTGCCTCAATCTGAAGGAGCT
ACTAACTTTGGTGATATAGGAGTTCAACAAGATAAAAGACGTGGTGTAACTCAAATGGGA
AATACAGACTATATTACTGAAGCTACTATTATGAGACCAGCTGAAGTTGGTTATAGTGCA
CCATATTATTCTTTTGAAGCGTCTACACAAGGGCCATTTAAAACACCTATTGCAGCAGGA
CGGGGGGGGGCGCAAACAGATGAAAATCAAGCAGCAGATGGTGATCCAAGATATGCATTT
GGTAGACAACATGGTCAAAAAACTACTACAACAGGAGAAACACCTGAGAGATTTACATAT
ATAGCACATCAAGATACAGGAAGATATCCAGAAGGAGATTGGATTCAAAATATTAACTTT
AACCTTCCTGTAACAAATGATAATGTATTGCTACCAACAGATCCAATTGGAGGTAAAACA
GGAATTAACTATACTAATATATTTAATACTTATGGTCCTTTAACTGCATTAAATAATGTA
CCACCAGTTTATCCAAATGGTCAAATTTGGGATAAAGAATTTGATACTGACTTAAAACCA
AGACTTCATGTAAATGCACCATTTGTTTGTCAAAATAATTGTCCTGGTCAATTATTTGTA
AAAGTTGCGCCTAATTTAACAAATGAATATGATCCTGATGCATCTGCTAATATGTCAAGA
ATTGTAACTTATTCAGATTTTTGGTGGAAAGGTAAATTAGTATTTAAAGCTAAACTAAGA
GCATCTCATACTTGGAATCCAATTCAACAAATGAGTATTAATGTAGATAACCAATTTAAC
TATGTACCAAATAATATTGGAGCTATGAAAATTGTATATGAAAAATCTCAACTAGCACCT
AGA
>OQ615262 FPV-UFU USP16/BRA/2021/G2
ATGAGTGATGGAGCAGTTCAACCAGACGGTGGTCAACCTGCTGTCAGAAATGAAAGAGCT
ACAGGATCTGGGAACGGGTCTGGAGGCGGGGGTGGTGGTGGTTCTGGGGGTGTGGGGATT
TCTACGGGTACTTTCAATAATCAGACGGAATTTAAATTTTTGGAAAACGGGTGGGTGGAA
ATCACAGCAAACTCAAGCAGACTTGTACATTTAAATATGCCAGAAAGTGAGAATTATAAA
AGAGTAGTTGTAAATAATATGGATAAAACTGCAGTTAAAGGAAACATGGCTTTAGATGAT
ACTCATGTACAAATTGTAACACCTTGGTCATTGGTTGATGCAAATGCTTGGGGAGTTTGG
TTTAATCCAGGAGATTGGCAACTAATTGTTAATACTATGAGTGAATTGCATTTAGTTAGT
TTTGAACAAGAAATTTTTAATGTTGTTTTAAAGACTGTTTCAGAATCTGCTACTCAGCCA
CCAACTAAAGTTTATAATAATGATTTAACTGCATCATTGATGGTTGCATTAGATAGTAAT
AATACTATGCCATTCACTCCAGCAGCTATGAGATCTGAGACATTGGGTTTTTATCCATGG
AAACCAACCATACCAACTCCATGGAGATATTACTTTCAATGGGATAGAACATTAATACCA
TCTCATACTGGAACTAGTGGCACACCAACAAATGTATATCATGGTACAGATCCAGATGAT
GTTCAATTTTACACTATTGAAAATTCTGTGCCAGTACACTTACTAAGAACAGGTGATGAA
TTTGCTACAGGAACATTTTTTTTTGATTGTAAACCATGTAGACTAACACATACATGGCAA
ACAAATAGAGCATTGGGCTTACCACCATTTTTAAATTCTTTGCCTCAATCTGAAGGAGCT
ACTAACTTTGGTGATATAGGAGTTCAACAAGATAAAAGACGTGGTGTAACTCAAATGGGA
AATACAGACTATATTACTGAAGCTACTATTATGAGACCAGCTGAAGTTGGTTATAGTGCA
CCATATTATTCTTTTGAAGCGTCTACACAAGGGCCATTTAAAACACCTATTGCAGCAGGA
CGGGGGGGGGCGCAAACAGATGAAAATCAAGCAGCAGATGGTGATCCAAGATATGCATTT
GGTAGACAACATGGTCAAAAAACTACTACAACAGGAGAAACACCTGAGAGATTTACATAT
ATAGCACATCAAGATACAGGAAGATATCCAGAAGGAGATTGGATTCAAAATATTAACTTT
AACCTTCCTGTAACAAATGATAATGTATTGCTACCAACAGATCCAATTGGAGGTAAAACA
GGAATTAACTATACTAATATATTTAATACTTATGGTCCTTTAACTGCATTAAATAATGTA
CCACCAGTTTATCCAAATGGTCAAATTTGGGATAAAGAATTTGATACTGACTTAAAACCA
AGACTTCATGTAAATGCACCATTTGTTTGTCAAAATAATTGTCCTGGTCAATTATTTGTA
AAAGTTGCGCCTAATTTAACAAATGAATATGATCCTGATGCATCTGCTAATATGTCAAGA
ATTGTAACTTATTCAGATTTTTGGTGGAAAGGTAAATTAGTATTTAAAGCTAAACTAAGA
GCATCTCATACTTGGAATCCAATTCAACAAATGAGTATTAATGTAGATAACCAATTTAAC
TATGTACCAAATAATATTGGAGCTATGAAAATTGTATATGAAAAATCTCAACTAGCACCT
AGA
>OQ615263 FPV-UFU USP17/BRA/2021/G2
ATGAGTGATGGAGCAGTTCAACCAGACGGTGGTCAACCTGCTGTCAGAAATGAAAGAGCT
ACAGGATCTGGGAACGGGTCTGGAGGCGGGGGTGGTGGTGGTTCTGGGGGTGTGGGGATT
TCTACGGGTACTTTCAATAATCAGACGGAATTTAAATTTTTGGAAAACGGGTGGGTGGAA
ATCACAGCAAACTCAAGCAGACTTGTACATTTAAATATGCCAGAAAGTGAGAATTATAAA
AGAGTAGTTGTAAATAATATGGATAAAACTGCAGTTAAAGGAAACATGGCTTTAGATGAT
ACTCATGTACAAATTGTAACACCTTGGTCATTGGTTGATGCAAATGCTTGGGGAGTTTGG
TTTAATCCAGGAGATTGGCAACTAATTGTTAATACTATGAGTGAGTTGCATTTAGTTAGT
TTTGAACAAGAAATTTTTAATGTTGTTTTAAAGACTGTTTCAGAATCTGCTACTCAGCCA
CCAACTAAAGTTTATAATAATGATTTAACTGCATCATTGATGGTTGCATTAGATAGTAAT
AATACTATGCCATTCACTCCAGCAGCTATGAGATCTGAGACATTGGGTTTTTATCCATGG
AAACCAACCATACCAACTCCATGGAGATATTACTTTCAATGGGATAGAACATTAATACCA
TCTCATACTGGAACTAGTGGCACACCAACAAATGTATATCATGGTACAGATCCAGATGAT
GTTCAATTTTACACTATTGAAAATTCTGTGCCAGTACACTTACTAAGAACAGGTGATGAA
TTTGCTACAGGAACATTTTTTTTTGATTGTAAACCATGTAGACTAACACATACATGGCAA
ACAAATAGAGCATTGGGCTTACCACCATTTTTAAATTCTTTGCCTCAATCTGAAGGAGCT
ACTAACTTTGGTGATATAGGAGTTCAACAAGATAAAAGACGTGGTGTAACTCAAATGGGA
AATACAGACTATATTACTGAAGCTACTATTATGAGACCAGCTGAAGTTGGTTATAGTGCA
CCATATTATTCTTTTGAAGCGTCTACACAAGGGCCATTTAAAACACCTATTGCAGCAGGA
CGGGGGGGGGCGCAAACAGATGAAAATCAAGCAGCAGATGGTGATCCAAGATATGCATTT
GGTAGACAACATGGTCAAAAAACTACTACAACAGGAGAAACACCTGAGAGATTTACATAT
ATAGCACATCAAGATACAGGAAGATATCCAGAAGGAGATTGGATTCAAAATATTAACTTT
AACCTTCCTGTAACAAATGATAATGTATTGCTACCAACAGATCCAATTGGAGGTAAAACA
GGAATTAACTATACTAATATATTTAATACTTATGGTCCTTTAACTGCATTAAATAATGTA
CCACCAGTTTATCCAAATGGTCAAATTTGGGATAAAGAATTTGATACTGACTTAAAACCA
AGACTTCATGTAAATGCACCATTTGTTTGTCAAAATAATTGTCCTGGTCAATTATTTGTA
AAAGTTGCGCCTAATTTAACAAATGAATATGATCCTGATGCATCTGCTAATATGTCAAGA
ATTGTAACTTATTCAGATTTTTGGTGGAAAGGTAAATTAGTATTTAAAGCTAAACTAAGA
GCATCTCATACTTGGAATCCAATTCAACAAATGAGTATTAATGTAGATAACCAATTTAAC
TATGTACCAAATAATATTGGAGCTATGAAAATTGTATATGAAAAATCTCAACTAGCACCT
AGA
>OM640096 FPV-K1830/CAN/2018/G2
ATGAGTGATGGAGCAGTTCAACCAGACGGTGGTCAACCTGCTGTCAGAAATGAAAGAGCT
ACAGGATCTGGGAACGGGTCTGGAGGCGGGGGTGGTGGTGGTTCTGGGGGTGTGGGGATT
TCTACGGGTACTTTCAATAATCAGACGGAATTTAAATTTTTGGAAAACGGATGGGTGGAA
ATCACAGCAAACTCAAGCAGACTTGTACATTTAAATATGCCAGAAAGTGAAAATTATAAA
AGAGTAGTTGTAAATAATATGGATAAAACTGCAGTTAAAGGAAACATGGCTTTAGATGAT
ACTCATGTACAAATTGTAACACCTTGGTCATTGGTTGATGCAAATGCTTGGGGAGTTTGG
TTTAATCCAGGAGATTGGCAACTAATTGTTAATACTATGAGTGAGTTGCATTTAGTTAGT
TTTGAACAAGAAATTTTTAATGTTGTTTTAAAGACTGTTTCAGAATCTGCTACTCAGCCA
CCAACTAAAGTTTATAATAATGATTTAACTGCATCATTGATGGTTGCATTAGATAGTAAT
AATACTATGCCATTTACTCCAGCAGCTATGAGATCTGAGACATTGGGTTTTTATCCATGG
AAACCAACCATACCAACTCCATGGAGATATTATTTTCAATGGGATAGAACATTAATACCA
TCTCATACTGGAACTAGTGGCACACCAACAAATATATATCATGGTACAGATCCAGATGAT
GTTCAATTTTATACTATTGAAAATTCTGTGCCAGTACACTTACTAAGAACAGGTGATGAA
TTTGCTACAGGAACATTTTTTTTTGATTGTAAACCATGTAGACTAACACATACATGGCAA
ACAAATAGAGCATTGGGCTTACCACCATTTCTAAATTCTTTGCCTCAATCTGAAGGAGCT
ACTAACTTTGGTGATATAGGAGTTCAACAAGATAAAAGACGTGGTGTAACTCAAATGGGA
AATACAGACTATATTACTGAAGCTACTATTATGAGACCAGCTGAGGTTGGTTATAGTGCA
CCATATTATTCTTTTGAAGCGTCTACACAAGGGCCATTTAAAACACCTATTGCAGCAGGA
CGGGGGGGAGCGCAAACAGATGAAAATCAAGCAGCAGATGGTGATCCAAGATATGCATTT
GGTAGACAACATGGTCAAAAAACTACTACAACAGGAGAAACACCTGAGAGATTTACATAT
ATAGCACATCAAGATACAGGAAGATATCCAGAAGGAGATTGGATTCAAAATATTAACTTT
AACCTTCCTGTAACAAATGATAATGTATTGCTACCAACAGATCCAATTGGAGGTAAAACA
GGAATTAACTATACTAATATATTTAATACTTATGGTCCTTTAACTGCATTAAATAATGTA
CCACCAGTTTATCCAAATGGTCAAATTTGGGATAAAGAATTTGATACTGACTTAAAACCA
AGACTTCATGTAAATGCACCATTTGTTTGTCAAAATAATTGTCCTGGTCAATTATTTGTA
AAAGTTGCGCCTAATTTAACGAATGAATATGATCCTGATGCATCTGCTAATATGTCAAGA
ATTGTAACTTATTCAGATTTTTGGTGGAAAGGTAAATTAGTATTTAAAGCTAAACTAAGA
GCATCTCATACTTGGAATCCAATTCAACAAATGAGTATTAATGTAGATAACCAATTTAAC
TATCTACCAAATAATATTGGAGCTATGAAAATTGTATATGAAAAATCTCAACTAGCACCT
AGA
>DQ099430 FPV-ZF5/CHN/2005/G3
ATGAGTGATGGAGCAGTTCAACCAGACGGTGGTCAACCTGCTGTCAGAAATGAAAGAGCT
ACAGGATCTGGGAACGGGTCTGGAGGCGGGGGTGGTGGTGGTTCTGGGGGTGTGGGGATT
TCTACGGGTACTTTCAATAATCAGACGGAATTTAAATTTTTGGAAAACGGATGGGTGGAA
ATCACAGCAAACTCAAGCAGACTTGTACATTTAAATATGCCAGAAAGTGAAAATTATAAA
AGAGTAGTTGTAAATAATATGGATAAAACTGCAGTTAAAGGAAACATGGCTTTAGATGAT
ACTCATGTACAAATTGTAACACCTTGGTCATTGGTTGATGCAAATGCTTGGGGAGTTTGG
TTTAGTCCAGGAAATTGGCAACTAATTGTTAATACTATGAGTGAGTTGCATTTAGTTAGT
TTTGAACAAGAAATTTTTAATGTTGTTTTAAAGACTGTTTCAGAATCTGCTACTCAGCCA
CCAACTAAAGTTTATAATAATGATTTAACTGCATCATTGATGGTTGCATTAGATAGTAAT
AATACTATGCCATTTACTCCAGCAGCTATGAGATCTGAGACATTGGGTTTTTATCCATGG
AAACCAACCATACCAACTCCATGGAGATATTATTTTCAATGGGATAGAACATTAATACCA
TCTCATACTGGAACTAGTGGCACACCAACAAATGTATATCATGGTACAGATCCAGATGAT
GTTCAATTTTATACTATTGAAAATTCTGTGCCAGTACACTTACTAAGAACAGGTGATGAA
TTTGCTACAGGAACATTTTTTTTTGATTGTAAACCATGTAGACTAACACATACATGGCAA
ACAAATAGAGCATTGGGCTTACCACCATTTCTAAATTCTTTGCCTCAATCTGAAGGAGCT
ACTAACTTTGGTGATATAGGAGTTCAACAAGATAAAAGACGTGGTGTAACTCAAATGGGA
AATACAGACTATATTACTGAAGCTACTATTATGAGACCAGCTGAGGTTGGTTATAGTGCA
CCATATTATTCTTTTGAAGCACCTACACAAGGGCCATTTAAAACACCTATTGCAGCAGGA
CGGGGGGGAGCGCAAACAGATGAAAATCAAGCAGCAGATGGTGATCCAAGATATGCATTT
GGTAGACAACATGGTCAAAAAACTACTACAACAGGAGAAACACCCGAGAGATTTACATAT
ATAGCACATCAAGATACAGGAAGATATCCAGAAGGAGATTGGATTCAAAATATTAACTTT
AACCTTCCTGTAACAAATGATAATGTATTGCTACCAACAGATCCAATTGGAGGTAAAACA
GGAATTAACTATACTAATATATTTAATACTTATGGTCCTTTAACTGCATTAAATAATGTA
CCACCAGTTTATCCAAATGGTCAAATTTGGGATAAAGAATTTGATACTGACTTAAAACCA
AGACTTCATGTAAATGCACCATTTGTTTGTCAAAATAATTGTCCTGGTCAATTATTTGTA
AAAGTTGCGCCTAATTTAACAAATGAATATGATCCTGATGCATCTGCTAATATGTCAAGA
ATTGTGACTTACTCAGATTTTTGGTGGAAAGGTAAATTAGTATTTAAAGCTAAACTAAGA
GCATCTCATACTTGGAATCCAATTCAACAAATGAGTATTAATGTAGATAACCAATTTAAC
TATGTACCAAATAATATTGGAGCTATGAAAATTGTATATGAAAAATCTCAACTAGCACCT
AGA
>DQ099431 FPV-JF3/CHN/2005/G1
ATGAGTGATGGAGCAGTTCAACCAGACGGTGGTCAACCTGCTGTCAGAAATGAAAGAGCT
ACAGGATCTGGGAACGGGTCTGGAGGCGGGGGTGGTGGTGGTTCTGGGGGTGTGGGGATT
TCTACGGGTACTTTCAATAATCAGACGGAATTTAAATTTTTGGAAAACGGGTGGGTGGAA
ATCACAGCAAACTCAAGCAGACTTGTACATTTAAATATGCCAGAAAGTGAAAATTATAAA
AGAGTAGTTGTAAATAATATGGATAAAACTTCAGTTAAAGGAAACATGGCTTTAGATGAT
ACTCATGTACAAATTGTAACACCTTGGTCATTGGTTGATGCAAATGCTTGGGGAGTTTGG
TTTAATCCAGGAGATTGGCAACTAATTGTTAATACTATGAGTGAGTTGCATTTAGTTAGT
TTTGAACAAGAAATTTTTAATGTTGTTTTAAAGACTGTTTCAGAATCTGCTACTCAGCCA
CCAACTAAAGTTTATAATAATGATTTAACTGCATCATTAATGGTTGCATTAGATAGTAAT
AATACTATGCCATTTACTCCAGCAGCTATGAGATCTGAGACATTGGGTTTTTATCCATGG
AAACCAACCATACCAACTCCATGGAGATATTATTTTCAATGGGATAGAACATTAATACCA
TCTCATACTGGAACTAGTGGCACACCAACAAATGTATATCATGGTACAGATCCAGATGAT
GTTCAATTTTATACTATTGAAAATTCTGTACCAGTACACTTACTAAGAACAGGTGATGAA
TTTGCTACAGGAACATTTTTTTTTGATTGTAAACCATGTAGACTAACACATACATGGCAA
ACAAATAGAGCATTGGGCTTACCACCATTCTTAAATTCTTTGCCTCAATCTGAAGGAGCT
ACTAACTTTGGTGATATAGGAGTTCAACAAGATAAAAGACGTGGTGTAACTCAAATGGGA
AATACAGACTATATTACTGAAGCTACTATTATGAGACCAGCTGAGGTTGGTTATAGTGCA
CCATATTATTCTTTTGAAGCATCTACACAAGGGCCATTTAAAACACCTATTGCAGCAGGA
CGGGGGGGAGCGCAAACAGATGAAAATCAAGCAGCAGATGGTGATCCAAGATATGCATTT
GGTAGACAACATGGTCAAAAAACTACTACAACAGGAGAAACACCTGAGAGATTTACATAT
ATAGCACATCAAGATACAGGAAGATATCCAGAAGGAGATTGGATTCAAAATATTAACTTT
AACCTTCCTGTAACAAATGATAATGTATTGCTACCAACAGATCCAATTGGAGGTAAAACA
GGAATTAACTATACTAATATATTTAATACTTATGGTCCTTTAACTGCATTAAATAATGTA
CCACCAGTTTATCCAAATGGTCAAATTTGGGATAAAGAATTTGATACTGACTTAAAACCA
AGACTTCATGTAAATGCACCATTTGTTTGTCAAAATAATTGTCCTGGTCAATTATTTGTA
AAAGTTGCGCCTAATTTAACAAATGAATATGATCCTGATGCATCTGCTAATATGTCAAGA
ATTGTAACTTACTCAGATTTTTGGTGGAAAGGTAAATTAGTATTTAAAGCTAAACTAAGA
GCATCTCATACTTGGAATCCAATTCAACAAATGAGTATTAATGTAGATAACCAATTTAAC
TATGTACCAAATAATATTGGAGCTATGAAAATTGTATATGAAAAATCTCAACTAGCACCT
AGA
>DQ474236 FPV-JF1/CHN/2006/G3
ATGAGTGATGGAGCAGTTCAACCAGACGGTGGTCAACCTGCTGTCAGAAATGAAAGAGCT
ACAGGATCTGGGAACGGGTCTGGAGGCGGGGGTGGTGGTGGTTCTGGGGGTGTGGGGATT
TCTACGGGTACTTTCAATAATCAGACGGAATTTAAATTTTTGGAAAACGGATGGGTGGAA
ATCACAGCAAACTCAAGCAGACTTGTACATTTAAATATGCCAGAAAGTGAAAATTATAAA
AGAGTAGTTGTAAATAATATGGATAAAACTGCAGTTAAAGGAAACATGGCTTTAGATGAT
ACTCATGTACAAATTGTAACACCTTGGTCATTGGTTGATGCAAATGCTTGGGGAGTTTGG
TTTAATCCAGGAGATTGGCAACTAATTGTTAATACTATGAGTGAGTTGCATTTAGTTAGT
TTTGAACAAGAAATTTTTAATGTTGTTTTAAAGACTGTTTCAGAATCTGCTACTCAGCCA
CCAACTAAAGTTTATAATAATGATTTAACTGCATCATTGATGGTTGCATTAGATAGTAAT
AATACTATGCCATTTACTCCAGCAGCTATGAGATCTGAGACATTGGGTTTTTATCCATGG
AAACCAACCATACCAACTCCATGGAGATATTATTTTCAATGGGATAGAACATTAATACCA
TCTCATACTGGAACTAGTGGCACACCAACAAATGTATATCATGGTACAGATCCAGATGAT
GTTCAATTTTATACTATTGAAAATTCTGTGCCAGTACACTTACTAAGAACAGGTGATGAA
TTTGCTACAGGAACATTTTTTTTTGATTGTAAACCATGTAGACTAACACATACATGGCAA
ACAAATAGAGCATTGGGCTTACCACCATTTTTAAATTCTTTGCCTCAATCTGAAGGAGCT
ACTAACTTTGGTGATATAGGAGTTCAACAAGATAAAAGACGTGGTGTAACTCAAATGGGA
AATACAGACTATATTACTGAAGCTACTATTATGAGACCAGCTGAGGTTGGTTATAGTGCA
CCATATTATTCTTTTGAAGCATCTACACAAGGGCCATTTAAAACACCTATTGCAGCAGGA
CGGGGGGGAGCGCAAACAGATGAAAATCAAGCAGCAGATGGTGATCCAAGATATGCATTT
GGTAGACAACATGGTCAAAAAACTACTACAACAGGAGAAACACCCGAGAGATTTACATAT
ATAGCACATCAAGATACAGGAAGATATCCAGAAGGAGATTGGATTCAAAATATTAACTTT
AACCTTCCTGTAACAAATGATAATGTATTGCTACCAACAGATCCAATTGGAGGTAAAACA
GGAATTAACTATACTAATATATTTAATACTTATGGTCCTTTAACTGCATTAAATAATGTA
CCACCAGTTTATCCAAATGGTCAAATTTGGGATAAAGAATTTGATACTGACTTAAAACCA
AGACTTCATGTAAATGCACCATTTGTTTGTCAAAATAATTGTCCTGGTCAATTATTTGTA
AAAGTTGCGCCTAATTTAACAAATGAATATGATCCTGATGCATCTGCTAATATGTCAAGA
ATTGTGACTTACTCAGATTTTTGGTGGAAAGGTAAATTAGTATTTAAAGCTAAACTAAGA
GCATCTCATACTTGGAATCCAATTCAACAAATGAGTATTAATGTAGATAACCAATTTAAC
TATGTACCAAATAATATTGGAGCTATGAAAATTGTATATGAAAAATCTCAACTAGCACCT
AGA
>DQ474237 FPV-GT3/CHN/2006/G3
ATGAGTGATGGAGCAGTTCAACCAGACGGTGGTCAACCTGCTGTCAGAAATGAAAGAGCT
ACAGGATCTGGGAACGGGTCTGGAGGCGGGGGTGGTGGTGGTTCTGGGGGTGTGGGGATT
TCTACGGGTACTTTCAATAATCAGACGGAATTTAAATTTTTGGAAAACGGATGGGTGGAA
ATCACAGCAAACTCAAGCAGACTTGTACATTTAAATATGCCAGAAAGTGAAAATTATAAA
AGAGTAGTTGTAAATAATATGGATAAAACTGCAGTTAAAGGAAACATGGCTTTAGATGAT
ACTCATGTACAAATTGTAACACCTTGGTCATTGGTTGATGCAAATGCTTGGGGAGTTTGG
TTTAATCCAGGAGATTGGCAACTAATTGTTAATACTATGAGTGAGTTGCATTTAGTTAGT
TTTGAACAAGAAATTTTTAATGTTGTTTTAAAGACTGTTTCAGAATCTGCTACTCAACCA
CCAACTAAAGTTTATAATAATGATTTAACTGCATCATTGATGGTTGCATTAGATAGTAAT
AATACTATGCCATTTACTCCAGCAGCTATGAGATCTGAGACATTGGGTTTTTATCCATGG
AAACCAACCATACCAACTCCATGGAGATATTATTTTCAATGGGATAGAACATTAATACCA
TCTCATACTGGAACTAGTGGCACACCAACAAATGTATATCATGGTACAGATCCAGATGAT
GTTCAATTTTATACTATTGAAAATTCTGTGCCAGTACACTTACTAAGAACAGGTGATGAA
TTTGCTACAGGAACATTTTTTTTTGATTGTAAACCATATAGACTAACACATACATGGCAA
ACAAATAGAGCATTGGGCTTACCACCATTTCTAAATTCTTTGCCTCAATCTGAAGGAGCT
ACTAACTTTGGTGATATAGGAGTTCAACAAGATAAAAGACGTGGTGTAACTCAAATGGGA
AATACAGACTATATTACTGAAGCTACTATTATGAGACCAGCTGAGGTTGGTTATAGTGCA
CCATATTATTCTTTTGAAGCATCTACACAAGGGCCATTTAAAACACCTATTGCAGCAGGA
CGGGGGGGAGCGCAAACAGATGAAAATCAAGCAGCAGATGGTGATCCAAGATATGCATTT
GGTAGACAACATGGTCAAAAAACTACTACAACAGGAGAAACACCCGAGAGATTTACATAT
ATAGCACATCAAGATACAGGAAGATATCCAGAAGGAGATTGGATTCAAAATATTAACTTT
AACCTTCCTGTAACAAATGATAATGTATTGCTACCAACAGATCCAATTGGAGGTAAAACA
GGAATTAACTATACTAATATATTTAATACTTATGGTCCTTTAACTGCATTAAATAATGTA
CCACCAGTTTATCCAAATGGTCAAATTTGGGATAAAGAATTTGATACTGACTTAAAACCA
AGACTTCATGTAAATGCACCATTTGTTTGTCAAAATAATTGTCCTGGTCAATTATTTGTA
AAAGTTGCGCCTAATTTAACAAATGAATATGATCCTGATGCATCTGCTAATATGTCAAGA
ATTGTGACTTACTCAGATTTTTGGTGGAAAGGTAAATTAGTATTTAAAGCTAAACTAAGA
GCATCTCATACTTGGAATCCAATTCAACAAATGAGTATTAATGTAGATAACCAATTTAAC
TATGTACCAAATAATATTGGAGCTATGAAAATTGTATATGAAAAATCTCAACTAGCACCT
AGA
>DQ474238 FPV-SM4/CHN/2006/G3
ATGAGTGATGGAGCAGTTCAACCAGACGGTGGTCAACCTGCTGTCAGAAATGAAAGAGCT
ACAGGATCTGGGAACGGGTCTGGAGGCGGGGGTGGTGGTGGTTCTGGGGGTGTGGGGATT
TCTACGGGTACTTTCAATAATCAGACGGAATTTAAATTTTTGGAAAACGGATGGGTGGAA
ATCACAGCAAACTCAAGCAGACTTGTACATTTAAATATGCCAGAAAGTGAAAATTATAAA
AGAGTAGTTGTAAATAATATGGATAAAACTGCAGTTAAAGGAAACATGGCTTTAGATGAT
ACTCATGTACAAATTGTAACACCTTGGTCATTGGTTGATGCAAATGCTTGGGGAGTTTGG
TTTAATCCAGGAGATTGGCAACTAATTGTTAATACTATGAGTGAGTTGCATTTAGTTAGT
TTTGAACACGAAATTTTTAATGTTGTTTTTAAGACTGTTTCAGAATCTGCTACTCAACCA
CCAACTAAAGTTTATAATAATGATTTAACTGCATCATTGATGGTTGCATTAGATAGTAAT
AATACTATGCCATTTACTCCAGCAGCTATGAGATCTGAGACATTGGGTTTTTATCCATGG
AAACCAACCATACCAACTCCATGGAGATATTATTTTCAATGGGATAGAACATTAATACCA
TCTCATACTGGAACTAGTGGCACACCAACAAATATATATCATGGTACAGATCCAGATGAT
GTTCAATTTTATACTATTGAAAATTCTGTGCCAGTACACTTACTAAGAACAGGTGATGAA
TTTGCTACAGGAACATTTTTTTTTGATTGTAAACCATGTAGACTAACACATACATGGCAA
ACAAATAGAGCATTGGGCTTACCACCATTTCTAAATTCTTTGCCTCAATCTGAAGGAGCT
ACTAACTTTGGTGATATAGGAGTTCAACAAGATAAAAGACGTGGTGTAACTCAAATGGGA
AATACAGACTATATTACTGAAGCTACTATTATGAGACCAGCTGAGGTTGGTTATAGTGCA
CCATATTATTCTTTTGAAGCATCTACACAAGGGCCATTTAAAACGCCTATTGCAGCAGGA
CGGGGGGGAGCGCAAACAGATGAAAATCAAGCAGCAGATGGTGATCCAAGATATGCATTT
GGTAGACAACATGGTCAAAAAACTACTACAACAGGAGAAACACCCGAGAGATTTACATAT
ATAGCACATCAAGATACAGGAAGATATCCAGAAGGAGATTGGATTCAAAATATTAACTTT
AACCTTCCTGTAACAAATGATAATGTATTGCTACCAACAGATCCAATTGGAGGTAAAACA
GGAATTAACTATACTAATATATTTAATACTTATGGTCCTTTAACTGCATTAAATAATGTA
CCACCAGTTTATCCAAATGGTCAAATTTGGGATAAAGAATTTGATACTGACTTAAAACCA
AGACTTCATGTAAATGCACCATTTGTTTGTCAAAATAATTGTCCTGGTCAATTATTTGTA
AAAGTTGCGCCTAATTTAACAAATGAATATGATCCTGATGCATCTGCTAATATGTCAAGA
ATTGTGACTTACTCAGATTTTTGGTGGAAAGGTAAATTAGTATTTAAAGCTAAACTAAGA
GCATCTCATACTTGGAATCCAATTCAACAAATGAGTATTAATGTAGATAACCAATTTAAC
TATGTACCAAATAATATTGGAGCTATGAAAATTGTATATGAAAAATCTCAACTAGCACCT
AGA
>EF988660 FPV-XJ1/CHN/2007/G3
ATGAGTGATGGAGCAGTTCAACCAGACGGTGGTCAACCTGCTGTCAGAAATGAAAGAGCT
ACAGGATCTGGGAACGGGTCTGGAGGCGGGGGTGGTGGTGGTTCTGGGGGTGTGGGGATT
TCTACGGGTACTTTCAATAATCAGACGGAATTTAAATTTTTGGAAAACGGATGGGTGGAA
ATCACAGCAAACTCAAGCAGACTTGTACATTTAAATATGCCAGAAAGTGAAAATTATAAA
AGAGTAGTTGTAAATAATATGGATAAAACTGCAGTTAAAGGAAACATGGCTTTAGATGAT
ACTCATGTACAAATTGTAACTCCTTGGTCATTGGTTGATGCAAATGCTTGGGGAGTTTGG
TTTAATCCAGGAGATTGGCAACTAATTGTTAATACTATGAGTGAGTTGCATTTAGTTAGT
TTTGAACAAGAAATTTTTAATGTTGTTTTAAAGACTGTTTCAGAATCTGCTACTCAGCCA
CCAACTAAAGTTTATAATAATGATTTAACTGCATCATTGATGGTTGCATTAGATAGTAAT
AATACTATGCCATTTACTCCAGCAGCTATGAGATCTGAGACATTGGGTTTTTATCCATGG
AAACCAACCATACCAACTCCATGGAGATATTATTTTCAATGGGATAGAACATTAATACCA
TCTCATACTGGAACTAGTGGCACACCAACAAATGTATATCATGGTACAGATCCAGATGAT
GTTCAATTTTATACTATTGAAAATTCTGTGCCAGTACACTTACTAAGAACAGGTGATGAA
TTTGCTACAGGAACATTTTTTTTTGATTGTAAACCATGTAGACTAACACATACATGGCAA
ACAAATAGAGCATTGGGCTTACCACCATTTCTAAATTCTTTGCCTCAATCTGAAGGAGCT
ACTAACTTTGGTGATATAGGAGCTCAACAAGATAAAAGACGTGGTGTAACTCAAATGGGA
AATACAGACTATATTACTGAAGCTACTATTATGAGACCAGCTGAGGTTGGTTATAGTGCA
CCATATTATTCTTTTGAAGCATCTACACAAGGGCCATTTAAAACACCTATTGCAGCAGGA
CGGGGGGGAGCGCAAACAGATGAAAATCAAGCAGCAGATGGTGATCCAAGATATGCATTT
GGTAGACAACATGGTCAAAAAACTACTACAACAGGAGAAACACCCGAGAGATTTACATAT
ATAGCACATCAAGATACAGGAAGATATCCAGAAGGAGATTGGATTCAAAATATTAACTTT
AACCTTCCTGTAACAAATGATAATGTATTGCTACCAACAGATCCAATTGGAGGTAAAACA
GGAATTAACTATACTAATATATTTAATACTTATGGTCCTTTAACTGCATTAAATAATGTA
CCACCAGTTTATCCAAATGGTCAAATTTGGGATAAAGAATTTGATACTGACTTAAAACCA
AGACTTCATGTAAATGCACCATTTGTTTGTCAAAATAATTGTCCTGGTCAATTATTTGTA
AAAGTTGCGCCTAATTTAACAAATGAATATGATCCTGATGCATCTGCTAATATGTCAAGA
ATTGTAACTTACTCAGATTTTTGGTGGAAAGGTAAATTAGTATTTAAAGCTAAACTAAGA
GCATCTCATACTTGGAATCCAATTCAACAAATGAGTATTAATGTAGATAACCAATTTAAC
TATGTACCAAATAATATTGGAGCTATGAAAATTGTATATGAAAAATCTCAACTAGCACCT
AGA
>FJ936171 FPV-ChangC/CHN/2008/G3
ATGAGTGATGGAGCAGTTCAACCAGACGGTGGTCAACCTGCTGTCAGAAATGAAAGAGCT
ACAGGATCTGGGAACGGGTCTGGAGGCGGGGGTGGTGGTGGTTCTGGGGGTGTGGGGATT
TCTACGGGTACTTTCAATAATCAGACGGAATTTAAATTTTTGGAAAACGGATGGGTGGAA
ATCACAGCAAACTCAAGCAGACTTGTACATTTAAATATGCCAGAAAGTGAAAATTATAAA
AGAGTAGTTGTAATTAATATGGATAAAACTGCAGTTAAAGGAAACATGGCTTTAGATGAT
ACTCATGTACAAATTGTAACACCTTGGTCATTGGTTGATGCAAATGCTTGGGGAGTTTGG
TTTAATCCAGGAGATTGGCAACTAATTGTTAATACTATGAGTGAGTTGCATTTAGTTAGT
TTTGAACAAGAAATTTTTAATGTTGTTTTAAAGACTGTTTCAGAATCTGCTACTCAACCA
CCAACTAAAGTTTATAATAATGATTTAACTGCATCATTGATGGTTGCATTAGATAGTAAT
AATACTATGCCATTTACTCCAGCAGCTATGAGATCTGAGACATTGGGTTTTTATCCATGG
AAACCAACCATACCAACTCCATGGAGATATTATTTTCAATGGGATAGAACATTAATACCA
TCTCATACTGGAACTAGTGGCACACCAACAAATATATATCATGGTACAGATCCAGATGAT
GTTCAATTTTATACTATTGAAAATTCTGTGCCAGTACACTTACTAAGAACAGGTGATGAA
TTTGCTACAGGAACATTTTTTTTTGATTGTAAACCATGTAGACTAACACATACATGGCAA
ACAAATAGAGCATTGGGCTTACCACCATTTCTAAATTCTTTGCCTCAATCTGAAGGAGCT
ACTAACTTTGGTGATATAGGAGTTCAACAAGATAAAAGACGTGGTGTAACTCAAATGGGA
AATACAGACTATATTACTGAAGCTACTATTATGAGACCAGCTGAGGTTGGTTATAGTGCA
CCATATTATTCTTTTGAAGCATCTACACAAGGGCCATTTAAAACACCTATTGCAGCAGGA
CGGGGGGGAGCGCAAACAGATGAAAATCAAGCAGCAGATGGTGATCCAAGATATGCATTT
GGTAGACAACATGGTCAAAAAACTACTACAACAGGAGAAACACCCGAGAGATTTACATAT
ATAGCACATCAAGATACAGGAAGATATCCAGAAGGAGATTGGATTCAAAATATTAACTTT
AACCTTCCTGTAACAAATGATAATGTATTGCTACCAACAGATCCAATTGGAGGTAAAACA
GGAATTAACTATACTAATATATTTAATACTTATGGTCCTTTAACTGCATTAAATAATGTA
CCACCAGTTTATCCAAATGGTCAAATTTGGGATAAAGAATTTGATACTGACTTAAAACCA
AGACTTCATGTAAATGCACCATTTGTTTGTCAAAATAATTGTCCTGGTCAATTATTTGTA
AAAGTTGCGCCTAATTTAACAAATGAATATGATCCTGATGCATCTGCTAATATGTCAAGA
ATTGTGACTTACTCAGATTTTTGGTGGAAAGGTAAATTAGTATTTAAAGCTAAACTAAGA
GCATCTCATACTTGGAATCCAATTCAACAAATGAGTATTAATGTAGATAACCAATTTAAC
TATGTACCAAATAATATTGGAGCTATGAAAATTGTATATGAAAAATCTCAACTAGCACCT
AGA
>KC473946 FPV-GD/CHN/2012/G3 
ATGAGTGATGGAGCAGTTCAACCAGACGGTGGTCAACCTGCTGTCAGAAATGAAAGAGCT
ACAGGATCTGGGAACGGGTCTGGAGGCGGGGGTGGTGGTGGTTCTGGGGGTGTGGGGATT
TCTACGGGTACTTTCAATAATCAGACGGAATTTAAATTTTTGGAAAACGGATGGGTGGAA
ATCACAGCAAACTCAAGCAGACTTGTACATTTAAATATGCCAGAAAGTGAAAATTATAAA
AGAGTAGTTGTAAATAATATGGATAAAACTGCAGTTAAAGGAAACATGGCTTTAGATGAT
ACTCATGTACAAATTGTAACACCTTGGTCATTGGTTGATGCAAATGCTTGGGGAGTTTGG
TTTAATCCAGGAGATTGGCAACTAATTGTTAATACCATGAGTGAGTTGCATTTAGTTAGT
TTTGAACAAGAAATTTTTAATGTTGTTTTAAAGACTGTTTCAGAATCTGCTACTCAGCCA
CCAACTAAAGTCTATAATAATGATTTAACTGCATCATTGATGGTTGCATTAGATAGTAAT
AATACTATGCCATTTACTCCAGCAGCTATGAGATCTGAGACATTAGGTTTTTATCCATGG
AAACCAACCATACCAACTCCATGGAGATATTATTTTCAATGGGATAGGACATTAATACCA
TCTCATACTGGAACTAGTGGCACACCAACAAATGTATATCATGGTACAGATCCAGATGAT
GTTCAATTTTATACTATTGAAAATTCTGTGCCAGTACACTTACTAAGAACAGGTGATGAA
TTTGCTACAGGAACATTTTTTTTTGATTGTAAACCATGTAGACTAACACATACATGGCAA
ACAAATAGAGCATTGGGCTTACCACCATTTCTAAATTCTTTGCCTCAATCTGAAGGAGCT
ACTAACTTTGGTGATATAGGAGTTCAACAAGATAAAAGACGTGGTGTAACTCAAATGGGA
AATACAGACTATATTACTGAAGCTACTATTATGAGACCAGCTGAGGTTGGTTATAGTGCA
CCATATTATTCTTTTGAAGCATCTACACGAGGGCCATTTAAAACACCTATTGCAGCAGGA
CGGGGGGGAGCACAAACAGATGAAAATCAAGCAGCAGATGGTGATCCAAGATATGCATTT
GGTAGACAACATGGTCAAAAAACTACTACAACAGGAGAAACACCTGAGAGATTTACATAT
ATAGCACACCAAGATACAGGAAGATATCCAGAAGGAGATTGGATTCAAAATATTAACTTT
AACCTTCCTGTAACAAATGATAATGTATTACTACCAACAGATCCAATTGGAGGTAAAACA
GGAATTAACTATACTAATATATTTAATACTTATGGTCCTTTAACTGCATTAAATAATGTA
CCACCAGTTTATCCAAATGGTCAAATTTGGGATAAAGAATTTGATACTGACTTAAAACCA
AGACTTCATGTAAATGCACCATTTGTTTGTCAAAATAATTGTCCTGGTCAATTATTTGTG
AAAGTTGCGCCTAATTTAACAAATGAATATGATCCTGATGCATCTGCTAATATGTCAAGA
ATTGTGACTTACTCAGATTTTTGGTGGAAAGGTAAATTAGTATTTAAAGCTAAACTAAGA
GCATCTCATACTTGGAATCCAATTCAACAAATGAGTATTAATGTAGATAACCAATTTAAC
TATGTACCAAATAATATTGGAGCTATGAAAATTGTATATGAAAAATCTCAACTAGCACCT
AGA
>KP280068 FPV-HRB CS1/CHN/2014/G3
ATGAGTGATGGAGCAGTTCAACCAGACGGTGGTCAACCTGCTGTCAGAAATGAAAGAGCT
ACAGGATCTGGGAACGGGTCTGGAGGCGGGGGTGGTGGTGGTTCTGGGGGTGTGGGGATT
TCTACGGGTACTTTCAATAATCAGACGGAATTTAAATTTTTGGAAAACGGATGGGTGGAA
ATCACAGCAAACTCAAGCAGACTTGTACATTTAAATATGCCAGAAAGTGAAAATTATAAA
AGAGTAGTTGTAAATAATATGGATAAAACTGCAGTTAAAGGAAACATGGCTTTAGATGAT
ACTCATGTACAAATTGTAACACCTTGGTCATTGGTTGATGCAAATGCTTGGGGAGTTTGG
TTTAATCCAGGAGATTGGCAACTAATTGTTAATACTATGAGTGAGTTGCATTTAGTTAGT
TTTGAACAAGAAATTTTTAATGTTGTTTTAAAGACTGTTTCAGAATCTGCTACTCAACCA
CCAACTAAAGTTTATAATAATGATTTAACTGCATCATTGATGGTTGCATTAGATAGTAAT
AATACTATGCCATTTACTCCGGCAGCTATGAGATCTGAGACATTGGGTTTTTATCCATGG
AAACCAACCATACCAACTCCATGGAGATATTATTTTCAATGGGATAGAACATTAATACCA
TCTCATACTGGAACTAGTGGCACACCAACAAATGTATATCATGGTACAGATCCAGATGAT
GTCCAATTTTATACTATTGAAAATTCTGTGCCAGTACACTTACTAAGAACAGGTGATGAA
TTTGCTACAGGAACATTTTTTTTTGATTGTAAACCATGTAGACTAACACATACATGGCAA
ACAAATAGAGCATTGGGCTTACCACCATTTCTAAATTCTTTGCCTCAATCTGAAGGAGCT
ACTAACTTTGGTGATATAGGAGTTCAACAAGATAAAAGACGTGGTGTAACTCAAATGGGA
AATACAGACTATATTACTGAAGCTACTATTATGAGACCAGCTGAGGTTGGTTATAGTGCA
CCATATTATTCTTTTGAAGCATCTACACAAGGACCATTTAAAACACCTATTGCAGCAGGA
CGGGGGGGAGCGCAAACAGATGAAAACCAAGCAGCAGATGGTGATCCAAGATATGCATTT
GGTAGACAACATGGTCAAAAAACTACTACAACAGGAGAAACACCCGAGAGATTTACATAT
ATAGCACATCAAGATACAGGAAGATATCCAGAAAGAGATTGGATTCAAAATATTAACTTT
AACCTTCCTGTAACAAATGATAATGTATTGCTACCAACAGATCCAATTGGAGGTAAAACA
GGAATTAACTATACTAATATATTTAATACTTATGGTCCTTTAACTGCATTAAATAATGTA
CCACCAGTTTATCCAAATGGTCAAATTTGGGATAAAGAGTTTGATACTGACTTAAAACCA
AGACTTCATGTAAATGCACCATTTGTTTGTCAAAATAATTGTCCTGGTCAATTATTTGTA
AAAGTTGCGCCTAATTTAACAAATGAATATGATCCTGATGCATCTGCTAATATGTCAAGA
ATTGTGACTTACTCAGATTTTTGGTGGAAAGGTAAATTAGTTTTTAAAGCTAAACTAAGA
GCATCTCATACTTGGAATCCAATTCAACAAATGAGTATTAATGTAGATAACCAATTTAAC
TATGTACCAAATAATATTGGAGCTATGAAAATTGTATATGAAAAATCTCAACTAGCACCT
AGA
>MH165482 FPV-BJ05/CHN/2014/G2
ATGAGTGATGGAGCAGTTCAACCAGACGGTGGTCAACCTGCTGTCAGAAATGAAAGAGCT
ACAGGATCTGGGAACGGGTCTGGAGGCGGGGGTGGTGGTGGTTCTGGGGGTGTGGGGATT
TCTACGGGTACTTTCAATAATCAGACGGAATTTAAATTTTTGGAAAACGGATGGGTGGAA
ATCACAGCAAACTCAAGCAGACTTGTACATTTAAATATGCCAGAAAGTGAAAATTATAAA
AGAGTAGTTGTAAATAATATGGATAAAACTGCAGTTAAAGGAAACATGGCTTTAGATGAC
ACTCATGTACAAATTGTAACACCTTGGTCATTGGTTGATGCAAATGCTTGGGGAGTTTGG
TTTAATCCAGGAGATTGGCAACTAATTGTTAATACTATGAGTGAGTTGCATTTAGTTAGT
TTTGAACAAGAAATTTTTAATGTTGTTTTAAAGACTGTTTCAGAATCTGCTACTCAGCCA
CCAACTAAAGTTTATAATAATGATTTAACTGCATCATTGATGGTTGCATTAGATAGTAAT
AATACTATGCCATTTACTCCAGCAGCTATGAGATCTGAGACATTGGGTTTTTATCCATGG
AAACCAACCATACCAACTCCATGGAGATATTATTTTCAATGGGATAGAACATTAATACCA
TCTCATACTGGAACTAGTGGCACACCAACAAATATATATCATGGTACAGATCCAGATGAT
GTTCAATTTTATACTATTGAAAATTCTGTGCCAGTACACTTACTAAGAACAGGTGATGAA
TTTGCTACAGGAACATTTTTTTTTGATTGTAAACCATGTAGACTAACACATACATGGCAA
ACAAATAGAGCATTGGGCTTACCACCATTTCTAAATTCTTTGCCTCAATCTGAAGGAGCT
ACTAACTTTGGTGATATAGGAGTTCAACAAGATAAAAGACGTGGTGTAACTCAAATGGGA
AATACAGACTATATTACTGAAGCTACTATTATGAGACCAGCTGAGGTTGGTTATAGTGCA
CCATATTATTCTTTTGAAGCGTCTACACAAGGGCCATTTAAAACACCTATTGCAGCAGGA
CGGGGGGGAGCGCAAACAGATGAAAATCAAGCAGCAGATGGTGATCCAAGATATGCATTT
GGTAGACAACATGGTCAAAAAACTACTACAACAGGAGAAACACCTGAGAGATTTACATAT
ATAGCACATCAAGATACAGGAAGATATCCAGCAGGAGATTGGATTCAAAATATTAACTTT
AACCTTCCTGTAACAAATGATAATGTATTGCTACCAACAGATCCAATTGGAGGTAAAACA
GGAATTAACTATACTAATATATTTAATACTTATGGTCCTTTAACTGCATTAAATAATGTA
CCACCAGTTTATCCAAATGGTCAAATTTGGGATAAAGAATTTGATACTGACTTAAAACCA
AGACTTCATGTAAATGCACCATTTGTTTGTCAAAATAATTGTCCTGGTCAATTATTTGTA
AAAGTTGCGCCTAATTTAACAAATGAATATGATCCTGATGCATCTGCTAATATGTCAAGA
ATTGTAACTTACTCAGATTTTTGGTGGAAAGGTAAATTAGTATTTAAAGCTAAACTAAGA
GCATCTCATACTTGGAATCCAATTCAACAAATGAGTATTAATGTAGATAACCAATTTAAC
TATCTACCAAATAATATTGGAGCTATGAAAATTGTATATGAAAAATCTCAACTAGCACCT
AGA
>MH165481 FPV-BJ04/CHN/2015/G2
ATGAGTGATGGAGCAGTTCAACCAGACGGTGGTCAACCTGCTGTCAGAAATGAAAGAGCT
ACAGGATCTGGGAACGGGTCTGGAGGCGGGGGTGGTGGTGGTTCTGGGGGTGTGGGGATT
TCTACGGGTACTTTCAATAATCAGACGGAATTTAAATTTTTGGAAAACGGATGGGTGGAA
ATCACAGCAAACTCAAGCAGACTTGTACATTTAAATATGCCAGAAAGTGAAAATTATAAA
AGAGTAGTTGTAAATAATATGGATAAAACTGCAGTTAAAGGAAACATGGCTTTAGATGAC
ACTCATGTACAAATTGTAACACCTTGGTCATTGGTTGATGCAAATGCTTGGGGAGTTTGG
TTTAATCCAGGAGATTGGCAACTAATTGTTAATACTATGAGTGAGTTGCATTTAGTTAGT
TTTGAACAAGAAATTTTTAATGTTGTTTTAAAGACTGTTTCAGAATCTGCTACTCAGCCA
CCAACTAAAGTTTATAATAATGATTTAACTGCATCATTGATGGTAGCATTAGATAGTAAT
AATACTATGCCATTTACTCCAGCAGCTATGAGATCTGAGACATTGGGTTTTTATCCATGG
AAACCAACCATACCAACTCCATGGAGATATTATTTTCAATGGGATAGAACATTAATACCA
TCTCATACTGGAACTAGTGGCACACCAACAAATATATATCATGGTACAGATCCAGATGAT
GTTCAATTTTATACTATTGAAAATTCTGTGCCAGTACACTTACTAAGAACAGGTGATGAA
TTTGCTACAGGAACATTTTTTTTTGATTGTAAACCATGTAGACTAACACATACATGGCAA
ACAAATAGAGCATTGGGCTTACCACCATTTCTAAATTCTTTGCCTCAATCTGAAGGAGCT
ACTAACTTTGGTGATATAGGAGTTCAACAAGATAAAAGACGTGGTGTAACTCAAATGGGA
AATACAGACTATATTACTGAAGCTACTATTATGAGACCAGCTGAGGTTGGTTATAGTGCA
CCATATTATTCTTTTGAAGCGTCTACACAAGGGCCATTTAAAACACCTATTGCAGCAGGA
CGGGGGGGAGCGCAAACAGATGAAAATCAAGCAGCAGATGGTGATCCAAGATATGCATTT
GGTAGACAACATGGTCAAAAAACTACTACAACAGGAGAAACACCTGAGAGATTTACATAT
ATAGCACATCAAGATACAGGAAGATATCCAGCAGGAGATTGGATTCAAAATATTAACTTT
AACCTTCCTGTAACAAATGATAATGTATTGCTACCAACAGATCCAATTGGAGGTAAAACA
GGAATTAACTATACTAATATATTTAATACTTATGGTCCTTTAACTGCATTAAATAATGTA
CCACCAGTTTATCCAAATGGTCAAATTTGGGATAAAGAATTTGATACTGACTTAAAACCA
AGACTTCATGTAAATGCACCATTTGTTTGTCAAAATAATTGTCCTGGTCAATTATTTGTA
AAAGTTGCGCCTAATTTAACAAATGAATATGATCCTGATGCATCTGCTAATATGTCAAGA
ATTGTAACTTACTCAGATTTTTGGTGGAAAGGTAAATTAGTATTTAAAGCTAAACTAAGA
GCATCTCATACTTGGAATCCAATTCAACAAATGAGTATTAATGTAGATAACCAATTTAAC
TATCTACCAAATAATATTGGAGCTATGAAAATTGTATATGAAAAATCTCAACTAGCACCT
AGA
>MF541126 FPV-JL04/CHN/2016/G3
ATGAGTGATGGAGCAGTTCAACCAGACGGTGGTCAACCTGCTGTCAGAAATGAAAGAGCT
ACAGGATCTGGGAACGGGTCTGGAGGCGGGGGTGGTGGTGGTTCTGGGGGTGTGGGGATT
TCTACGGGTACTTTCAATAATCAGACGGAATTTAAATTTTTGGAAAACGGATGGGTGGAA
ATCACAGCAAACTCAAGCAGACTTGTACATTTAAATATGCCAGAAAGTGAAAATTATAAA
AGAGTAGTTGTAAATAATATGGATAAAACTGCAGTTAAAGGAAACATGGCTTTAGATGAT
ACTCATGTACAAATTGTAACACCTTGGTCATTGGTTGATGCAAATGCTTGGGGAGTTTGG
TTTAATCCAGGAGATTGGCAACTAATTGTTAATACTATGAGTGAGTTGCATTTAGTTAGT
TTTGAACAAGAAATTTTTAATGTTGTTTTAAAGACTGTTTCAGAATCTGCTACTCAACCA
CCAACTAAAGTTTATAATAATGATTTAACTGCATCATTGATGGTTGCATTAGATAGTAAT
AATACTATGCCATTTACTCCAGCAGCTATGAGATCTGAGACATTGGGTTTTTATCCATGG
AAACCAACCATACCAACTCCATGGAGATATTATTTTCAGTGGGATAGAACATTAATACCA
TCTCATACTGGAACTAGTGGCACACCAACAAATGTATATCATGGTACAGATCCAGATGAT
GTTCAATTTTATACTATTGAAAATTCTGTGCCAGTACACTTACTAAGAACAGGTGATGAA
TTTGCTACAGGAACATTTTTTTTTGATTGTAAACCATGTAGACTAACACATACATGGCAA
ACAAATAGAGCATTGGGCTTACCACCATTTCTAAATTCTTTGCCTCAATCTGAAGGAGCT
ACTAACTTTGGTGATATAGGAGTTCAACAAGATAAAAGACGTGGTGTAACTCAAATGGGA
AATACAGACTATATTACTGAAGCTACTATTATGAGACCAGCTGAGGTTGGTTATAGTGCA
CCATATTACTCTTTTGAAGCATCTACACAAGGACCATTTAAAACACCTATTGCAGCAGGA
CGGGGGGGAGCGCAAACAGATGAAAACCAAGCAGCAGATGGTGATCCAAGATATGCATTT
GGTAGACAACATGGTCAAAAAACTACTACAACAGGAGAAACACCCGAGAGATTTACATAT
ATAGCACATCAAGATACAGGAAGATATCCAGAAGGAGATTGGATTCAAAATATTAACTTT
AACCTTCCTGTAACAAATGATAATGTATTGCTACCAACAGATCCAATTGGAGGTAAAACA
GGAATTAACTATACTAATATATTTAATACTTATGGTCCTTTAACTGCATTAAATAATGTA
CCACCAGTTTATCCAAATGGTCAAATTTGGGATAAAGAATTTGATACTGACTTAAAACCA
AGACTTCATGTAAATGCACCATTTGTTTGTCAAAATAATTGTCCTGGTCAATTATTTGTA
AAAGTTGCGCCTAATTTAACAAATGAATATGATCCTGATGCATCTGCTAATATGTCAAGA
ATTGTGACTTACTCAGATTTTTGGTGGAAAGGTAAATTAGTTTTTAAAGCTAAACTAAGA
GCATCTCATACTTGGAATCCAATTCAACAAATGAGTATTAATGTAGATAACCAATTTAAC
TATGTACCAAGTAATATTGGAGGTATGAAAATTGTATATGAAAAATCTCAACTAGCACCT
AGA
>MK266790 FPV-Chengdu03/CHN/2016/G3
ATGAGTGATGGAGCAGTTCAACCAGACGGTGGTCAACCTGCTGTCAGAAATGAAAGAGCT
ACAGGATCTGGGAACGGGTCTGGAGGCGGGGGTGGTGGTGGTTCTGGGGGTGTGGGGATT
TCTACGGGTACTTTCAATAATCAGACGGAATTTAAATTTTTGGAAAACGGATGGGTGGAA
ATCACAGCAAACTCAAGCAGACTTGTACATTTAAATATGCCAGAAAGTGAAAATTATAAA
AGAGTAGTTGTAAATAATATGGATAAAACTGCAGTTAAAGGAAACATGGCTTTAGATGAT
ACTCATGTACAAATTGTAACACCTTGGTCATTGGTTGATGCAAATGCTTGGGGAGTTTGG
TTTAATCCAGGAGATTGGCAACTAATTGTTAATACTATGAGTGAGTTGCATTTAGTTAGT
TTTGAACAAGAAATTTTTAATGTTGTTTTAAAGACTGTTTCAGAATCTGCTACTCAACCA
CCAACTAAAGTTTATAATAATGATTTAACTGCATCATTGATGGTTGCATTAGATAGTAAT
AATACTATGCCATTTACTCCAGCAGCTATGAGATCTGAGACATTGGGTTTTTATCCATGG
AAACCAACCATACCAACTCCATGGAGATATTATTTTCAATGGGATAGAACATTAATACCA
TCTCATACTGGAACTAGTGGCACACCAACAAATGTATATCATGGTACAGATCCAGATGAT
GTTCAATTTTATACTATTGAAAATCCTGTACCAGTACACTTACTAAGAACAGGTGATGAA
TTTGCTACAGGAACATTTTTTTTTGATTGTAAACCATGTAGACTAATACATACATGGCAA
ACAAATAGAGCATTGGGCTTACCACCATTTCTAAATTCTTTGCCTCAATCTGAAGGAGCT
ACTAACTTTGGTGATATAGGAGTTCAACAAGATAAAAGACGTGGTGTAACTCAAATGGGA
AATACAGACTATATTACTGAAGCTACTATTATGAGACCAGCTGAGGTTGGTTATAGTGCA
CCATATTATTCTTTTGAAGCATCTACACAAGGGCCATTTAAAACACCTATTGCAGCAGGA
CGGGGGGGAGCGCAAACAGATGAAAATCAAGCAGCAGATGGTGATCCAAGATATGCATTT
GGTAGACAACATGGTCAAAAAACTACTACAACAGGAGAAACACCCGAGAGATTTACATAT
ATAGCACATCAAGATACAGGAAGATATCCAGAAGGAGATTGGATTCAAAATATTAACTTT
AACCTTCCTGTAACAAATGATAATGTATTGCTACCAACAGATCCAATTGGAGGTAAAACA
GGAATTAACTATACTAATATATTTAATACTTATGGTCCTTTAACTGCATTAAATAATGTA
CCACCAGTTTATCCAAATGGTCAAATTTGGGATAAAGAATTTGATACTGACTTAAAACCA
AGACTTCATGTAAATGCACCATTTGTTTGTCAAAATAATTGTCCTGGTCAATTATTTGTA
AAAGTTGCGCCTAATTTAACAAATGAATATGATCCTGATGCATCTGCTAATATGTCAAGA
ATTGTGACTTACTCAGATTTTTGGTGGAAAGGTAAATTAGTATTTAAAGCTAAACTAAGA
GCATCTCATACTTGGAATCCAATTCAACAAATGAGTATTAATGTAGATAACCAATTTAAC
TATGTACCAAATAATATTGGAGCTATGAAAATTGTATATGAAAAATCTCAACTAGCACCT
AGA
>MH329286 FPV-F2016019/CHN/2016/G3
ATGAGTGATGGAGCAGTTCAACCAGACGGTGGTCAACCTGCTGTCAGAAATGAAAGAGCT
ACAGGATCTGGGAACGGGTCTGGAGGCGGGGGTGGTGGTGGTTCTGGGGGTGTGGGGATT
TCTACGGGTACTTTCAATAATCAGACGGAATTTAAATTTTTGGAAAACGGATGGGTGGAA
ATCACAGCAAACTCAAGCAGACTTGTACATTTAAATATGCCAGAAAGTGAAAATTATAAA
AGAGTAGTTGTAAATAATATGGATAAAACTGCAGTTAAAGGAAACATGGCTTTAGATGAT
ACTCATGTACAAATTGTAACACCTTGGTCATTGGTTGATGCAAATGCTTGGGGAGTTTGG
TTTAATCCAGGAGATTGGCAACTAATTGTTAATACTATGAGTGAGTTGCATTTAGTTAGT
TTTGAACAAGAAATTTTTAATGTTGTTTTAAAGACTGTTTCAGAATCTGCTACTCAACCA
CCAACTAAAGTTTATAATAATGATTTAACTGCATCATTGATGGTTGCATTAGATAGTAAT
AATACTATGCCATTTACTCCAGCAGCTATGAGATCTGAGACATTGGGTTTTTATCCATGG
AAACCAACCATACCAACTCCATGGAGATATTATTTTCAATGGGATAGAACATTAATACCA
TCTCATACTGGAACTAGTGGCACACCAACAAATGTATATCATGGTACAGATCCAGATGAT
GTTCAATTTTATACTATTGAAAATTCTGTGCCAGTACACTTACTAAGAACAGGTGATGAA
TTTGCTACAGGAACATTTTTTTTTGATTGTAAACCATGTAGACTAACACATACATGGCAA
ACAAATAGAGCATTGGGCTTACCACCATTTCTAAATTCTTTGCCTCAATCTGAAGGAGCT
ACTAACTTTGGTGATATAGGAGTTCAACAAGATAAAAGACGTGGTGTAACACAAATGGGA
AATACAGACTATATTACTGAAGCTACTATTATGAGACCAGCTGAGGTTGGTTATAGTGCA
CCATATTATTCTTTTGAAGCATCTACACAAGGACCATTTAAAACACCTATTGCAGCAGGA
CGGGGGGGAGCGCAAACAGATGAAAACCAAGCAGCAGATGGTGATCCAAGATATGCATTT
GGTAGACAACATGGTCAAAAAACTACTACAACAGGAGAAACACCCGAGAGATTTACATAT
ATAGCACATCAAGATACAGGAAGATATCCAGAAGGAGATTGGATTCAAAATATTAACTTT
AACCTTCCTGTAACAAATGATAATGTATTGCTACCAACAGATCCAATTGGAGGTAAAACA
GGAATTAACTATACTAATATATTTAATACTTATGGTCCTTTAACTGCATTAAATAATGTA
CCACCAGTTTATCCAAATGGTCAAATTTGGGATAAAGAATTTGATACTGACTTAAAACCA
AGACTTCATGTAAATGCACCATTTGTTTGTCAAAATAATTGTCCTGGTCAATTATTTGTA
AAAGTTGCGCCTAATTTAACAAATGAATATGATCCTGATGCATCTGCTAATATGTCAAGA
ATTGTAACTTACTCAGATTTTTGGTGGAAAGGTAAATTAGTTTTTAAAGCTAAACTAAGA
GCATCTCATACTTGGAATCCAATTCAACAAATGAGTATTAATGTAGATAACCAATTTAAC
TATGTACCAAATAATATTGGAGCTATGAAAATTGTATATGAAAAATCTCAACTAGCACCT
AGA
>MG924893 FPV-GX01/CHN/2016/G3
ATGAGTGATGGAGCAGTTCAACCAGACGGTGGTCAACCTGCTGTCAGAAATGAAAGAGCT
ACAGGATCTGGGAACGGGTCTGGAGGCGGGGGTGGTGGTGGTTCTGGGGGTGTGGGGATT
TCTACGGGTACTTTCAATAATCAGACGGAATTTAAATTTTTGGAAAACGGATGGGTGGAA
ATCACAGCAAACTCAAGCAGACTTGTACATTTAAATATGCCAGAAAGTGAAAATTATAAA
AGAGTAGTTGTAAATAATATGGATAAAACTGCAGTTAAAGGAAACATGGCTTTAGATGAT
ACTCATGTACAAATTGTAACACCTTGGTCATTGGTTGATGCAAATGCTTGGGGTGTTTGG
TTTAATCCAGGAGATTGGCAACTAATTGTTAATACTATGAGTGAGTTGCATTTAGTTAGT
TTTGAACAAGAAATTTTTAATGTTGTTTTAAAGACTGTTTCAGAATCTGCTACTCAGCCA
CCAACTAAAGTTTATAATAATGATTTAACTGCATCATTGATGGTTGCATTAGATAGTAAT
AATACTATGCCATTTACTCCAGCAGCTATGAGATCTGAAACATTGGGTTTTTATCCATGG
AAACCAACCATACCAACTCCATGGAGATATTATTTTCAGTGGGATAGAACATTAATACCA
TCTCATACTGGAACTAGTGGCACACCAACAAATGTATATCATGGTACAGATCCAGATGAT
GTTCAATTTTATACTATTGAAAATTCTGTGCCAGTACACTTACTAAGAACAGGTGATGAA
TTTGCTACAGGAACATTTTTTTTTGATTGTAAACCATGTAGACTAACACATACATGGCAA
ACAAATAGAGCATTGGGCTTACCACCATTTCTAAATTCTTTGCCTCAATCTGAAGGAGCT
ACTAACTTTGGTGATATAGGAGTTCAACAAGATAAAAGACGTGGTGTAACTCAAATGGGA
AATACAGACTATATTACTGAAGCTACTATTATGAGACCAGCTGAGGTTGGTTATAGTGCA
CCATATTATTCTTTTGAAGCATCTACACAAGGGCCATTTAAAACACCTATTGCAGCAGGA
CGGGGGGGAGCGCAAACAGATGAAAATCAAGCAGCAGATGGTGATCCAAGATATGCATTT
GGTAGACAACATGGTCAAAAAACTACTACAACAGGAGAAACACCCGAGAGATTTACATAT
ATAGCACATCAAGATACAGGAAGATATCCAGAAGGAGATTGGATTCAAAATATTAACTTT
AACCTTCCTGTAACAAATGATAATGTATTGCTACCAACAGATCCAATTGGAGGTAAAACA
GGAATTAACTATACTAATATATTTAATACTTATGGTCCTTTAACTGCATTAAATAATGTA
CCACCAGTTTATCCAAATGGTCAAATTTGGGATAAAGAATTTGATACTGACTTAAAACCA
AGACTTCATGTAAATGCACCATTTGTTTGTCAAAATAATTGTCCTGGTCAATTATTTGTA
AAAGTTGCGCCTAATTTAACAAATGAATATGATCCTGATGCATCTGCTAATATGTCAAGA
ATTGTAACTTACTCAGATTTTTGGTGGAAAGGTAAATTAGTATTTAAAGCTAAACTAAGA
GCATCTCATACTTGGAATCCAATTCAACAAATGAGTATTAATGTAGATAACCAATTTAAC
TATGTACCAAATAATATTGGAGCTATGAAAATTGTATATGAAAAATCTCAACTAGCACCT
AGA
>MK671150 FPV-CC0806/CHN/2016/G3
ATGAGTGATGGAGCAGTTCAACCAGACGGTGGTCAACCTGCTGTCAGAAATGAAAGAGCT
ACAGGATCTGGGAACGGGTCTGGAGGCGGGGGTGGTGGTGGTTCTGGGGGTGTGGGGATT
TCTACGGGTACTTTCAATAATCAGACGGAATTTAAATTTTTGGAAAACGGATGGGTGGAA
ATCACAGCAAACTCAAGCAGACTTGTACATTTAAATATGCCAGAAAGTGAAAATTATAAA
AGAGTAGTTGTAAATAATATGGATAAAACTGCAGTTAAAGGAAACATGGCTTTAGATGAT
ACTCATGTACAAATTGTAACACCTTGGTCATTGGTTGATGCAAATGCTTGGGGAGTTTGG
TTTAATCCAGGAGATTGGCAACTAATTGTTAATACTATGAGTGAGTTGCATTTAGTTAGT
TTTGAACAAGAAATTTTTAATGTTGTTTTAAAGACTGTTTCAGAATCTGCTACTCAGCCA
CCAACTAAAGTTTATAATAATGATTTAACTGCATCATTGATGGTTGCATTAGATAGTAAT
AATACTATGCCATTTACTCCAGCAGCTATGAGATCTGAGACATTAGGTTTTTATCCATGG
AAACCAACCATACCAACTCCATGGAGATATTATTTTCAATGGGATAGAACATTAATACCA
TCTCATACTGGAACTAGTGGCACACCAACAAATGTATATCATGGTACAGATCCAGATGAT
GTTCAATTTTATACTATTGAAAATTCTGTGCCAGTACACTTACTAAGAACAGGTGATGAA
TTTGCTACAGGAACATTTTTTTTTGATTGTAAACCATGTAGACTAACACATACATGGCAA
ACAAATAGAGCATTGGGCTTACCACCATTTCTAAATTCTTTGCCTCAATCTGAAGGAGCT
ACTAACTTTGGTGATATAGGAGTTCAACAAGATAAAAGACGTGGTGTAACTCAAATGGGA
AATACAGACTATATTACTGAAGCTACTATTATGAGACCAGCTGAGGTTGGTTATAGTGCA
CCATATTATTCTTTTGAAGCATCTACACAAGGGCCATTTAAAACACCTATTGCAGCAGGA
CGGGGGGGAGCGCAAACAGATGAAAATCAAGCAGCAGATGGTGATCCAAGATATGCATTT
GGTAGACAACATGGTCAAAAAACTACTACAACAGGAGAAACACCCGAGAGATTTACATAT
ATAGCACATCAAGATACAGGAAGATATCCAGAAGGAGATTGGATTCAAAATATTAACTTT
AACCTTCCTGTAACAAATGATAATGTATTGCTACCAACAGATCCAATTGGAGGTAAAACA
GGAATTAACTATACTAATATATTTAATACTTATGGTCCTTTAACTGCATTAAATAATGTA
CCACCAGTTTATCCAAATGGTCAAATTTGGGATAAAGAATTTGATACTGACTTAAAACCA
AGACTTCATGTAAATGCACCATTTGTTTGTCAAAATAATTGTCCTGGTCAATTATTTGTA
AAAGTTGCGCCTAATTTAACAAATGAATATGATCCTGATGCATCTGCTAATATGTCAAGA
ATTGTAACTTACTCAGATTTTTGGTGGAAAGGTAAATTAGTTTTTAAAGCTAAACTAAGA
GCATCTCATACTTGGAATCCAATTCAACAAATGAGTATTAATGTAGATAACCAATTTAAC
TATGTACCAAATAATATTGGAGCTATGAAAATTGTATATGAAAAATCTCAACTAGCACCT
AGA
>MK671151 FPV-CC1106/CHN/2016/G3
ATGAGTGATGGAGCAGTTCAACCAGACGGTGGTCAACCTGCTGTCAGAAATGAAAGAGCT
ACAGGATCTGGGAACGGGTCTGGAGGCGGGGGTGGTGGTGGTTCTGGGGGTGTGGGGATT
TCTACGGGTACTTTCAATAATCAGACGGAATTTAAATTTTTGGAAAACGGATGGGTGGAA
ATCACAGCAAACTCAAGCAGACTTGTACATTTAAATATGCCAGAAAGTGAAAATTATAAA
AGAGTAGTTGTAAATAATATGGATAAAACTGCAGTTAAAGGAAACATGGCTTTAGATGAT
ACTCATGTACAAATTGTAACACCTTGGTCATTGGTTGATGCAAATGCTTGGGGAGTTTGG
TTTAATCCAGGAGATTGGCAACTAATTGTTAATACTATGAGTGAGTTGCATTTAGTTAGT
TTTGAACAAGAAATTTTTAATGTTGTTTTAAAGACTGTTTCAGAATCTGCTACTCAACCA
CCAACTAAAGTCTATAATAATGATTTAACTGCATCATTGATGGTTGCATTAGATAGTAAT
AATACTATGCCATTTACTCCAGCAGCTATGAGATCTGAGACATTGGGTTTTTATCCATGG
AAACCAACCATACCAACTCCATGGAGATATTATTTTCAATGGGATAGAACATTAATACCA
TCTCATACTGGAACTAGTGGCACACCAACAAATGTATATCATGGTACAGATCCAGATGAT
GTTCAATTTTATACTATTGAAAATTCTGTGCCAGTACACTTACTAAGAACAGGTGATGAA
TTTGCTACAGGAACATTTTTTTTTGATTGTAAACCATGTAGACTAACACATACATGGCAA
ACAAATAGAGCATTGGGCTTACCACCATTTCTAAATTCTTTGCCTCAATCTGAAGGAGCT
ACTAACTTTGGTGATATAGGAGTTCAACAAGATAAAAGACGTGGTGTAACTCAAATGGGA
AATACAGACTATATTACTGAAGCTACTATTATGAGACCAGCTGAGGTTGGTTATAGTGCA
CCATATTATTCTTTTGAAGCATCTACACAAGGACCATTTAAAACACCTATTGCAGCAGGA
CGGGGGGGAGCGCAAACAGATGAAAACCAAGCAGCAGATGGTGATCCAAGATATGCATTT
GGTAGACAACATGGTCAAAAAACTACTACAACAGGAGAAACACCCGAGAGATTTACATAT
ATAGCACATCAAGATACAGGAAGATATCCAGAAGGAGATTGGATTCAAAATATTAACTTT
AACCTTCCTGTAACAAATGATAATGTATTGCTACCAACAGATCCAATTGGAGGTAAAACA
GGAATTAACTATACTAATATATTTAATACTTATGGTCCTTTAACTGCATTAAATAATGTA
CCACCAGTTTATCCAAATGGTCAAATTTGGGATAAAGAATTTGATACTGACTTAAAACCA
AGACTTCATGTAAATGCACCATTTGTTTGTCAAAATAATTGTCCTGGTCAATTATTTGTA
AAAGTTGCGCCTAATTTAACAAATGAATATGATCCTGATGCATCTGCTAATATGTCAAGA
ATTGTGACTTACTCAGATTTTTGGTGGAAAGGTAAATTAGTTTTTAAAGCTAAACTAAGA
GCATCTCATACTTGGAATCCAATTCAACAAATGAGTATTAATGTAGATAACCAATTTAAC
TATGTACCAAATAATATTGGAGCTATGAAAATTGTATATGAAAAATCTCAACTAGCACCT
AGA
>MK671152 FPV-JL0804/CHN/2016/G3
ATGAGTGATGGAGCAGTTCAACCAGACGGTGTTCAACCTGCTGTCAGAAATGAAAGAGCT
ACAGGATCTGGCAACGGGTCTGGAGGCGGGGGTGGTGGTGGTTCTGGGGGTGTGGGGATT
TCTACGGGTACTTTCAATAATCAGACGGAATTTAAATTTTTGGAAAACGGATGGGTGGAA
ATCACAGCAAACTCAAGCAGACTTGTACATTTAAATATGCCAGAAAGTGAAAATTATAAA
AGAGTAGTTGTAAATAATATGGATAAAACTGCAGTTAAAGGAAACATGGCTTTAGATGAT
ACTCATGTACAAATTGTAACACCTTGGTCATTGGTTGATGCAAATGCTTGGGGAGTTTGG
TTTAATCCAGGAGATTGGCAACTAATTGTTAATACTATGAGTGAGTTGCATTTAGTTAGT
TTTGAACAAGAAATTTTTAATGTTGTTTTAAAGACTGTTTCAGAATCTGCTACTCAGCCA
CCAACTAAAGTCTATAATAATGATTTAACTGCATCATTGATGGTTGCATTAGATAGTAAT
AATACTATGCCATTTACTCCAGCAGCTATGAGATCTGAGACATTAGGTTTTTATCCATGG
AAACCAACCATACCAACTCCATGGAGATATTATTTTCAATGGGATAGAACATTAATACCA
TCTCATACTGGAACTAGTGGCACACCAACAAATGTATATCATGGTACAGATCCAGATGAT
GTTCAATTTTATACTATTGAAAATTCTGTGCCAGTACACTTACTAAGAACAGGTGATGAA
TTTGCTACAGGAACATTTTTTTTTGATTGTAAACCATGTAGACTAACACATACATGGCAA
ACAAATAGAGCATTGGGCTTACCACCATTTCTAAATTCTTTGCCTCAATCTGAAGGAGCT
ACTAACTTTGGTGATATAGGAGTTCAACAAGATAAAAGACGTGGTGTAACTCAAATGGGA
AATACAGACTATATTACTGAAGCTACTATTATGAGACCAGCTGAGGTTGGTTATAGTGCA
CCATATTATTCTTTTGAAGCATCTACACAAGGGCCATTTAAAACACCTATTGCAGCAGGA
CGGGGGGGAGCGCAAACAGATGAAAATCAAGCAGCAGATGGTGATCCAAGATATGCATTT
GGTAGACAACATGGTCAAAAAACTACTACAACAGGAGAAACACCCGAGAGATTTACATAT
ATAGCACATCAAGATACAGGAAGATATCCAGAAGGAGATTGGATTCAAAATATTAACTTT
AACCTTCCTGTAACAAATGATAATGTATTGCTACCAACAGATCCAATTGGAGGTAAAACA
GGAATTAACTATACTAATATATTTAATACTTATGGTCCTTTAACTGCATTAAATAATGTA
CCACCAGTTTATCCAAATGGTCAAATTTGGGATAAAGAATTTGATACTGACTTAAAACCA
AGACTTCATGTAAATGCACCATTTGTTTGTCAAAATAATTGTCCTGGTCAATTATTTGTA
AAAGTTGCGCCTAATTTAACAAATGAATATGATCCTGATGCATCTGCTAATATGTCAAGA
ATTGTAACTTACTCAGATTTTTGGTGGAAAGGTAAATTAGTTTTTAAAGCTAAACTAAGA
GCATCTCATACTTGGAATCCAATTCAACAAATGAGTATTAATGTAGATAACCAATTTAAC
TATGTACCAAATAATATTGGAGCTATGAAAATTGTATATGAAAAATCTCAACTAGCACCT
AGA
>MK671153 FPV-JL1205/CHN/2016/G3
ATGAGTGATGGAGCAGTTCAACCAGACGGTGGTCAACCTGCTGTCAGAAATGAAAGAGCT
ACAGGATCTGGGAACGGGTCTGGAGGCGGGGGTGGTGGTGGTTCTGGGGGTGTGGGGATT
TCTACGGGTACTTTCAATAATCAGACGGAATTTAAATTTTTGGAAAACGGATGGGTGGAA
ATCACAGCAAACTCAAGCAGACTTGTACATTTAAATATGCCAGAAAGTGAAAATTATAAA
AGAGTAGTTGTAAATAATATGGATAAAACTGCAGTTAAAGGAAACATGGCTTTAGATGAT
ACTCATGTACAAATTGTAACACCTTGGTCATTGGTTGATGCAAATGCTTGGGGAGTTTGG
TTTAATCCAGGAGATTGGCAACTAATTGTTAATACTATGAGTGAGTTGCATTTAGTTAGT
TTTGAACAAGAAATTTTTAATGTTGTTTTAAAGACTGTTTCAGAATCTGCTACTCAACCA
CCAACTAAAGTTTATAATAATGATTTAACTGCATCATTGATGGTTGCATTAGATAGTAAT
AATACTATGCCATTTACTCCAGCAGCTATGAGATCTGAGACATTGGGTTTTTATCCATGG
AAACCAACCATACCAACTCCATGGAGATATTATTTTCAATGGGATAGAACATTAATACCA
TCTCATACTGGAACTAGTGGCACACCAACAAATGTATATCATGGTACAGATCCAGATGAT
GTTCAATTTTATACTATTGAAAATTCTGTGCCAGTACACTTACTAAGAACAGGTGATGAA
TTTGCTACAGGAACATTTTTTTTTGATTGTAAACCATGTAGACTAACACATACATGGCAA
ACAAATAGAGCATTGGGCTTACCACCATTTCTAAATTCTTTGCCTCAATCTGAAGGAGCT
ACTAACTTTGGTGATATAGGAGTTCAACAAGATAAAAGACGTGGTGTAACTCAAATGGGA
AATACAGACTATATTACTGAAGCTACTATTATGAGACCAGCTGAGGTTGGTTATAGTGCA
CCATATTACTCTTTTGAAGCATCTACACAAGGACCATTTAAAACACCTATTGCAGCAGGA
CGGGGGGGAGCGCAAACAGATGAAAACCAAGCAGCAGATGGTGATCCAAGATATGCATTT
GGTAGACAACATGGTCAAAAAACTACTACAACAGGAGAAACACCCGAGAGATTTACATAT
ATAGCACATCAAGATACAGGAAGATATCCAGAAGGAGATTGGATTCAAAATATTAACTTT
AACCTTCCTGTAACAAATGATAATGTATTGCTACCAACAGATCCAATTGGAGGTAAAACA
GGAATTAACTATACTAATATATTTAATACTTATGGTCCTTTAACTGCATTAAATAATGTA
CCACCAGTTTATCCAAATGGTCAAATTTGGGATAAAGAATTTGATACTGACTTAAAACCA
AGACTTCATGTAAATGCACCATTTGTTTGTCAAAATAATTGTCCTGGTCAATTATTTGTA
AAAGTTGCGCCTAATTTAACAAATGAATATGATCCTGATGCATCTGCTAATATGTCAAGA
ATTGTGACTTACTCAGATTTTTGGTGGAAAGGTAAATTAGTTTTTAAAGCTAAACTAAGA
GCATCTCATACTTGGAATCCAATTCAACAAATGAGTATTAATGTAGATAACCAATTTAAC
TATGTACCAAATAATATTGGAGCTATGAAAATTGTATATGAAAAATCTCAACTAGCACCT
AGA
>MK671154 FPV-JZ0601/CHN/2016/G2
ATGAGTGATGGAGCAGTTCAACCAGACGGTGGTCAACCTGCTGTCAGAAATGAAAGAGCT
ACAGGATCTGGCAACGGGTCTGGAGGCGGGGGTGGTGGTGGTTCTGGGGGTGTGGGGATT
TCTACGGGTACTTTCAATAATCAGACGGAATTTAAATTTTTGGAAAACGGATGGGTGGAA
ATCACAGCAAACTCAAGCAGACTTGTACATTTAAATATGCCAGAAAGTGAAAATTATAAA
AGAGTAGTTGTAAATAATATGGATAAAACTGCAGTTAAAGGAAACATGGCTTTAGATGAT
ACTCATGTACAAATTGTAACACCTTGGTCATTGGTTGATGCAAATGCTTGGGGAGTTTGG
TTTAATCCAGGAGATTGGCAACTAATTGTTAATACTATGAGTGAGTTGCATTTAGTTAGT
TTTGAACAAGAAATTTTTAATGTTGTTTTAAAGACTGTTTCAGAATCTGCTACTCAGCCA
CCAACTAAAGTTTATAATAATGATTTAACTGCATCATTGATGGTTGCATTAGATAGTAAT
AATACTATGCCATTTACTCCAGCAGCTATGAGATCTGAGACATTGGGTTTTTATCCATGG
AAACCAACCATACCAACTCCATGGAGATATTATTTTCAATGGGATAGAACATTAATACCA
TCTCATACTGGAACTAGTGGCACACCAACAAATGTATATCATGGTACAGATCCAGATGAT
GTTCAATTTTATACTATTGAAAATTCTGTGCCAGTACACTTACTAAGAACAGGTGATGAA
TTTGCTACAGGAACATTTTTTTTTGATTGTAAACCATGTAGACTAACACATACATGGCAA
ACAAATAGAGCATTGGGCTTACCACCATTTTTAAATTCTTTGCCTCAATCTGAAGGAGCT
ACTAACTTTGGTGATATAGGAGTTCAACAAGATAAAAGACGTGGTGTAACTCAAATGGGA
AATACAGACTATATTACTGAAGCTACTATTATGAGACCAGCTGAGGTTGGTTATAGTGCA
CCATATTATTCTTTTGAAGCGTCTACACAAGGGCCATTTAAAACACCTATTGCAGCAGGA
CGGGGGGGAGCGCAAACAGATGAAAATCAGGCAGCAGATGGTGATCCAAGATATGCATTT
GGTAGACAACATGGTCAAAAAACTACTACAACAGGAGAAACACCTGAGAGATTTACATAT
ATAGCACATCAAGATACAGGAAGATATCCAGAAGGAGATTGGATTCAAAATATTAACTTT
AACCTTCCTGTAACAAATGATAATGTATTGCTACCAACAGATCCAATTGGAGGTAAAACA
GGAATTAACTATACTAATATATTTAATACTTATGGTCCTTTAACTGCATTAAATAATGTA
CCACCAGTTTATCCAAATGGTCAAATTTGGGATAAAGAATTTGATACTGACTTAAAACCA
AGACTTCATGTAAATGCACCATTTGTTTGTCAAAATAATTGTCCTGGTCAATTATTTGTA
AAAGTTGCGCCTAATTTAACAAATGAATATGATCCTGATGCATCTGCTAATATGTCAAGA
ATTGTAACTTACTCAGATTTTTGGTGGAAAGGTAAATTAGTATTTAAAGCTAAACTAAGA
GCATCTCATACTTGGAATCCAATTCAACAAATGAGTATTAATGTAGATAACCAATTTAAC
TATGTACCAAATAATATTGGAGCTATGAAAATTGTATATGAAAAATCTCAACTAGCACCT
AGA
>MK671155 FPV-SY0601/CHN/2016/G3
ATGAGTGATGGAGCAGTTCAACCAGACGGTGGTCAACCTGCTGTCAGAAATGAAAGAGCT
ACAGGATCTGGGAACGGGTCTGGAGGCGGGGGTGGTGGTGGTTCTGGGGGTGTGGGGATT
TCTACGGGTACTTTCAATAATCAGACGGAATTTAAATTTTTGGAAAACGGATGGGTGGAA
ATCACAGCAAACTCAAGCAGACTTGTACATTTAAATATGCCAGAAAGTGAAAATTATAAA
AGAGTAGTTGTAAATAATATGGATAAAACTGCAGTTAAAGGAAACATGGCTTTAGATGAT
ACTCATGTACAAATTGTAACACCTTGGTCATTGGTTGATGCAAATGCTTGGGGAGTTTGG
TTTAATCCAGGAGATTGGCAACTAATTGTTAATACTATGAGTGAGTTGCATTTAGTTAGT
TTTGAACAAGAAATTTTTAATGTTGTTTTAAAGACTGTTTCAGAATCTGCTACTCAACCA
CCAACTAAAATTTATAATAATGATTTAACTGCATCATTGATGGTTGCATTAGATAGTAAT
AATACTATGCCATTTACTCCAGCAGCTATGAGATCTGAGACATTGGGTTTTTATCCATGG
AAACCAACCATACCAACTCCATGGAGATATTATTTTCAATGGGACAGAACATTAATACCA
TCTCATACTGGAACTAGTGGCACACCAACAAATGTATATCATGGTACAGATCCAGATGAT
GTTCAATTTTATACTATTGAAAATTCTGTGCCAGTACACTTACTAAGAACAGGTGATGAA
TTTGCTACAGGAACATTTTTTTTTGATTGTAAACCATGTAGACTAACACATACATGGCAA
ACAAATAGAGCATTGGGCTTACCACCATTTCTAAATTCTTTGCCTCAATCTGAAGGAGCT
ACTAACTTTGGTGATATAGGAGTTCAACAAGATAAAAGACGTGGTGTAACTCAAATGGGA
AATACAGACTATATTACTGAAGCTACTATTATGAGACCAGCTGAGGTTGGTTATAGTGCA
CCATATTATTCTTTTGAAGCATCTACACAAGGGCCATTTAAAACACCTATTGCAGCAGGA
CGGGGGGGAGCGCAAACAGATGAAAATCAAGCAGCAGATGGTGATCCAAGATATGCATTT
GGTAGACAACATGGTCAAAAAACTACTACAACAGGAGAAACACCCGAGAGATTTACATAT
ATAGCACATCAAGATACAGGAAGATATCCAGAAGGAGATTGGATTCAAAATATTAACTTT
AACCTTCCTGTAACAAATGATAATGTATTGCTACCAACAGATCCAATTGGAGGTAAAACA
GGAATTAACTATACTAATATATTTAATACTTATGGTCCTTTAACTGCATTAAATAATGTA
CCACCAGTTTATCCAAATGGTCAAATTTGGGATAAAGAATTTGATACTGACTTAAAACCA
AGACTTCATGTAAATGCACCATTTGTTTGTCAAAATAATTGTCCTGGTCAATTATTTGTA
AAAGTTGCGCCTAATTTAACAAATGAATATGATCCTGATGCATCTGCTAATATGTCAAGA
ATTGTGACTTACTCAGATTTTTGGTGGAAAGGTAAATTAGTATTTAAAGCTAAACTAAGA
GCATCTCATACTTGGAATCCAATTCAACAAATGAGTATTAATGTAGATAACCAATTTAAC
TATGTACCAAATAATATTGGAGCTATGAAAATTGTATATGAAAAATCTCAACTAGCACCT
AGA
>MK671156 FPV-SY0711/CHN/2016/G3
ATGAGTGATGGAGCAGTTCAACCAGACGGTGTTCAACCTGCTGTCAGAAATGAAAGAGCT
ACAGGATCTGGCAACGGGTCTGGAGGCGGGGGTGGTGGTGGTTCTGGGGGTGTGGGGATT
TCTACGGGTACTTTCAATAATCAGACGGAATTTAAATTTTTGGAAAACGGATGGGTGGAA
ATCACAGCAAACTCAAGCAGACTTGTACATTTAAATATGCCAGAAAGTGAAAATTATAAA
AGAGTAGTTGTAAATAATATGGATAAAACTGCAGTTAAAGGAAACATGGCTTTAGATGAT
ACTCATGTACAAATTGTAACACCTTGGTCATTGGTTGATGCAAATGCTTGGGGAGTTTGG
TTTAATCCAGGAGATTGGCAACTAATTGTTAATACTATGAGTGAGTTGCATTTAGTTAGT
TTTGAACAAGAAATTTTTAATGTTGTTTTAAAGACTGTTTCAGAATCTGCTACTCAACCA
CCAACTAAAGTTTATAATAATGATTTAACTGCATCATTGATGGTTGCATTAGATAGTAAT
AATACTATGCCATTTACTCCAGCAGCTATGAGATCTGAGACATTGGGTTTTTATCCATGG
AAACCAACCATACCAACTCCATGGAGATATTATTTTCAATGGGACAGAACATTAATACCA
TCTCATACTGGAACTAGTGGCACACCAACAAATGTATATCATGGTACAGATCCAGATGAT
GTTCAATTTTATACTATTGAAAATTCTGTGCCAGTACACTTACTAAGAACAGGTGATGAA
TTTGCTACAGGAACATTTTTTTTTGATTGTAAACCATGTAGACTAACACATACATGGCAA
ACAAATAGAGCATTGGGCTTACCACCATTTCTAAATTCTTTGCCTCAATCTGAAGGAGCT
ACTAACTTTGGTGATATAGGAGTTCAACAAGATAAAAGACGTGGTGTAACTCAAATGGGA
AATACAGACTATATTACTGAAGCTACTATTATGAGACCAGCTGAGGTTGGTTATAGTGCA
CCATATTATTCTTTTGAAGCATCTACACAAGGGCCATTTAAAACACCTATTGCAGCAGGA
CGGGGGGGAGCGCAAACAGATGAAAATCAAGCAGCAGATGGTGATCCAAGATATGCATTT
GGTAGACAACATGGTCAAAAAACTACTACAACAGGAGAAACACCCGAGAGATTTACATAT
ATAGCACATCAAGATACAGGAAGATATCCAGAAGGAGATTGGATTCAAAATATTAACTTT
AACCTTCCTGTAACAAATGATAATGTATTGCTACCAACAGATCCAATTGGAGGTAAAACA
GGAATTAACTATACTAATATATTTAATACTTATGGTCCTTTAACTGCATTAAATAATGTA
CCACCAGTTTATCCAAATGGTCAAATTTGGGATAAAGAATTTGATACTGACTTAAAACCA
AGACTTCATGTAAATGCACCATTTGTTTGTCAAAATAATTGTCCTGGTCAATTATTTGTA
AAAGTTGCGCCTAATTTAACAAATGAATATGATCCTGATGCATCTGCTAATATGTCAAGA
ATTGTGACTTACTCAGATTTTTGGTGGAAAGGTAAATTAGTATTTAAAGCTAAACTAAGA
GCATCTCATACTTGGAATCCAATTCAACAAATGAGTATTAATGTAGATAACCAATTTAAC
TATGTACCAAATAATATTGGAGCTATGAAAATTGTATATGAAAAATCTCAACTAGCACCT
AGA
>MF541119 FPV-BC02/CHN/2016/G3
ATGAGTGATGGAGCAGTTCAACCAGACGGTGGTCAACCTGCTGTCAGAAATGAAAGAGCT
ACAGGATCTGGGAACGGGTCTGGAGGCGGGGGTGGTGGTGGTTCTGGGGGTGTGGGGATT
TCTACGGGTACTTTCAATAATCAGACGGAATTTAAATTTTTGGAAAACGGATGGGTGGAA
ATCACAGCAAACTCAAGCAGACTTGTACATTTAAATATGCCAGAAAGTGAAAATTATAAA
AGAGTAGTTGTAAATAATATGGATAAAACTGCAGTTAAAGGAAACATGGCTTTAGATGAT
ACTCATGTACAAATTGTAACACCTTGGTCATTGGTTGATGCAAATGCTTGGGGAGTTTGG
TTTAATCCAGGAGATTGGCAACTAATTGTTAATACTATGAGTGAGTTGCATTTAGTTAGT
TTTGAACAAGAAATTTTTAATGTTGTTTTAAAGACTGTTTCAGAATCTGCTACTCAACCA
CCAACTAAAATTTATAATAATGATTTAACTGCATCATTGATGGTTGCATTAGATAGTAAT
AATACTATGCCATTTACTCCAGCAGCTATGAGATCTGAGACATTGGGTTTTTATCCATGG
AAACCAACCATACCAACTCCATGGAGATATTATTTTCAATGGGACAGAACATTAATACCA
TCTCATACTGGAACTAGTGGCACACCAACAAATGTATATCATGGTACAGATCCAGATGAT
GTTCAATTTTATACTATTGAAAATTCTGTGCCAGTACACTTACTAAGAACAGGTGATGAA
TTTGCTACAGGAACATTTTTTTTTGATTGTAAACCATGTAGACTAACACATACATGGCAA
ACAAATAGAGCATTGGGCTTACCACCATTTCTAAATTCTTTGCCTCAATCTGAAGGAGCT
ACTAACTTTGGTGATATAGGAGTTCAACAAGATAAAAGACGTGGTGTAACTCAAATGGGA
AATACAGACTATATTACTGAAGCTACTATTATGAGACCAGCTGAGGTTGGTTATAGTGCA
CCATATTATTCTTTTGAAGCATCTACACAAGGGCCATTTAAAACACCTATTGCAGCAGGA
CGGGGGGGAGCGCAAACAGATGAAAATCAAGCAGCAGATGGTGATCCAAGATATGCATTT
GGTAGACAACATGGTCAAAAAACTACTACAACAGGAGAAACACCCGAGAGATTTACATAT
ATAGCACATCAAGATACAGGAAGATATCCAGAAGGAGATTGGATTCAAAATATTAACTTT
AACCTTCCTGTAACAAATGATAATGTATTGCTACCAACAGATCCAATTGGAGGTAAAACA
GGAATTAACTATACTAATATATTTAATACTTATGGTCCTTTAACTGCATTAAATAATGTA
CCACCAGTTTATCCAAATGGTCAAATTTGGGATAAAGAATTTGATACTGACTTAAAACCA
AGACTTCATGTAAATGCACCATTTGTTTGTCAAAATAATTGTCCTGGTCAATTATTTGTA
AAAGTTGCGCCTAATTTAACAAATGAATATGATCCTGATGCATCTGCTAATATGTCAAGA
ATTGTGACTTACTCAGATTTTTGGTGGAAAGGTAAATTAGTATTTAAAGCTAAACTAAGA
GCATCTCATACTTGGAATCCAATTCAACAAATGAGTATTAATGTAGATAACCAATTTAAC
TATGTACCAAATAATATTGGAGCTATGAAAATTGTATATGAAAAATCTCAACTAGCACCT
AGA
>MF541120 FPV-BJ03/CHN/2016/G2
ATGAGTGATGGAGCAGTTCAACCAGACGGTGGTCAACCTGCTGTCAGAAATGAAAGAGCT
ACAGGATCTGGGAACGGGTCTGGAGGCGGGGGTGGTGGTGGTTCTGGGGGTGTGGGGATT
TCTACGGGTACTTTCAATAATCAGACGGAATTTAAATTTTTGGAAAACGGATGGGTGGAA
ATCACAGCAAACTCAAGCAGACTTGTACATTTAAATATGCCAGAAAGTGAAAATTATAAA
AGAGTAGTTGTAAATAATATGGATAAAACTGCAGTTAAAGGAAACATGGCTTTAGATGAT
ACTCATGTACAAATTGTAACACCTTGGTCATTGGTTGATGCAAATGCTTGGGGAGTTTGG
TTTAATCCAGGAGATTGGCAACTAATTGTTAATACTATGAGTGAGTTGCATTTAGTTAGT
TTTGAACAAGAAATTTTTAATGTTGTTTTAAAGACTGTTTCAGAATCTGCTACTCAGCCA
CCAACTAAAGTTTATAATAATGATTTAACTGCATCATTGATGGTTGCATTAGATAGTAAT
AATACTATGCCATTTACTCCAGCAGCTATGAGATCTGAGACATTGGGTTTTTATCCATGG
AAACCAACCATACCAACTCCATGGAGATATTATTTTCAATGGGATAGAACATTAATACCA
TCTCATACTGGAACTAGTGGCACACCAACAAATGTATATCATGGTACAGATCCAGATGAT
GTTCAATTTTATACTATTGAAAATTCTGTGCCAGTACACTTACTAAGAACAGGTGATGAA
TTTGCTACAGGAACATTTTTTTTTGATTGTAAACCATGTAGACTAACACATACATGGCAA
ACAAATAGAGCATTGGGCTTACCACCATTTTTAAATTCTTTGCCTCAATCTGAAGGAGCT
ACTAACTTTGGTGATATAGGAGTTCAACAAGATAAAAGACGTGGTGTAACTCAAATGGGA
AATACAGACTATATTACTGAAGCTACTATTATGAGACCAGCTGAGGTTGGTTATAGTGCA
CCATATTATTCTTTTGAAGCGTCTACACAAGGGCCATTTAAAACACCTATTGCAGCAGGA
CGGGGGGGAGCGCAAACAGATGAAAATCAGGCAGCAGATGGTGATCCAAGATATGCATTT
GGTAGACAACATGGTCAAAAAACTACTACAACAGGAGAAACACCTGAGAGATTTACATAT
ATAGCACATCAAGATACAGGAAGATATCCAGAAGGAGATTGGATTCAAAATATTAACTTT
AACCTTCCTGTAACAAATGATAATGTATTGCTACCAACAGATCCAATTGGAGGTAAAACA
GGAATTAACTATACTAATATATTTAATACTTATGGTCCTTTAACTGCATTAAATAATGTA
CCACCAGTTTATCCAAATGGTCAAATTTGGGATAAAGAATTTGATACTGACTTAAAACCA
AGACTTCATGTAAATGCACCATTTGTTTGTCAAAATAATTGTCCTGGTCAATTATTTGTA
AAAGTTGCGCCTAATTTAACAAATGAATATGATCCTGATGCATCTGCTAATATGTCAAGA
ATTGTAACTTACTCAGATTTTTGGTGGAAAGGTAAATTAGTATTTAAAGCTAAACTAAGA
GCATCTCATACTTGGAATCCAATTCAACAAATGAGTATTAATGTAGATAACCAATTTAAC
TATGTACCAAATAATATTGGAGCTATGAAAATTGTATATGAAAAATCTCAACTAGCACCT
AGA
>MF541121 FPV-CC02/CHN/2016/G2
ATGAGTGATGGAGCAGTTCAACCAGACGGTGGTCAACCTGCTGTCAGAAATGAAAGAGCT
ACAGGATCTGGGAACGGGTCTGGAGGCGGGGGTGGTGGTGGTTCTGGGGGTGTGGGGATT
TCTACGGGTACTTTCAATAATCAGACGGAATTTAAATTTTTGGAAAACGGATGGGTGGAA
ATCACAGCAAACTCAAGCAGACTTGTACATTTAAATATGCCAGAAAGTGAAAATTATAAA
AGAGTAGTTGTAAATAATATGGATAAAACTGCAGTTAAAGGAAACATGGCTTTAGATGAT
ACTCATGTACAAATTGTAACACCTTGGTCATTGGTTGATGCAAATGCTTGGGGAGTTTGG
TTTAATCCAGGAGATTGGCAACTAATTGTTAATACTATGAGTGAGTTGCATTTAGTTAGT
TTTGAACAAGAAATTTTTAATGTTGTTTTAAAGACTGTTTCAGAATCTGCTACTCAGCCA
CCAACTAAAGTTTATAATAATGATTTAACTGCATCATTGATGGTTGCATTAGATAGTAAT
AATACTATGCCATTTACTCCAGCAGCTATGAGATCTGAGACATTGGGTTTTTATCCATGG
AAACCAACCATACCAACTCCATGGAGATATTATTTTCAATGGGATAGAACATTAATACCA
TCTCATACTGGAACTAGTGGCACACCAACAAATGTATATCATGGTACAGATCCAGATGAT
GTTCAATTTTATACTATTGAAAATTCTGTGCCAGTACACTTACTAAGAACAGGTGATGAA
TTTGCTACAGGAACATTTTTTTTTGATTGTAAACCATGTAGACTAACACATACATGGCAA
ACAAATAGAGCATTGGGCTTACCACCATTTTTAAATTCTTTGCCTCAATCTGAAGGAGCT
ACTAACTTTGGTGATATAGGAGTTCAACAAGATAAAAGACGTGGTGTAACTCAAATGGGA
AATACAGACTATATTACTGAAGCTACTATTATGAGACCAGCTGAGGTTGGTTATAGTGCA
CCATATTATTCTTTTGAAGCGTCTACACAAGGGCCATTTAAAACACCTATTGCAGCAGGA
CGGGGGGGAGCGCAAACAGATGAAAATCAGGCAGCAGATGGTGATCCAAGATATGCATTT
GGTAGACAACATGGTCAAAAAACTACTACAACAGGAGAAACACCTGAGAGATTTACATAT
ATAGCACATCAAGATACAGGAAGATATCCAGAAGGAGATTGGATTCAAAATATTAACTTT
AACCTTCCTGTAACAAATGATAATGTATTGCTACCAACAGATCCAATTGGAGGTAAAACA
GGAATTAACTATACTAATATATTTAATACTTATGGTCCTTTAACTGCATTAAATAATGTA
CCACCAGTTTATCCAAATGGTCAAATTTGGGATAAAGAATTTGATACTGACTTAAAACCA
AGACTTCATGTAAATGCACCATTTGTTTGTCAAAATAATTGTCCTGGTCAATTATTTGTA
AAAGTTGCGCCTAATTTAACAAATGAATATGATCCTGATGCATCTGCTAATATGTCAAGA
ATTGTAACTTACTCAGATTTTTGGTGGAAAGGTAAATTAGTATTTAAAGCTAAACTAAGA
GCATCTCATACTTGGAATCCAATTCAACAAATGAGTATTAATGTAGATAACCAATTTAAC
TATGTACCAAATAATATTGGAGCTATGAAAATTGTATATGAAAAATCTCAACTAGCACCT
AGA
>MF541122 FPV-HRB01/CHN/2016/G3
ATGAGTGATGGAGCAGTTCAACCAGACGGTGGTCAACCTGCTGTCAGAAATGAAAGAGCT
ACAGGATCTGGGAACGGGTCTGGAGGCGGGGGTGGTGGTGGTTCTGGGGGTGTGGGGATT
TCTACGGGTACTTTCAATAATCAGACGGAATTTAAATTTTTGGAAAACGGATGGGTGGAA
ATCACAGCAAACTCAAGCAGACTTGTACATTTAAATATGCCAGAAAGTGAAAATTATAAA
AGAGTAGTTGTAAATAATATGGATAAAACTGCAGTTAAAGGAAACATGGCTTTAGATGAT
ACTCATGTACAAATTGTAACACCTTGGTCATTGGTTGATGCAAATGCTTGGGGAGTTTGG
TTTAATCCAGGAGATTGGCAACTAATTGTTAATACTATGAGTGAGTTGCATTTAGTTAGT
TTTGAACAAGAAATTTTTAATGTTGTTTTAAAGACTGTTTCAGAATCTGCTACTCAGCCA
CCAACTAAAGTCTATAATAATGATTTAACTGCATCATTGATGGTTGCATTAGATAGTAAT
AATACTATGCCATTTACTCCAGCAGCTATGAGATCTGAGACATTAGGTTTTTATCCATGG
AAACCAACCATACCAACTCCATGGAGATATTATTTTCAATGGGATAGAACATTAATACCA
TCTCATACTGGAACTAGTGGCACACCAACAAATGTATATCATGGTACAGATCCAGATGAT
GTTCAATTTTATACTATTGAAAATTCTGTGCCAGTACACTTACTAAGAACAGGTGATGAA
TTTGCTACAGGAACATTTTTTTTTGATTGTAAACCATGTAGACTAACACATACATGGCAA
ACAAATAGAGCATTGGGCTTACCACCATTTCTAAATTCTTTGCCTCAATCTGAAGGAGCT
ACTAACTTTGGTGATATAGGAGTTCAACAAGATAAAAGACGTGGTGTAACTCAAATGGGA
AATACAGACTATATTACTGAAGCTACTATTATGAGACCAGCTGAGGTTGGTTATAGTGCA
CCATATTATTCTTTTGAAGCATCTACACAAGGGCCATTTAAAACACCTATTGCAGCAGGA
CGGGGGGGAGCGCAAACAGATGAAAATCAAGCAGCAGATGGTGATCCAAGATATGCATTT
GGTAGACAACATGGTCAAAAAACTACTACAACAGGAGAAACACCCGAGAGATTTACATAT
ATAGCACATCAAGATACAGGAAGATATCCAGAAGGAGATTGGATTCAAAATATTAACTTT
AACCTTCCTGTAACAAATGATAATGTATTGCTACCAACAGATCCAATTGGAGGTAAAACA
GGAATTAACTATACTAATATATTTAATACTTATGGTCCTTTAACTGCATTAAATAATGTA
CCACCAGTTTATCCAAATGGTCAAATTTGGGATAAAGAATTTGATACTGACTTAAAACCA
AGACTTCATGTAAATGCACCATTTGTTTGTCAAAATAATTGTCCTGGTCAATTATTTGTA
AAAGTTGCGCCTAATTTAACAAATGAATATGATCCTGATGCATCTGCTAATATGTCAAGA
ATTGTAACTTACTCAGATTTTTGGTGGAAAGGTAAATTAGTTTTTAAAGCTAAACTAAGA
GCATCTCATACTTGGAATCCAATTCAACAAATGAGTATTAATGTAGATAACCAATTTAAC
TATGTACCAAATAATATTGGAGCTATGAAAATTGTATATGAAAAATCTCAACTAGCACCT
AGA
>MF541125 FPV-JL04/CHN/2016/G2
ATGAGTGATGGAGCAGTTCAACCAGACGGTGGTCAACCTGCTGTCAGAAATGAAAGAGCT
ACAGGATCTGGGAACGGGTCTGGAGGCGGGGGTGGTGGTGGTTCTGGGGGTGTGGGGATT
TCTACGGGTACTTTCAATAATCAGACGGAATTTAAATTTTTGGAAAACGGATGGGTGGAA
ATCACAGCAAACTCAAGCAGACTTGTACATTTAAATATGCCAGAAAGTGAAAATTATAAA
AGAGTAGTTGTAAATAATATGGATAAAACTGCAGTTAAAGGAAACATGGCTTTAGATGAT
ACTCATGTACAAATTGTAACACCTTGGTCATTGGTTGATGCAAATGCTTGGGGAGTTTGG
TTTAATCCAGGAGATTGGCAACTAATTGTTAATACTATGAGTGAGTTGCATTTAGTTAGT
TTTGAACAAGAAATTTTTAATGTTGTTTTAAAGACTGTTTCAGAATCTGCTACTCAGCCA
CCAACTAAAGTTTATAATAATGATTTAACTGCATCATTGATGGTTGCATTAGATAGTAAT
AATACTATGCCATTTACTCCAGCAGCTATGAGATCTGAGACATTGGGTTTTTATCCATGG
AAACCAACCATACCAACTCCATGGAGATATTATTTTCAATGGGATAGAACATTAATACCA
TCTCATACTGGAACTAGTGGCACACCAACAAATGTATATCATGGTACAGATCCAGATGAT
GTTCAATTTTATACTATTGAAAATTCTGTGCCAGTACACTTACTAAGAACAGGTGATGAA
TTTGCTACAGGAACATTTTTTTTTGATTGTAAACCATGTAGACTAACACATACATGGCAA
ACAAATAGAGCATTGGGCTTACCACCATTTTTAAATTCTTTGCCTCAATCTGAAGGAGCT
ACTAACTTTGGTGATATAGGAGTTCAACAAGATAAAAGACGTGGTGTAACTCAAATGGGA
AATACAGACTATATTACTGAAGCTACTATTATGAGACCAGCTGAGGTTGGTTATAGTGCA
CCATATTATTCTTTTGAAGCGTCTACACAAGGGCCATTTAAAACACCTATTGCAGCAGGA
CGGGGGGGAGCGCAAACAGATGAAAATCAGGCAGCAGATGGTGATCCAAGATATGCATTT
GGTAGACAACATGGTCAAAAAACTACTACAACAGGAGAAACACCTGAGAGATTTACATAT
ATAGCACATCAAGATACAGGAAGATATCCAGAAGGAGATTGGATTCAAAATATTAACTTT
AACCTTCCTGTAACAAATGATAATGTATTGCTACCAACAGATCCAATTGGAGGTAAAACA
GGAATTAACTATACTAATATATTTAATACTTATGGTCCTTTAACTGCATTAAATAATGTA
CCACCAGTTTATCCAAATGGTCAAATTTGGGATAAAGAATTTGATACTGACTTAAAACCA
AGACTTCATGTAAATGCACCATTTGTTTGTCAAAATAATTGTCCTGGTCAATTATTTGTA
AAAGTTGCGCCTAATTTAACAAATGAATATGATCCTGATGCATCTGCTAATATGTCAAGA
ATTGTAACTTATTCAGATTTTTGGTGGAAAGGTAAATTAGTATTTAAAGCTAAACTAAGA
GCATCTCATACTTGGAATCCAATTCAACAAATGAGTATTAATGTAGATAACCAATTTAAC
TATGTACCAAATAATATTGGAGCTATGAAAATTGTATATGAAAAATCTCAACTAGCACCT
AGA
>MF541140 FPV-SP01/CHN/2016/G3
ATGAGTGATGGAGCAGTTCAACCAGACGGTGGTCAACCTGCTGTCAGAAATGAAAGAGCT
ACAGGATCTGGGAACGGGTCTGGAGGCGGGGGTGGTGGTGGTTCTGGGGGTGTGGGGATT
TCTACGGGTACTTTCAATAATCAGACGGAATTTAAATTTTTGGAAAACGGATGGGTGGAA
ATCACAGCAAACTCAAGCAGACTTGTACATTTAAATATGCCAGAAAGTGAAAATTATAAA
AGAGTAGTTGTAAATAATATGGATAAAACTGCAGTTAAAGGAAACATGGCTTTAGATGAT
ACTCATGTACAAATTGTAACACCTTGGTCATTGGTTGATGCAAATGCTTGGGGAGTTTGG
TTTAATCCAGGAGATTGGCAACTAATTGTTAATACTATGAGTGAGTTGCATTTAGTTAGT
TTTGAACAAGAAATTTTTAATGTTGTTTTAAAGACTGTTTCAGAATCTGCTACTCAGCCA
CCAACTAAAGTTTATAATAATGATTTAACTGCATCATTGATGGTTGCATTAGATAGTAAT
AATACTATGCCATTTACTCCAGCAGCTATGAGATCTGAGACATTGGGTTTTTATCCATGG
AAACCAACCATACCAACTCCATGGAGATATTATTTTCAATGGGATAGAACATTAATACCA
TCTCATACTGGAACTAGTGGCACACCAACAAATGTATATCATGGTACAGATCCAGATGAT
GTTCAATTTTATACTATTGAAAATTCTGTGCCAGTACACTTACTAAGAACAGGTGATGAA
TTTGCTACAGGAACATTTTTTTTTGATTGTAAACCATGTAGACTAACACATACATGGCAA
ACAAATAGAGCATTGGGCTTACCACCATTTCTAAATTCTTTGCCTCAATCTGAAGGAGCT
ACTAACTTTGGTGATATAGGAGTTCAACAAGATAAAAGACGTGGTGTAACTCAAATGGGA
AATACAGACTATATTACTGAAGCTACTATTATGAGACCAACTGAGGTTGGTTATAGTGCA
CCATATTATTCTTTTGAAGCATCTACACAAGGGCCATTTAAAACACCTATTGCAGCAGGA
CGGGGGGGAGCGCAAACAGATGAAAATCAAGCAGCAGATGGTGATCCAAGATATGCATTT
GGTAGACAACATGGTCAAAAAACTACTACAACAGGAGAAACACCCGAGAGATTTACATAT
ATAGCACATCAAGATACAGGAAGATATCCAGAAGGAGATTGGATTCAAAATATTAACTTT
AACCTTCCTGTAACAAATGATAATGTATTGCTACCAACAGATCCAATTGGAGGTAAAACA
GGAATTAACTATACTAATATATTTAATACTTATGGTCCTTTAACTGCATTAAATAATGTA
CCACCAGTTTATCCAAATGGTCAAATTTGGGATAAAGAATTTGATACTGACTTAAAACCA
AGACTTCATGTAAATGCACCATTTGTTTGTCAAAATAATTGTCCTGGTCAATTATTTGTA
AAAGTTGCGCCTAATTTAACAAATGAATATGATCCTGATGCATCTGCTAATATGTCAAGA
ATTGTAACTTACTCAGATTTTTGGTGGAAAGGTAAATTAGTATTTAAAGCTAAACTAAGA
GCATCTCATACTTGGAATCCAATTCAACAAATGAGTATTAATGTAGATAACCAATTTAAC
TATGTACCAAATAATATTGGAGCTATGAAAATTGTATATGAAAAATCTCAACTAGCACCT
AGA
>MK295775 FPV-JL3/CHN/2017/G3
ATGAGTGATGGAGCAGTTCAACCAGACGGTGGGCAACCTGCTGTCAGAAATGAAAGAGCT
ACAGGATCTGGGAACGGGTCTGGAGGCGGGGGTGGTGGTGGTTCTGGGGGTGTGGGGATT
TCTACGGGTACTTTCAATAATCAGACGGAATTTAAATTTTTGGAAAACGGATGGGTGGAA
ATCACAGCAAACTCAAGCAGACTTGTACATTTAAATATGCCAGAAAGTGAAAATTATAAA
AGAGTAGTTGTAAATAATATGGATAAAACTGCAGTTAAAGGAAACATGGCTTTAGATGAT
ACTCATGTACAAATTGTAACACCTTGGTCATTGGTTGATGCAAATGCTTGGGGAGTTTGG
TTTAATCCAGGAGATTGGCAACTAATTGTTAATACTATGAGTGAGTTGCATTTAGTTAGT
TTTGAACAAGAAATTTTTAATGTTGTTTTAAAGACTGTTTCAGAATCTGCTACTCAACCA
CCAACTAAAGTTTATAATAATGATTTAACTGCATCATTGATGGTTGCATTAGATAGTAAT
AATACTATGCCATTTACTCCAGCAGCTATGAGATCTGAGACATTGGGTTTTTATCCATGG
AAACCAACCATACCAACTCCATGGAGATATTATTTTCAATGGGATAGAACATTAATACCA
TCTCATACTGGAACTAGTGGCACACCAACAAATGTATATCATGGTACAGATCCAGATGAT
GTTCAATTTTATACTATTGAAAATTCTGTGCCAGTACACTTACTAAGAACAGGTGATGAA
TTTGCTACAGGAACATTTTTTTTTGATTGTAAACCATGTAGACTAACACATACATGGCAA
ACAAATAGAGCATTGGGCTTACCACCATTTCTAAATTCTTTGCCTCAATCTGAAGGAGCT
ACTAACTTTGGTGATATAGGAGTTCAACAAGATAAAAGACGTGGTGTAACTCAAATGGGA
AATACAGACTATATTACTGAAGCTACTATTATGAGACCAGCTGAGGTTGGTTATAGTGCA
CCATATTATTCTTTTGAAGCATCTACACAAGGGCCATTTAAAACACCTATTGCAGCAGGA
CGGGGGGGAGCGCAAACAGATGAAAATCAAGCAGCAGATGGTGATCCAAGATATGCATTT
GGTAGACAACATGGTCAAAAAACTACTACAACAGGAGAAACACCCGAGAGATTTACATAT
ATAGCACATCAAGATACAGGAAGATATCCAGAAGGAGATTGGATTCAAAATATTAACTTT
AACCTTCCTGTAACAAATGATAATGTATTGCTACCAACAGATCCAATTGGAGGTAAAACA
GGAATTAACTATACTAATATATTTAATACTTATGGTCCTTTAACTGCATTAAATAATGTA
CCACCAGTTTATCCAAATGGTCAAATTTGGGATAAAGAATTTGATACTGACTTAAAACCA
AGACTTCATGTAAATGCACCATTTGTTTGTCAAAATAATTGTCCTGGTCAATTATTTGTA
AAAGTTGCGCCTAATTTAACAAATGAATATGATCCTGATGCATCTGCTAATATGTCAAGA
ATTGTGACTTACTCAGATTTTTGGTGGAAAGGTAAATTAGTATTTAAAGCTAAACTAAGA
GCATCTCATACTTGGAATCCAATTCAACAAATGAGTATTAATGTAGATAACCAATTTAAC
TATGTACCAAATAATATTGGAGCTATGAAAATTGTATATGAAAAATCTCAACTAGCACCT
AGA
>MK266782 FPV-Haerbin05/CHN/2017/G3
ATGAGTGATGGAGCAGTTCAACCAGACGGTGGTCAACCTGCTGTCAGAAATGAAAGAGCT
ACAGGATCTGGGAACGGGTCTGGAGGCGGGGGTGGTGGTGGTTCTGGGGGTGTGGGGATT
TCTACGGGTACTTTCAATAATCAGACGGAATTTAAATTTTTGGAAAACGGATGGGTGGAA
ATCACAGCAAACTCAAGCAGACTTGTACATTTAAATATGCCAGAAAGTGAAAATTATAAA
AGAGTAGTTGTAAATAATATGGATAAAACTGCAGTTAAAGGAAACATGGCTTTAGATGAT
ACTCATGTACAAATTGTAACACCTTGGTCATTGGTTGATGCAAATGCTTGGGGAGTTTGG
TTTAATCCAGGAGATTGGCAACTAATTGTTAATACTATGAGTGAGTTGCATTTAGTTAGT
TTTGAACAAGAAATTTTTAATGTTGTTTTAAAGACTGTTTCAGAATCTGCTACTCAGCCA
CCAACTAAAGTCTATAATAATGATTTAACTGCATCATTGATGGTTGCATTAGATAGTAAT
AATACTATGCCATTTACTCCAGCAGCTATGAGATCTGAGACATTAGGTTTTTATCCATGG
AAACCAACCATACCAACTCCATGGAGATATTATTTTCAATGGGATAGAACATTAATACCA
TCTCATACTGGAACTAGTGGCACACCAACAAATGTATATCATGGTACAGATCCAGATGAT
GTTCAATTTTATACTATTGAAAATTCTGTGCCAGTGCACTTACTAAGAACAGGTGATGAA
TTTGCTACAGGAACATTTTTTTTTGATTGTAAACCATGTAGACTAACACATACATGGCAA
ACAAATAGAGCATTGGGCTTACCACCATTTCTAAATTCTTTGCCTCAATCTGAAGGAGCT
ACTAACTTTGGTGATATAGGAGTTCAACAAGATAAAAGACGTGGTGTAACTCAAATGGGA
AATACAGACTATATTACTGAAGCTACTATTATGAGACCAGCTGAGGTTGGTTATAGTGCA
CCATATTATTCTTTTGAAGCATCTACACAAGGGCCATTTAAAACACCTATTGCAGCAGGA
CGGGGGGGAGCGCAAACAGATGAAAATCAAGCAGCAGATGGTGATCCAAGATATGCATTT
GGTAGACAACATGGTCAAAAAACTACTACAACAGGAGAAACACCCGAGAGATTTACATAT
ATAGCACATCAAGATACAGGAAGATATCCAGAAGGAGATTGGATTCAAAATATTAACTTT
AACCTTCCTGTAACAAATGATAATGTATTGCTACCAACAGATCCAATTGGAGGTAAAACA
GGAATTAACTATACTAATATATTTAATACTTATGGTCCTTTAACTGCATTAAATAATGTA
CCACCAGTTTATCCAAATGGTCAAATTTGGGATAAAGAATTTGATACTGACTTAAAACCA
AGACTTCATGTAAATGCACCATTTGTTTGTCAAAATAATTGTCCTGGTCAATTATTTGTA
AAAGTTGCGCCTAATTTAACAAATGAATATGATCCTGATGCATCTGCTAATATGTCAAGA
ATTGTAACTTACTCAGATTTTTGGTGGAAAGGTAAATTAGTTTTTAAAGCTAAACTAAGA
GCATCTCATACTTGGAATCCAATTCAACAAATGAGTATTAATGTAGATAACCAATTTAAC
TATGTACCAAATAATATTGGAGCTATGAAAATTGTATATGAAAAATCTCAACTAGCACCT
AGA
>MK266784 FPV-Haerbin13/CHN/2017/G3
ATGAGTGATGGAGCAGTTCAACCAGACGGTGGTCAACCTGCTGTCAGAAATGAAAGAGCT
ACAGGATCTGGGAACGGGTCTGGAGGCGGGGGTGGTGGTGGTTCTGGGGGTGTGGGGATT
TCTACGGGTACTTTCAATAATCAGACGGAATTTAAATTTTTGGAAAACGGATGGGTGGAA
ATCACAGCAAACTCAAGCAGACTTGTACATTTAAATATGCCAGAAAGTGAAAATTATAAA
AGAGTAGTTGTAAATAATATGGATAAAACTGCAGTTAAAGGAAACATGGCTTTAGATGAT
ACTCATGTACAAATTGTAACACCTTGGTCATTGGTTGATGCAAATGCTTGGGGAGTTTGG
TTTAATCCAGGAGATTGGCAACTAATTGTTAATACTATGAGTGAGTTGCATTTAGTTAGT
TTTGAACAAGAAATTTTTAATGTTGTTTTAAAGACTGTTTCAGAATCTGCTACTCAGCCA
CCAACTAAAGTTTATAATAATGATTTAACTGCATCATTGATGGTTGCATTAGATAGTAAT
AATACTATGCCATTTACTCCAGCAGCTATGAGATCTGAGACATTAGGTTTTTATCCATGG
AAACCAACCATACCAACTCCATGGAGATATTATTTTCAATGGGATAGAACATTAATACCA
TCTCATACTGGAACTAGTGGCACACCAACAAATGTATATCATGGTACAGATCCAGATGAT
GTTCAATTTTATACTATTGAAAATTCTGTGCCAGTACACTTACTAAGAACAGGTGATGAA
TTTGCTACAGGAACATTTTTTTTTGATTGTAAACCATGTAGACTAACACATACATGGCAA
ACAAATAGAGCATTGGGCTTACCACCATTTCTAAATTCTTTGCCTCAATCTGAAGGAGCT
ACTAACTTTGGTGATATAGGAGTTCAACAAGATAAAAGACGTGGTGTAACTCAAATGGGA
AATACAGACTATATTACTGAAGCTACTATTATGAGACCAGCTGAGGTTGGTTATAGTGCA
CCATATTATTCTTTTGAAGCATCTACACAAGGGCCATTTAAAACACCTATTGCAGCAGGA
CGGGGGGGAGCGCAAACAGATGAAAATCAAGCAGCAGATGGTGATCCAAGATATGCATTT
GGTAGACAACATGGTCAAAAAACTACTACAACAGGAGAAACACCCGAGAGATTTACATAT
ATAGCACATCAAGATACAGGAAGATATCCAGAAGGAGATTGGATTCAAAATATTAACTTT
AACCTTCCTGTAACAAATGATAATGTATTGCTACCAACAGATCCAATTGGAGGTAAAACA
GGAATTAACTATACTAATATATTTAATACTTATGGTCCTTTAACTGCATTAAATAATGTA
CCACCAGTTTATCCAAATGGTCAAATTTGGGATAAAGAATTTGATACTGACTTAAAACCA
AGACTTCATGTAAATGCACCATTTGTTTGTCAAAATAATTGTCCTGGTCAATTATTTGTA
AAAGTTGCGCCTAATTTAACAAATGAATATGATCCTGATGCATCTGCTAATATGTCAAGA
ATTGTAACTTACTCAGATTTTTGGTGGAAAGGTAAATTAGTTTTTAAAGCTAAACTAAGA
GCATCTCATACTTGGAATCCAATTCAACAAATGAGTATTAATGTAGATAACCAATTTAAC
TATGTACCAAATAATATTGGAGCTATGAAAATTGTATATGAAAAATCTCAACTAGCACCT
AGA
>MK266785 FPV-Shenyang5/CHN/2017/G3
ATGAGTGATGGAGCAGTTCAACCAGACGGTGGTCAACCTGCTGTCAGAAATGAAAGAGCT
ACAGGATCTGGGAACGGGTCTGGAGGCGGGGGTGGTGGTGGTTCTGGGGGTGTGGGGATT
TCTACGGGTACTTTCAATAATCAGACGGAATTTAAATTTTTGGAAAACGGATGGGTGGAA
ATCACAGCAAACTCAAGCAGACTTGTACATTTAAATATGCCAGAAAGTGAAAATTATAAA
AGAGTAGTTGTAAATAATATGGATAAAACTGCAGTTAAAGGAAACATGGCTTTAGATGAT
ACTCATGTACAAATTGTAACACCTTGGTCATTGGTTGATGCAAATGCTTGGGGAGTTTGG
TTTAATCCAGGAGATTGGCAACTAATTGTTAATACTATGAGTGAGTTGCATTTAGTTAGT
TTTGAACAAGAAATTTTTAATGTTGTTTTAAAGACTGTTTCAGAATCTGCTACTCAACCA
CCAACTAAAGTTTATAATAATGATTTAACTGCATCATTGATGGTTGCATTAGATAGTAAT
AATACTATGCCATTTACTCCAGCAGCTATGAGATCTGAGACATTAGGTTTTTATCCATGG
AAACCAACCATACCAACTCCATGGAGATATTATTTTCAATGGGATAGAACATTAATACCA
TCTCATACTGGAACTAGTGGCACACCAACAAATGTATATCATGGTACAGATCCAGATGAT
GTTCAATTTTATACTATTGAAAATTCTGTGCCAGTACACTTACTAAGAACAGGTGATGAA
TTTGCTACAGGAACATTTTTTTTTGATTGTAAACCATGTAGACTAACACATACATGGCAA
ACAAATAGAGCATTGGGCTTACCACCATTTCTAAATTCTTTGCCTCAATCTGAAGGAGCT
ACTAACTTTGGTGATATAGGAGTTCAACAAGATAAAAGACGTGGTGTAACTCAAATGGGA
AATACAGACTATATTACTGAAGCTACTATTATGAGACCAGCTGAGGTTGGTTATAGTGCA
CCATATTATTCTTTTGAAGCATCTACACAAGGGCCATTTAAAACACCTATTGCAGCAGGA
CGGGGGGGAGCGCAAACAGATGAAAATCAAGCAGCAGATGGTGATCCAAGATATGCATTT
GGTAGACAACATGGTCAAAAAACTACTACAACAGGAGAAACACCCGAGAGATTTACATAT
ATAGCACATCAAGATACAGGAAGATATCCAGAAGGAGATTGGATTCAAAATATTAACTTT
AACCTTCCTGTAACAAATGATAATGTATTGCTACCAACAGATCCAATTGGAGGTAAAACA
GGAATTAACTATACTAATATATTTAATACTTATGGTCCTTTAACTGCATTAAATAATGTA
CCACCAGTTTATCCAAATGGTCAAATTTGGGATAAAGAATTTGATACTGACTTAAAACCA
AGACTTCATGTAAATGCACCATTTGTTTGTCAAAATAATTGTCCTGGTCAATTATTTGTA
AAAGTTGCGCCTAATTTAACAAATGAATATGATCCTGATGCATCTGCTAATATGTCAAGA
ATTGTAACTTACTCAGATTTTTGGTGGAAAGGTAAATTAGTTTTTAAAGCTAAACTAAGA
GCATCTCATACTTGGAATCCAATTCAACAAATGAGTATTAATGTAGATAACCAATTTAAC
TATGTACCAAATAATATTGGAGCTATGAAAATTGTATATGAAAAATCTCAACTAGCACCT
AGA
>MK266786 FPV-Shenyang19/CHN/2017/G3
ATGAGTGATGGAGCAGTTCAACCAGACGGTGGTCAACCTGCTGTCAGAAATGAAAGAGCT
ACAGGATCTGGGAACGGGTCTGGAGGCGGGGGTGGTGGTGGTTCTGGGGGTGTGGGGATT
TCTACGGGTACTTTCAATAATCAGACGGAATTTAAATTTTTGGAAAACGGATGGGTGGAA
ATCACAGCAAACTCAAGCAGACTTGTACATTTAAATATGCCAGAAAGTGAAAATTATAAA
AGAGTAGTTGTAAATAATATGGATAAAACTGCAGTTAAAGGAAACATGGCTTTAGATGAT
ACTCATGTACAAATTGTAACACCTTGGTCATTGGTTGATGCAAATGCTTGGGGAGTTTGG
TTTAATCCAGGAGATTGGCAACTAATTGTTAATACTATGAGTGAGTTGCATTTAGTTAGT
TTTGAACAAGAAATTTTTAATGTTGTTTTAAAGACTGTTTCAGAATCTGCTACTCAACCA
CCAACTAAAGTTTATAATAATGATTTAACTGCATCATTGATGGTTGCATTAGATAGTAAT
AATACTATGCCATTTACTCCAGCAGCTATGAGATCTGAGACATTGGGTTTTTATCCATGG
AAACCAACCATACCAACTCCATGGAGATATTATTTTCAATGGGATAGAACATTAATACCA
TCTCATACTGGAACTAGTGGCACACCAACAAATGTATATCATGGTACAGATCCAGATGAT
GTTCAATTTTATACTATTGAAAATTCTGTGCCAGTACACTTACTAAGAACAGGTGATGAA
TTTGCTACAGGAACATTTTTTTTTGATTGTAAACCATGTAGACTAACACATACATGGCAA
ACAAATAGAGCATTGGGCTTACCACCATTTCTAAATTCTTTGCCTCAATCTGAAGGAGCT
ACTAACTTTGGTGATATAGGAGTTCAACAAGATAAAAGACGTGGTGTAACTCAAATGGGA
AATACAGACTATATTACTGAAGCTACTATTATGAGACCAGCTGAGGTTGGTTATAGTGCA
CCATATTACTCTTTTGAAGCATCTACACAAGGACCATTTAAAACACCTATTGCAGCAGGA
CGGGGGGGAGCGCAAACAGATGAAAACCAAGCAGCAGATGGTGATCCAAGATATGCATTT
GGTAGACAACATGGTCAAAAAACTACTACAACAGGAGAAACACCCGAGAGATTTACATAT
ATAGCACATCAAGATACAGGAAGATATCCAGAAGGAGATTGGATTCAAAATATTAACTTT
AACCTTCCTGTAACAAATGATAATGTATTGCTACCAACAGATCCAATTGGAGGTAAAACA
GGAATTAACTATACTAATATATTTAATACTTATGGTCCTTTAACTGCATTAAATAATGTA
CCACCAGTTTATCCAAATGGTCAAATTTGGGATAAAGAATTTGATACTGACTTAAAACCA
AGACTTCATGTAAATGCACCATTTGTTTGTCAAAATAATTGTCCTGGTCAATTATTTGTA
AAAGTTGCGCCTAATTTAACAAATGAATATGATCCTGATGCATCTGCTAATATGTCAAGA
ATTGTGACTTACTCAGATTTTTGGTGGAAAGGTAAATTAGTTTTTAAAGCTAAACTAAGA
GCATCTCATACTTGGAATCCAATTCAACAAATGAGTATTAATGTAGATAACCAATTTAAC
TATGTACCAAATAATATTGGAGCTATGAAAATTGTATATGAAAAATCTCAACTAGCACCT
AGA
>MK266788 FPV-Guiyang01/CHN/2017/G3
ATGAGTGATGGAGCAGTTCAACCAGACGGTGGTCAACCTGCTGTCAGAAATGAAAGAGCT
ACAGGATCTGGGAACGGGTCTGGAGGCGGGGGTGGTGGTGGTTCTGGGGGTGTGGGGATT
TCTACGGGTACTTTCAATAATCAGACGGAATTTAAATTTTTGGAAAACGGATGGGTGGAA
ATCACAGCAAACTCAAGCAGACTTGTACATTTAAATATGCCAGAAAGTGAAAATTATAAA
AGAGTAGTTGTAAATAATATGGATAAAACTGCAGTTAAAGGAAACATGGCTTTAGATGAT
ACTCATGTACAAATTGTAACACCTTGGTCATTGGTTGATGCAAATGCTTGGGGAGTTTGG
TTTAATCCAGGAGATTGGCAACTAATTGTTAATACTATGAGTGAGTTGCATTTAGTTAGT
TTTGAACAAGAAATTTTTAATGTTGTTTTAAAGACTGTTTCAGAATCTGCTACTCAACCA
CCAACTAAAGTTTATAATAATGATTTAACTGCATCATTGATGGTTGCATTAGATAGTAAT
AATACTATGCCATTTACTCCAGCAGCTATGAGATCTGAGACATTGGGTTTTTATCCATGG
AAACCAACCATACCAACTCCATGGAGATATTATTTTCAATGGGATAGAACATTAATACCA
TCTCATACTGGAACTAGTGGCACACCAACAAATGTATATCATGGTACAGATCCAGATGAT
GTTCAATTTTATACTATTGAAAATTCTGTACCAGTACACTTACTAAGAACAGGTGATGAA
TTTGCTACAGGAACATTTTTTTTTGATTGTAAACCATGTAGACTAACACATACATGGCAA
ACAAATAGAGCATTGGGCTTACCACCATTTCTAAATTCTTTGCCTCAATCTGAAGGAGCT
ACTAACTTTGGTGATATAGGAGTTCAACAAGATAAAAGACGCGGTGTAACTCAAATGGGA
AATACAGACTATATTACTGAAGCTACTATTATGAGACCAGCTGAGGTTGGTTATAGTGCA
CCATATTATTCTTTTGAAGCATCTACACAAGGGCCATTTAAAACACCTATTGCAGCAGGA
CGGGGGGGAGCGCAAACAGATGAAAATCAAGCAGCAGATGGTGATCCAAGATATGCATTT
GGTAGACAACATGGTCAAAAAACTACTACAACAGGAGAAACACCCGAGAGATTTACATAT
ATAGCACATCAAGATACAGGAAGATATCCAGAAGGAGATTGGATTCAAAATATTAACTTT
AACCTTCCTGTAACAAATGATAATGTATTGCTACCAACAGATCCAATTGGAGGTAAAACA
GGAATTAACTATACTAATATATTTAATACTTATGGTCCTTTAACTGCATTAAATAATGTA
CCACCAGTTTATCCAAATGGTCAAATTTGGGATAAAGAATTTGATACTGACTTAAAACCA
AGACTTCATGTAAATGCACCATTTGTTTGTCAAAATAATTGTCCTGGTCAATTATTTGTA
AAAGTTGCGCCTAATTTAACAAATGAATATGATCCTGATGCATCTGCTAATATGTCAAGA
ATTGTGACTTACTCAGATTTTTGGTGGAAAGGTAAATTAGTATTTAAAGCTAAACTAAGA
GCATCTCATACTTGGAATCCAATTCAACAAATGAGTATTAATGTAGATAACCAATTTAAC
TATGTACCAAATAATATTGGAGCTATGAAAATTGTATATGAAAAATCTCAACTAGCACCT
AGA
>MK266791 FPV-Chengdu01/CHN/2017/G3
ATGAGTGATGGAGCAGTTCAACCAGACGGTGGTCAACCTGCTGTCAGAAATGAAAGAGCT
ACAGGATCTGGGAACGGGTCTGGAGGCGGGGGTGGTGGTGGTTCTGGGGGTGTGGGGATT
TCTACGGGTACTTTCAATAATCAGACGGAATTTAAATTTTTGGAAAACGGATGGGTGGAA
ATCACAGCAAACTCAAGCAGACTTGTACATTTAAATATGCCAGAAAGTGAAAATTATAAA
AGAGTAGTTGTAAATAATATGGATAAAACTGCAGTTAAAGGAAACATGGCTTTAGATGAT
ACTCATGTACAAATTGTAACACCTTGGTCATTGGTTGATGCAAATGCTTGGGGAGTTTGG
TTTAATCCAGGAGATTGGCAACTAATTGTTAATACTATGAGTGAGTTGCATTTAGTTAGT
TTTGAACAAGAAATTTTTAATGTTGTTTTAAAGACTGTTTCAGAATCTGCTACTCAACCA
CCAACTAAAGTTTATAATAATGATTTAACTGCATCATTGATGGTTGCATTAGATAGTAAT
AATACTATGCCATTTACTCCAGCAGCTATGAGATCTGAGACATTGGGTTTTTATCCATGG
AAACCAACCATACCAACTCCATGGAGATATTATTTTCAATGGGATAGAACATTAATACCA
TCTCATACTGGAACTAGTGGCACACCAACAAATGTATATCATGGTACAGATCCAGATGAT
GTTCAATTTTATACTATTGAAAATTCTGTGCCAGTACACTTACTAAGAACAGGTGATGAA
TTTGCTACAGGAACATTTTTTTTTGATTGTAAACCATGTAGACTAACACATACATGGCAA
ACAAATAGAGCATTGGGCTTACCACCATTTCTAAATTCTTTGCCTCAATCTGAAGGAGCT
ACTAACTTTGGTGATATAGGAGTTCAACAAGATAAAAGACGTGGTGTAACTCAAATGGGA
AATACAGACTATATTACTGAAGCTACTATTATGAGACCAGCTGAGGTTGGTTATAGTGCA
CCATATTATTCTTTTGAAGCATCTACACAAGGGCCATTTAAAACACCTATTGCAGCAGGA
CGGGGGGGAGCGCAAACAGATGAAAATCAAGCAGCAGATGGTGATCCAAGATATGCATTT
GGTAGACAACATGGTCAAAAAACTACTACAACAGGAGAAACACCCGAGAGATTTACATAT
ATAGCACATCAAGATACAGGAAGATATCCAGAAGGAGATTGGATTCAAAATATTAACTTT
AACCTTCCTGTAACAAATGATAATGTATTGCTACCAACAGATCCAATTGGAGGTAAAACA
GGAATTAACTATACTAATATATTTAATACTTATGGTCCTTTAACTGCATTAAATAATGCA
CCACCAGTTTATCCAAATGGTCAAATTTGGGATAAAGAATTTGATACTGACTTAAAACCA
AGACTTCATGTAAATGCACCATTTGTTTGTCAAAATAATTGTCCTGGTCAATTATTTGTA
AAAGTTGCGCCTAATTTAACAAATGAATATGATCCTGATGCATCTGTTAATATGTCAAGA
ATTGTGACTTACTCAGATTTTTGGTGGAAAGGTAAATTAGTATTTAAAGCTAAACTAAGA
GCATCTCATACTTGGAATCCAATTCAACAAATGAGTATTAATGTAGATAACCAATTTAAC
TATGTACCAAATAATATTGGAGCTATGAAAATTGTATATGAAAAATCTCAACTAGCACCT
AGA
>MK266792 FPV-Shenyang01/CHN/2017/G3
ATGAGTGATGGAGCAGTTCAACCAGACGGTGGTCAACCTGCTGTCAGAAATGAAAGAGCT
ACAGGATCTGGGAACGGGTCTGGAGGCGGGGGTGGTGGTGGTTCTGGGGGTGTGGGGATT
TCTACGGGTACTTTCAATAATCAGACGGAATTTAAATTTTTGGAAAACGGATGGGTGGAA
ATCACAGCAAACTCAAGCAGACTTGTACATTTAAATATGCCAGAAAGTGAAAATTATAAA
AGAGTAGTTGTAAATAATATGGATAAAACTGCAGTTAAAGGAAACATGGCTTTAGATGAT
ACTCATGTACAAATTGTAACACCTTGGTCATTGGTTGATGCAAATGCTTGGGGAGTTTGG
TTTAATCCAGGAGATTGGCAACTAATTGTTAATACTATGAGTGAGTTGCATTTAGTTAGT
TTTGAACAAGAAATTTTTAATGTTGTTTTAAAGACTGTTTCAGAATCTGCTACTCAACCA
CCAACTAAAATTTATAATAATGATTTAACTGCATCATTGATGGTTGCATTAGATAGTAAT
AATACTATGCCATTTACTCCAGCAGCTATGAGATCTGAGACATTGGGTTTTTATCCATGG
AAACCAACCATACCAACTCCATGGAGATATTATTTTCAATGGGACAGAACATTAATACCA
TCTCATACTGGAACTAGTGGCACACCAACAAATGTATATCATGGTACAGATCCAGATGAT
GTTCAATTTTATACTATTGAAAATTCTGTGCCAGTACACTTACTAAGAACAGGTGATGAA
TTTGCTACAGGAACATTTTTTTTTGATTGTAAACCATGTAGACTAACACATACATGGCAA
ACAAATAGAGCATTGGGCTTACCACCATTTCTAAATTCTTTGCCTCAATCTGAAGGAGCT
ACTAACTTTGGTGATATAGGAGTTCAACAAGATAAAAGACGTGGTGTAACTCAAATGGGA
AATACAGACTATATTACTGAAGCTACTATTATGAGACCAGCTGAGGTTGGTTATAGTGCA
CCATATTATTCTTTTGAAGCATCTACACAAGGGCCATTTAAAACACCTATTGCAGCAGGA
CGGGGGGGAGCGCAAACAGATGAAAATCAAGCAGCAGATGGTGATCCAAGATATGCATTT
GGTAGACAACATGGTCAAAAAACTACTACAACAGGAGAAACACCCGAGAGATTTACATAT
ATAGCACATCAAGATACAGGAAGATATCCAGAAGGAGATTGGATTCAAAATATTAACTTT
AACCTTCCTGTAACAAATGATAATGTATTGCTACCAACAGATCCAATTGGAGGTAAAACA
GGAATTAACTATACTAATATATTTAATACTTATGGTCCTTTAACTGCATTAAATAATGTA
CCACCAGTTTATCCAAATGGTCAAATTTGGGATAAAGAATTTGATACTGACTTAAAACCA
AGACTTCATGTAAATGCACCATTTGTTTGTCAAAATAATTGTCCTGGTCAATTATTTGTA
AAAGTTGCGCCTAATTTAACAAATGAATATGATCCTGATGCATCTGCTAATATGTCAAGA
ATTGTGACTTACTCAGATTTTTGGTGGAAAGGTAAATTAGTATTTAAAGCTAAACTAAGA
GCATCTCATACTTGGAATCCAATTCAACAAATGAGTATTAATGTAGATAACCAATTTAAC
TATGTACCAAATAATATTGGAGCTATGAAAATTGTATATGAAAAATCTCAACTAGCACCT
AGA
>MK266794 FPV-Tianjin02/CHN/2017/G3
ATGAGTGATGGAGCAGTTCAACCAGACGGTGGTCAACCTGCTGTCAGAAATGAAAGAGCT
ACAGGATCTGGGAACGGGTCTGGAGGCGGGGGTGGTGGTGGTTCTGGGGGTGTGGGGATT
TCTACGGGTACTTTCAATAATCAGACGGAATTTAAATTTTTGGAAAACGGATGGGTGGAA
ATCACAGCAAACTCAAGCAGACTTGTACATTTAAATATGCCAGAAAGTGAAAATTATAAA
AGAGTAGTTGTAAATAATATGGATAAAACTGCAGTTAAAGGAAACATGGCTTTAGATGAT
ACTCATGTACAAATTGTAACACCTTGGTCATTGGTTGATGCAAATGCTTGGGGAGTTTGG
TTTAATCCAGGAGATTGGCAACTAATTGTTAATACTATGAGTGAGTTGCATTTAGTTAGT
TTTGAACAAGAAATTTTTAATGTTGTTTTAAAGACTGTTTCAGAATCTGCTACTCAGCCA
CCAACTAAAGTCTATAATAATGATTTAACTGCATCATTGATGGTTGCATTAGATAGTAAT
AATACTATGCCATTTACTCCAGCAGCTATGAGATCTGAGACATTAGGTTTTTATCCATGG
AAACCAACCATACCAACTCCATGGAGATATTATTTTCAATGGGATAGAACATTAATACCA
TCTCATACTGGAACTAGTGGCACACCAACAAATGTATATCATGGTACAGATCCAGATGAT
GTTCAATTTTATACTATTGAAAATTCTGTACCAGTACACTTACTAAGAACAGGTGATGAA
TTTGCTACAGGAACATTTTTTTTTGATTGTAAACCATGTAGACTAACACATACATGGCAA
ACAAATAGAGCATTGGGCTTACCACCATTTCTAAATTCTTTGCCTCAATCTGAAGGAGCT
ACTAACTTTGGTGATATAGGAGTTCAACAAGATAAAAGACGTGGTGTAACTCAAATGGGA
AATACAGACTATATTACTGAAGCTACTATTATGAGACCAGCTGAGGTTGGTTATAGTGCA
CCATATTATTCTTTTGAAGCATCTACACAAGGGCCATTTAAAACACCTATTGCAGCAGGA
CGGGGGGGAGCACAAACAGATGAAAATCAAGCAGCAGATGGTGATCCAAGATATGCATTT
GGTAGACAACATGGTCAAAAAACTACTACAACAGGAGAAACACCCGAGAGATTTACATAT
ATAGCACACCAAGATACAGGAAGATATCCAGAAGGAGATTGGATTCAAAATATTAACTTT
AACCTTCCTGTAACAAATGATAATGTATTGCTACCAACAGATCCAATTGGAGGTAAAACA
GGAATTAACTATACTAATATATTTAATACTTATGGTCCTTTAACTGCATTAAATAATGTA
CCACCAGTTTATCCAAATGGTCAAATTTGGGATAAAGAATTTGATACTGACTTAAAACCA
AGACTTCATGTAAATGCACCATTTGTTTGTCAAAATAATTGTCCTGGTCAATTATTTGTG
AAAGTTGCGCCTAATTTAACAAATGAATATGATCCTGATGCATCTGCTAATATGTCAAGA
ATTGTGACTTACTCAGATTTTTGGTGGAAAGGTAAATTAGTATTTAAAGCTAAACTAAGA
GCATCTCATACTTGGAATCCAATTCAACAAATGAGTATTAATGTAGATAACCAATTTAAC
TATGTACCAAATAATATTGGAGCTATGAAAATTGTATATGAAAAATCTCAACTAGCACCT
AGA
>MK266795 FPV-BeijingL3/CHN/2017/G3
ATGAGTGATGGAGCAGTTCAACCAGACGGTGGTCAACCTGCTGTCAGAAATGAAAGAGCT
ACAGGATCTGGGAACGGGTCTGGAGGCGGGGGTGGTGGTGGTTCTGGGGGTGTGGGGATT
TCTACGGGTACTTTCAATAATCAGACGGAATTTAAATTTTTGGAAAACGGATGGGTGGAA
ATCACAGCAAACTCAAGCAGACTTGTACATTTAAATATGCCAGAAAGTGAAAATTATAAA
AGAGTAGTTGTAAATAATATGGATAAAACTGCAGTTAAAGGAAACATGGCTTTAGATGAT
ACTCATGTACAAATTGTAACACCTTGGTCATTGGTTGATGCAAATGCTTGGGGAGTTTGG
TTTAATCCAGGAGATTGGCAACTAATTGTTAATACTATGAGTGAGTTGCATTTAGTTAGT
TTTGAACAAGAAATTTTTAATGTTGTTTTAAAGACTGTTTCAGAATCTGCTACTCAGCCA
CCAACTAAAGTTTATAATAATGATTTAACTGCATCATTGATGGTTGCATTAGATAGTAAT
AATACTATGCCATTTACTCCAGCAGCTATGAGATCTGAAACATTGGGTTTTTATCCATGG
AAACCAACCATACCAACTCCATGGAGATATTATTTTCAATGGGATAGAACATTAATACCA
TCTCATACTGGAACTAGTGGCACACCAACAAATGTATATCATGGTACAGATCCAGATGAT
GTTCAATTTTATACTATTGAAAATTCTGTGCCAGTACACTTACTAAGAACAGGTGATGAA
TTTGCTACAGGAACATTTTTTTTTGATTGTAAACCATGTAGACTAACACATACATGGCAA
ACAAATAGAGCATTGGGCTTACCACCATTTCTAAATTCTTTGCCTCAATCTGAAGGAGCT
ACTAACTTTGGTGATATAGGAGTTCAACAAGATAAAAGACGTGGTGTAACTCAAATGGGA
AATACAGACTATATTACTGAAGCTACTATTATGAGACCAGCTGAGGTTGGTTATAGTGCA
CCATATTATTCTTTTGAAGCATCTACACAAGGGCCATTTAAAACACCTATTGCAGCAGGA
CGGGGGGGAGCGCAAACAGATGAAAATCAAGCAGCAGATGGTGATCCAAGATATGCATTT
GGTAGACAACATGGTCAAAAAACTACTACAACAGGAGAAACACCCGAGAGATTTACATAT
ATAGCACATCAAGATACAGGAAGATATCCAGAAGGAGATTGGATTCAAAATATTAACTTT
AACCTTCCTGTAACAAATGATAATGTATTGCTACCAACAGATCCAATTGGAGGTAAAACA
GGAATTAACTATACTAATATATTTAATACTTATGGTCCTTTAACTGCATTAAATAATGTA
CCACCAGTTTATCCAAATGGTCAAATTTGGGATAAAGAATTTGATACTGACTTAAAACCA
AGACTTCATGTAAATGCACCATTTGTTTGTCAAAATAATTGTCCTGGTCAATTATTTGTA
AAAGTTGCGCCTAATTTAACAAATGAATATGATCCTGATGCATCTGCTAATATGTCAAGA
ATTGTAACTTACTCAGATTTTTGGTGGAAAGGTAAATTAGTATTTAAAGCTAAACTAAGA
GCATCTCATACTTGGAATCCAATTCAACAAATGAGTATTAATGTAGATAACCAATTTAAC
TATGTACCAAATAATATTGGAGCTATGAAAATTGTATATGAAAAATCTCAACTAGCACCT
AGA
>MK266797 FPV-Beijing01/CHN/2017/G1
ATGAGTGATGGAGCAGTTCAACCAGACGGTGGTCAACCTGCTGTCAGAAATGAAAGAGCT
ACAGGATCTGGGAACGGGTCTGGAGGCGGGGGTGGTGGTGGTTCTGGGGGTGTGGGGATT
TCTACGGGTACTTTCAATAATCAGACGGAATTTAAATTTTTGGAAAACGGGTGGGTGGAA
ATCACAGCAAACTCAAGCAGACTTGTACATTTAAATATGCCAGAAAGTGAAAATTATAAA
AGAGTAGTTGTAAATAATATGGATAAAACTTCAGTTAAAGGAAACATGGCTTTAGATGAT
ACTCATGTACAAATTGTAACACCTTGGTCATTGGTTGATGCAAATGCTTGGGGAGTTTGG
TTTAATCCAGGAGATTGGCAACTAATTGTTAATACTATGAGTGAGTTGCATTTAGTTAGT
TTTGAACAAGAAATTTTTAATGTTGTTTTAAAGACTGTTTCAGAATCTGCTACTCAGCCA
CCAACTAAAGTTTATAATAATGATTTAACTGCATCATTGATGGTTGCATTAGATAGTAAT
AATACTATGCCATTTACTCCAGCAGCTATGAGATCTGAGACATTGGGTTTTTATCCATGG
AAACCAACCATACCAACTCCATGGAGATATTATTTTCAATGGGATAGAACATTAATACCA
TCCCATACTGGAACTAGTGGCACACCAACAAATGTATATCATGGTACAGATCCAGATGAT
GTTCAATTTTATACTATTGAAAATTCTGTACCAGTACACTTACTAAGAACAGGTGATGAA
TTTGCTACAGGAACATTTTTTTTTGATTGTAAACCATGTAGACTAACACATACATGGCAA
ACAAATAGAGCATTGGGCTTACCACCATTTTTAAATTCTTTGCCTCAATCTGAAGGAGCT
ACTAACTTTGGTGATATAGGAGTTCAACAAGATAAAAGACGTGGTGTAACTCAAATGGGA
AATACAGACTATATTACTGAAGCTACTATTATGAGACCAGCTGAGGTTGGTTATAGTGCA
CCATATTATTCTTTTGAAGCATCTACACAAGGGCCATTTAAAACACCTATTGCAGCAGGA
CGGGGGGGAGCGCAAACAGATGAAAATCAAGCAGCAGATGGTGATCCAAGATATGCATTT
GGTAGACAACATGGTCAAAAAACTACTACAACAGGAGAAACACCTGAGAGATTTACATAT
ATAGCACATCAAGATACAGGAAGATATCCAGAAGGAGATTGGATTCAAAATATTAACTTT
AACCTTCCTGTAACAAATGATAATGTATTGCTACCAGCAGATCCAATTGGAGGTAAAACA
GGAATTAACTATACTAATATATTTAATACTTATGGTCCTTTAACTGCATTAAATAATGTA
CCACCAGTTTATCCAAATGGTCAAATTTGGGATAAAGAATTTGATACTGACTTAAAACCA
AGACTTCATGTAAATGCACCATTTGTTTGTCAAAATAATTGTCCTGGTCAATTATTTGTA
AAAGTTGCGCCTAATTTAACAAATGAATATGATCCTGATGCATCTGCTAATATGTCAAGA
ATTGTAACTTACTCAGATTTTTGGTGGAAAGGTAAATTAGTATTTAAAGCTAAACTAAGA
GCATCTCATACTTGGAATCCAATTCAACAAATGAGTATTAATGTAGATAACCAATTTAAC
TATGTACCAAATAATATTGGAGCTATGAAAATTGTATATGAAAAATCTCAACTAGCACCT
AGA
>MW495831 FPV-ZJFPV5/CHN/2017/G2
ATGAGTGATGGAGCAGTTCAACCAGACGGTGGTCAACCTGCTGTCAGAAATGAAAGAGCT
ACAGGATCTGGGAACGGGTCTGGAGGCGGGGGTGGTGGTGGTTCTGGGGGTGTGGGGATT
TCTACGGGTACTTTCAATAATCAGACGGAATTTAAATTTTTGGAAAACGGATGGGTGGAA
ATCACAGCAAACTCAAGCAGACTTGTACATTTAAATATGCCAGAAAGTGAAAATTATAAA
AGAGTAGTTGTAAATAATATGGATAAAACTGCAGTTAAAGGAAACATGGCTTTAGATGAT
ACTCATGTACAAATTGTAACACCTTGGTCATTGGTTGATGCAAATGCTTGGGGAGTTTGG
TTTAATCCAGGGGATTGGCAACTAATTGTTAATACTATGAGTGAGTTGCATTTAGTTAGT
TTTGAACAAGAAATTTTTAATGTTGTTTTAAAGACTGTTTCAGAATCTGCTACTCAGCCA
CCAACTAAAGTTTATAATAATGATTTAACTGCATCATTGATGGTTGCATTAGATAGTAAT
AATACTATGCCATTTACTCCAGCAGCTATGAGATCTGAGACATTGGGTTTTTATCCATGG
AAACCAACCATACCAACTCCATGGAGATATTATTTTCAATGGGATAGAACATTAATACCA
TCTCATACTGGAACTAGTGGCACACCAACAAATGTATATCATGGTACAGATCCAGATGAT
GTTCAATTTTATACTATTGAAAATTCTGTGCCAGTACACTTACTAAGAACAGGTGATGAA
TTTGCTACAGGAACATTTTTTTTCGATTGTAAACCATGTAGACTAACACATACATGGCAA
ACAAATAGAGCATTGGGCTTACCACCATTTCTAAATTCTTTGCCTCAATCTGAAGGAGCT
ACTAACTTTGGTGATATAGGAGTTCAACAAGATAAAAGACGTGGTGTAACTCAAATGGGA
AATACAGACTATATTACTGAAGCTACTATTATGAGACCAGCTGAGGTTGGTTATAGTGCA
CCATATTATCCTTTTGAAGCGTCTACACAAGGGCCATTTAAAACACCTATTGCAGCAGGA
CGGGGGGGAGCGCAAACAGATGAAAATCAAGCAGCAGATGGTGATCCAAGATATGCATTT
GGTAGACAACATGGTCAAAAAACTACTACAACAGGAGAAACACCAGAGAGATTTACATAT
ATAGCACATCAAGATACAGGAAGATATCCAGAAGGAGATTGGATTCAAAATATTAACTTT
AACCTTCCTGTAACAAATGATAATGTATTGCTACCAACAGATCCAATTGGAGGTAAAACG
GGAATTAACTATACTAATATATTTAATACTTATGGTCCTTTAACTGCATTAAATAATGTA
CCACCAGTTTATCCAAATGGTCAAATTTGGGATAAAGAATTTGATACTGACTTAAAACCA
AGACTTCATGTAAATGCACCATTTGTTTGTCAAAATAATTGTCCTGGTCAATTATTTGTA
AAAGTTGCGCCTAATTTAACAAATGAATATGATCCTGATGCATCTGCTAATATGTCAAGA
ATTGTAACTTACTCAGATTTTTGGTGGAAAGGTAAATTAGTATTTAAAGCTAAACTAAGA
GCATCTCATACTTGGAATCCAATTCAACAAATGAGTATTAATGTAGATAACCAATTTAAC
TATGTACCAAATAATATTGGGGCTATGAAAATTGTATATGAAAAATCTCAACTAGCACCT
AGA
>MW495833 FPV-ZJFPV7/CHN/2017/G3
ATGAGTGATGGAGCAGTTCAACCAGACGGTGGTCAACCTGCTGTCAGGAATGAAAGAGCT
ACAGGATCTGGGAACGGGTCTGGAGGCGGGGGTGGTGGTGGTTCTGGGGGTGTGGGGATT
TCTACGGGTACTTTTAATAATCAGACGGAATTTAAATTTTTGGAAAACGGATGGGTGGAA
ATCACAGCAAACTCAAGCAGACTTGTACATTTAAATATGCCAGAAAGTGAAAATTATAAA
AGAGTAGTTGTAAATAATATGGATAAAACTGCAGTTAAAGGAAACATGGCTTTAGATGAT
ACTCATGTACAAATTGTAACACCTTGGTCATTGGTTGATGCAAATGCTTGGGGAGTTTGG
TTTAATCCAGGAGATTGGCAACTAATTGTTAATACTATGAGTGAGTTGCATTTAGTTAGT
TTTGAACAAGAAATTTTTAATGTTGTTTTAAAGACTGTTTCAGAATCTGCTACTCAACCA
CCAACTAAAGTTTATAATAATGATTTAACTGCATCATTGATGGTTGCATTAGATAGTAAT
AATACTATGCCATTTACTCCAGCAGCTATGAGATCTGAGACATTGGGTTTTTATCCATGG
AAACCAACCATACCAACTCCATGGAGATATTATTTTCAATGGGATAGAACATTAATACCA
TCTCATACTGGAACTAGTGGCACACCAACAAATGTATATCATGGTACAGATCCAGATGAT
GTTCAATTTTATACTATTGAAAATTCTGTGCCAGTACACTTACTAAGAACAGGTGATGAA
TTTGCTACAGGAACATTTTTTTTTGATTGTAAACCATGTAGACTAACACATACATGGCAA
ACAAATAGAGCATTGGGCTTACCACCATTTCTAAATTCTTTGCCTCAATCTGAAGGAGCT
ACTAACTTTGGTGATATAGGAGTTCAACAAGATAAAAGACGTGGTGTAACACAAATGGGA
AATACAGACTATATTACTGAAGCTACTATTATGAGACCAGCTGAGGTTGGTTATAGTGCA
CCATATTATTCTTTTGAAGCATCTACACAAGGACCATTTAAAACACCTATTGCAGCAGGA
CGGGGGGGAGCGCAAACAGATGAAAACCAAGCAGCAGATGGTGATCCAAGATATGCATTT
GGTAGACAACATGGTCAAAAAACTACTACAACAGGAGAAACACCCGAGAGATTTACATAT
ATAGCACATCAAGATACAGGAAGATATCCAGAAGGAGATTGGATTCAAAATATTAACTTT
AACCTTCCTGTAACAAATGATAATGTATTGCTACCAACAGATCCAATTGGAGGTAAAACA
GGAATTAACTATACTAATATATTTAATACTTATGGTCCTTTAACTGCATTAAATAATGTA
CCACCAGTTTATCCAAATGGTCAAATTTGGGATAAAGAATTTGATACTGACTTAAAACCA
AGACTTCATGTAAATGCACCATTTGTTTGTCAAAATAATTGTCCTGGTCAATTATTTGTA
AAAGTTGCGCCTAATTTAACAAATGAATATGATCCTGATGCATCTGCTAATATGTCAAGA
ATTGTAACTTACTCAGATTTTTGGTGGAAAGGTAAATTAGTATTTAAAGCTAAACTAAGA
GCATCTCATACTTGGAATCCAATTCAACAAATGAGTATTAATGTAGATAACCAATTTAAC
TATGTACCAAATAATATTGGAGCTATGAAAATTGTATATGAAAAATCTCAACTAGCACCT
AGA
>MW495838 FPV-ZJFPV13/CHN/2017/G3
ATGAGTGATGGAGCAGTTCAACCAGACGGTGGTCAACCTGCTGTCAGAAATGAAAGAGCT
ACAGGATCTGGGAACGGGCCTGGAGGCGGGGGTGGTGGTGGTTCTGGGGGTGTGGGGATT
TCTACGGGTACTTTCAATAATCAGACGGAATTTAAATTTTTGGAAAACGGATGGGTGGAA
ATCACAGCAAACTCAAGCAGACTTGTACATTTAAATATGCCAGAAAGTGAAAATTATAAA
AGAGTAGTTGTAAATAATATGGGTAAAACTGCAGTTAAAGGAAACATGGCTTTAGATGAT
ACTCATGTACAAATTGTAACACCTTGGTCATTGGTTGATGCAAATGCTTGGGGAGTTTGG
TTTAATCCAGGAGATTGGCAACTAATTGTTAATACTATGAGTGAGTTGCATTTAGTTAGT
TTTGAACAAGAAATTTTTAATGTTGTTTTAAAGACTGTTTCAGAGTCTGCTACTCAGCCA
CCAACTAAAGTCTATAATAATGATTTAACTGCATCATTGATGGTTGCATTAGATAGTAAT
AATACTATGCCATTTACTCCAGCAGCTATGAGATCTGAGACATTAGGTTTTTATCCATGG
AAACCAACCATACCAACTCCATGGAGATATTATTTTCAATGGGATAGAACATTAATACCA
TCTCATACTGGAACTAGTGGCACACCAACAAATGTATATCATGGTACAGATCCAGATGAT
GTTCAATTTTATACTATTGAAAATTCTGTGCCAGTGCACTTACTAAGAACAGGTGATGAA
TTTGCTACAGGAACATTTTTTTTTGATTGTAAACCATGTAGACTAACACATACATGGCAA
ACAAATAGAGCATTGGGCTTACCACCATTTCTAAATTCTTTGCCTCAATCTGAAGGAGCT
ACTAACTTTGGTGATATAGGAGTTCAACAAGATAAAAGACGTGGTGTAACTCAAATGGGA
AATACAGACTATATTACTGAAGCTACTATTATGAGACCAGCTGAGGTTGGTTATAGTGCA
CCATATTATTCTTTTGAAGCATCTACACAAGGGCCATTTAAAACACCTATTGCAGCAGGA
CGGGGGGGAGCACAAACAGATGAAAATCAAGCAGCAGATGGTGATCCAAGATATGCATTT
GGTAGACAACATGGTCAAAAAACTACTACAACAGGAGAAACACCCGAGAGATTTACATAT
ATAGCACACCAAGATACAGGAAGATATCCAGAAGGAGATTGGATTCAAAATATTAACTTT
AACCTTCCTGTAACAAATGATAATGTATTACTACCAACAGATCCAATTGGAGGTAAAACA
GGAATTAACTATACTAATATATTTAATACTTATGGTCCTTTAACTGCATTAAATAATGTA
CCACCAGTTTATCCAAATGGTCAAATTTGGGATAAAGAATTTGATACTGACTTAAAACCA
AGACTTCATGTAAATGCACCATTTGTTTGTCAAAATAATTGTCCTGGTCAATTATTTGTG
AAAGTTGCGCCTAATTTAACAAATGAATATGATCCTGATGCATCTGCTAATATGTCAAGA
ATTGTGACTTACTCAGATTTTTGGTGGAAAGGTAAATTAGTATTTAAAGCTAAACTAAGA
GCATCTCATACTTGGAATCCAATTCAACAAATGAGTATTAATGTAGATAACCAATTTAAC
TACGTACCAAATAATATTGGAGCTATGAAAATTGTATATGAAAAATCTCAACTAGCACCT
AGA
>MK671157 FPV-BC0704/CHN/2017/G3
ATGAGTGATGGAGCAGTTCAACCAGACGGTGGTCAACCTGCTGTCAGAAATGAAAGAGCT
ACAGGATCTGGGAACGGGTCTGGAGGCGGGGGTGGTGGTGGTTCTGGGGGTGTGGGGATT
TCTACGGGTACTTTCAATAATCAGACGGAATTTAAATTTTTGGAAAACGGATGGGTGGAA
ATCACAGCAAACTCAAGCAGACTTGTACATTTAAATATGCCAGAAAGTGAAAATTATAAA
AGAGTAGTTGTAAATAATATGGATAAAACTGCAGTTAAAGGAAACATGGCTTTAGATGAT
ACTCATGTACAAATTGTAACACCTTGGTCATTGGTTGATGCAAATGCTTGGGGAGTTTGG
TTTAATCCAGGAGATTGGCAACTAATTGTTAATACTATGAGTGAGTTGCATTTAGTTAGT
TTTGAACAAGAAATTTTTAATGTTGTTTTAAAGACTGTTTCAGAATCTGCTACTCAACCA
CCAACTAAAGTTTATAATAATGATTTAACTGCATCATTGATGGTTGCATTAGATAGTAAT
AATACTATGCCATTTACTCCAGCAGCTATGAGATCTGAGACATTGGGTTTTTATCCATGG
AAACCAACCATACCAACTCCATGGAGATATTATTTTCAATGGGATAGAACATTAATACCA
TCTCATACTGGAACTAGTGGCACACCAACAAATGTATATCATGGTACAGATCCAGATGAT
GTTCAATTTTATACTATTGAAAATTCTGTGCCAGTACACTTACTAAGAACAGGTGATGAA
TTTGCTACAGGAACATTTTTTTTTGATTGTAAACCATGTAGACTAACACATACATGGCAA
ACAAATAGAGCATTGGGCTTACCACCATTTCTAAATTCTTTGCCTCAATCTGAAGGAGCT
ACTAACTTTGGTGATATAGGAGTTCAACAAGATAAAAGACGTGGTGTAACTCAAATGGGA
AATACAGACTATATTACTGAAGCTACTATTATGAGACCAGCTGAGGTTGGTTATAGTGCA
CCATATTACTCTTTTGAAGCATCTACACAAGGACCATTTAAAACACCTATTGCAGCAGGA
CGGGGGGGAGCGCAAACAGATGAAAACCAAGCAGCAGATGGTGATCCAAGATATGCATTT
GGTAGACAACATGGTCAAAAAACTACTACAACAGGAGAAACACCCGAGAGATTTACATAT
ATAGCACATCAAGATACAGGAAGATATCCAGAAGGAGATTGGATTCAAAATATTAACTTT
AACCTTCCTGTAACAAATGATAATGTATTGCTACCAACAGATCCAATTGGAGGTAAAACA
GGAATTAACTATACTAATATATTTAATACTTATGGTCCTTTAACTGCATTAAATAATGTA
CCACCAGTTTATCCAAATGGTCAAATTTGGGATAAAGAATTTGATACTGACTTAAAACCA
AGACTTCATGTAAATGCACCATTTGTTTGTCAAAATAATTGTCCTGGTCAATTATTTGTA
AAAGTTGCGCCTAATTTAACAAATGAATATGATCCTGATGCATCTGCTAATATGTCAAGA
ATTGTGACTTACTCAGATTTTTGGTGGAAAGGTAAATTAGTTTTTAAAGCTAAACTAAGA
GCATCTCATACTTGGAATCCAATTCAACAAATGAGTATTAATGTAGATAACCAATTTAAC
TATGTACCAAATAATATTGGAGCTATGAAAATTGTATATGAAAAATCTCAACTAGCACCT
AGA
>MK671158 FPV-BC0801/CHN/2017/G3
ATGAGTGATGGAGCAGTTCAACCAGACGGTGGTCAACCTGCTGTCAGAAATGAAAGAGCT
ACAGGATCTGGGAACGGGTCTGGAGGCGGGGGTGGTGGTGGTTCTGGGGGTGTGGGGATT
TCTACGGGTACTTTCAATAATCAGACGGAATTTAAATTTTTGGAAAACGGATGGGTGGAA
ATCACAGCAAACTCAAGCAGACTTGTACATTTAAATATGCCAGAAAGTGAAAATTATAAA
AGAGTAGTTGTAAATAATATGGATAAAACTGCAGTTAAAGGAAACATGGCTTTAGATGAT
ACTCATGTACAAATTGTAACACCTTGGTCATTGGTTGATGCAAATGCTTGGGGAGTTTGG
TTTAATCCAGGAGATTGGCAACTAATTGTTAATACTATGAGTGAGTTGCATTTAGTTAGT
TTTGAACAAGAAATTTTTAATGTTGTTTTAAAGACTGTTTCAGAATCTGCTACTCAACCA
CCAACTAAAGTTTATAATAATGATTTAACTGCATCATTGATGGTTGCATTAGATAGTAAT
AATACTATGCCATTTACTCCAGCAGCTATGAGATCTGAGACATTGGGTTTTTATCCATGG
AAACCAACCATACCAACTCCATGGAGATATTATTTTCAGTGGGATAGAACATTAATACCA
TCTCATACTGGAACTAGTGGCACACCAACAAATGTATATCATGGTACAGATCCAGATGAT
GTTCAATTTTATACTATTGAAAATTCTGTGCCAGTACACTTACTAAGAACAGGTGATGAA
TTTGCTACAGGAACATTTTTTTTTGATTGTAAACCATGTAGACTAACACATACATGGCAA
ACAAATAGAGCATTGGGCTTACCACCATTTCTAAATTCTTTGCCTCAATCTGAAGGAGCT
ACTAACTTTGGTGATATAGGAGTTCAACAAGATAAAAGACGTGGTGTAACTCAAATGGGA
AATACAGACTATATTACTGAAGCTACTATTATGAGACCAGCTGAGGTTGGTTATAGTGCA
CCATATTACTCTTTTGAAGCATCTACACAAGGACCATTTAAAACACCTATTGCAGCAGGA
CGGGGGGGAGCGCAAACAGATGAAAACCAAGCAGCAGATGGTGATCCAAGATATGCATTT
GGTAGACAACATGGTCAAAAAACTACTACAACAGGAGAAACACCCGAGAGATTTACATAT
ATAGCACATCAAGATACAGGAAGATATCCAGAAGGAGATTGGATTCAAAATATTAACTTT
AACCTTCCTGTAACAAATGATAATGTATTGCTACCAACAGATCCAATTGGAGGTAAAACA
GGAATTAACTATACTAATATATTTAATACTTATGGTCCTTTAACTGCATTAAATAATGTA
CCACCAGTTTATCCAAATGGTCAAATTTGGGATAAAGAATTTGATACTGACTTAAAACCA
AGACTTCATGTAAATGCACCATTTGTTTGTCAAAATAATTGTCCTGGTCAATTATTTGTA
AAAGTTGCGCCTAATTTAACAAATGAATATGATCCTGATGCATCTGCTAATATGTCAAGA
ATTGTGACTTACTCAGATTTTTGGTGGAAAGGTAAATTAGTTTTTAAAGCTAAACTAAGA
GCATCTCATACTTGGAATCCAATTCAACAAATGAGTATTAATGTAGATAACCAATTTAAC
TATGTACCAAATAATATTGGAGCTATGAAAATTGTATATGAAAAATCTCAACTAGCACCT
AGA
>MK671159 FPV-CC0308/CHN/2017/G2
ATGAGTGATGGAGCAGTTCAACCAGACGGTGGTCAACCTGCTGTCAGAAATGAAAGAGCT
ACAGGATCTGGGAACGGGTCTGGAGGCGGGGGTGGTGGTGGTTCTGGGGGTGTGGGGATT
TCTACGGGTACTTTCAATAATCAGACGGAATTTAAATTTTTGGAAAACGGATGGGTGGAA
ATCACAGCAAACTCAAGCAGACTTGTACATTTAAATATGCCAGAAAGTGAAAATTATAAA
AGAGTAGTTGTAAATAATATGGATAAAACTTCAGTTAAAGGAAACATGGCTTTAGATGAT
ACTCATGTACAAATTGTAACACCTTGGTCATTGGTTGATGCAAATGCTTGGGGAGTTTGG
TTTAATCCAGGAGATTGGCAACTAATTGTTAATACTATGAGTGAGTTGCATTTAGTTAGT
TTTGAACAAGAAATTTTTAATGTTGTTTTAAAGACTGTTTCAGAATCTGCTACTCAGCCA
CCAACTAAAGTTTATAATAATGATTTAACTGCATCATTGATGGTTGCATTAGATAGTAAT
AATACTATGCCATTTACTCCAGCAGCTATGAGATCTGAGACATTGGGTTTTTATCCATGG
AAACCAACCATACCAACTCCATGGAGATATTATTTTCAATGGGATAGAACATTAATACCA
TCTCATACTGGAACTAGTGGCACACCAACAAATGTATATCATGGTACAGATCCAGATGAT
GTTCAATTTTATACTATTGAAAATTCTGTGCCAGTACACTTACTAAGAACAGGTGATGAA
TTTGCTACAGGAACATTTTTTTTTGATTGTAAACCATGTAGACTAACACATACATGGCAA
ACAAATAGAGCATTGGGCTTACCACCATTTTTAAATTCTTTGCCTCAATCTGAAGGAGCT
ACTAACTTTGGTGATATAGGAGTTCAACAAGATAAAAGACGTGGTGTAACTCAAATGGGA
AATGCAGACTATATTACTGAAGCTACTATTATGAGACCAGCTGAGGTTGGTTATAGTGCA
CCATATTATTCTTTTGAAGCGTCTACACAAGGGCCATTTAAAACACCTATTGCAGCAGGA
CGGGGGGGAGCGCAAACAGATGAAAATCAGGCAGCAGATGGTGATCCAAGATATGCATTT
GGTAGACAACATGGTCAAAAAACTACTACAACAGGAGAAACACCTGAGAGATTTACATAT
ATAGCACATCAAGATACAGGAAGATATCCAGAAGGAGATTGGATTCAAAATATTAACTTT
AACCTTCCTGTAACAAATGATAATGTATTGCTACCAACAGATCCAATTGGAGGTAAAACA
GGAATTAACTATACTAATATATTTAATACTTATGGTCCTTTAACTGCATTAAATAATGTA
CCACCAGTTTATCCAAATGGTCAAATTTGGGATAAAGAATTTGATACTGACTTAAAACCA
AGACTTCATGTAAATGCACCATTTGTTTGTCAAAATAATTGTCCTGGTCAATTATTTGTA
AAAGTTGCGCCTAATTTAACAAATGAATATGATCCTGATGCATCTGCTAATATGTCAAGA
ATTGTAACTTATTCAGATTTTTGGTGGAAAGGTAAATTAGTATTTAAAGCTAAACTAAGA
GCATCTCATACTTGGAATCCAATTCAACAAATGAGTATTAATGTAGATAACCAATTTAAC
TATGTACCAAATAATATTGGAGCTATGAAAATTGTATATGAAAAATCTCAACTAGCACCT
AGA
>MK671160 FPV-DD0501/CHN/2017/G3
ATGAGTGATGGAGCAGTTCAACCAGACGGTGGTCAACCTGCTGTCAGAAATGAAAGAGCT
ACAGGATCTGGGAACGGGTCTGGAGGCGGGGGTGGTGGTGGTTCTGGGGGTGTGGGGATT
TCTACGGGTACTTTCAATAATCAGACGGAATTTAAATTTTTGGAAAACGGATGGGTGGAA
ATCACAGCAAACTCAAGCAGACTTGTACATTTAAATATGCCAGAAAGTGAAAATTATAAA
AGAGTAGTTGTAAATAATATGGATAAAACTGCAGTTAAAGGAAACATGGCTTTAGATGAT
ACTCATGTACAAATTGTAACACCTTGGTCATTGGTTGATGCAAATGCTTGGGGAGTTTGG
TTTAATCCAGGAGATTGGCAACTAATTGTTAATACTATGAGTGAGTTGCATTTAGTTAGT
TTTGAACAAGAAATTTTTAATGTTGTTTTAAAGACTGTTTCAGAATCTGCTACTCAGCCA
CCAACTAAAGTTTATAATAATGATTTAACTGCATCATTGATGGTTGCATTAGATAGTAAT
AATACTATGCCATTTACTCCAGCAGCTATGAGATCTGAGACATTGGGTTTTTATCCATGG
AAACCAACCATACCAACTCCATGGAGATATTATTTTCAATGGGATAGAACATTAATACCA
TCTCATACTGGAACTAGTGGCACACCAACAAATGTATATCATGGTACAGATCCAGATGAT
GTTCAATTTTATACTATTGAAAATTCTGTGCCAGTACACTTACTAAGAACAGGTGATGAA
TTTGCTACAGGAACATTTTTTTTTGATTGTAAACCATGTAGACTAACACATACATGGCAA
ACAAATAGAGCATTGGGCTTACCACCATTTCTAAATTCTTTGCCTCAATCTGAAGGAGCT
ACTAACTTTGGTGATATAGGAGTTCAACAAGATAAAAGACGTGGTGTAACTCAAATGGGA
AATACAGACTATATTACTGAAGCTACTATTATGAGACCAGCTGAGGTTGGTTATAGTGCA
CCATATTATTCTTTTGAAGCATCTACACAAGGGCCATTTAAAACACCTATTGCAGCAGGA
CGGGGGGGAGCGCAAACAGATGAAAACCAAGCAGCAGATGGTGATCCAAGATATGCATTT
GGTAGACAACATGGTCAAAAAACTACTACAACAGGAGAAACACCCGAGAGATTTACATAT
ATAGCACATCAAGATACAGGAAGATATCCAGAAGGAGATTGGATTCAAAATATTAACTTT
AACCTTCCTGTAACAAATGATAATGTATTGCTACCAACAGATCCAATTGGAGGTAAAACA
GGAATTAACTATACTAATATATTTAATACTTATGGTCCTTTAACTGCATTAAATAATGTA
CCACCAGTTTATCCAAATGGTCAAATTTGGGATAAAGAATTTGATACTGACTTAAAACCA
AGACTTCATGTAAATGCACCATTTGTTTGTCAAAATAATTGTCCTGGTCAATTATTTGTA
AAAGTTGCGCCTAATTTAACAAATGAATATGATCCTGATGCATCTGCTAATATGTCAAGA
ATTGTAACTTACTCAGATTTTTGGTGGAAAGGTAAATTAGTATTTAAAGCTAAACTAAGA
GCATCTCATACTTGGAATCCAATTCAACAAATGAGTATTAATGTAGATAACCAATTTAAC
TATGTACCAAATAATATTGGAGCTATGAAAATTGTATATGAAAAATCTCAACTAGCACCT
AGA
>MK671161 FPV-DD0902/CHN/2017/G3
ATGAGTGATGGAGCAGTTCAACCAGACGGTGTTCAACCTGCTGTCAGAAATGAAAGAGCT
ACAGGATCTGGCAACGGGTCTGGAGGCGGGGGTGGTGGTGGTTCTGGGGGTGTGGGGATT
TCTACGGGTACTTTCAATAATCAGACGGAATTTAAATTTTTGGAAAACGGATGGGTGGAA
ATCACAGCAAACTCAAGCAGACTTGTACATTTAAATATGCCAGAAAGTGAAAATTATAAA
AGAGTAGTTGTAAATAATATGGATAAAACTGCAGTTAAAGGAAACATGGCTTTAGATGAT
ACTCATGTACAAATTGTAACACCTTGGTCATTGGTTGATGCAAATGCTTGGGGAGTTTGG
TTTAATCCAGGAGATTGGCAACTAATTGTTAATACTATGAGTGAGTTGCATTTAGTTAGT
TTTGAACAAGAAATTTTTAATGTTGTTTTAAAGACTGTTTCAGAATCTGCTACTCAGCCA
CCAACTAAAGTCTATAATAATGATTTAACTGCATCATTGATGGTTGCATTAGATAGTAAT
AATACTATGCCATTTACTCCAGCAGCTATGAGATCTGAAACATTAGGTTTTTATCCATGG
AAACCAACCATACCAACTCCATGGAGATATTATTTTCAATGGGATAGAACATTAATACCA
TCTCATACTGGAACTAGTGGCACACCAACAAATGTATATCATGGTACAGATCCAGATGAT
GTTCAATTTTATACTATTGAAAATTCTGTGCCAGTACACTTACTAAGAACAGGTGATGAA
TTTGCTACAGGAACATTTTTTTTTGATTGTAAACCATGTAGACTAACACATACATGGCAA
ACAAATAGAGCATTGGGCTTACCACCATTTCTAAATTCTTTGCCTCAATCTGAAGGAGCT
ACTAACTTTGGTGATATAGGAGTTCAACAAGATAAAAGACGTGGTGTAACTCAAATGGGA
AATACAGACTATATTACTGAAGCTACTATTATGAGACCAGCTGAGGTTGGTTATAGTGCA
CCATATTATTCTTTTGAAGCGTCTACACAAGGGCCATTTAAAACACCTATTGCAGCAGGA
CGGGGGGGAGCGCAAACAGATGAAAATCAAGCAGCAGATGGTGATCCAAGATATGCATTT
GGTAGACAACATGGTCAAAAAACTACTACAACAGGAGAAACACCCGAGAGATTTACATAT
ATAGCACATCAAGATACAGGAAGATATCCAGAAGGAGATTGGATTCAAAATATTAACTTT
AACCTTCCTGTAACAAATGATAATGTATTGCTACCAACAGATCCAATTGGAGGTAAAACA
GGAATTAACTATACTAATATATTTAATACTTATGGTCCTTTAACTGCATTAAATAATGTA
CCACCAGTTTATCCAAATGGTCAAATTTGGGATAAAGAATTTGATACTGACTTAAAACCA
AGACTTCATGTAAATGCACCATTTGTTTGTCAAAATAATTGTCCTGGTCAATTATTTGTA
AAAGTTGCGCCTAATTTAACAAATGAATATGATCCTGATGCATCTGCTAATATGTCAAGA
ATTGTAACTTACTCAGATTTTTGGTGGAAAGGTAAATTAGTTTTTAAAGCTAAACTAAGA
GCATCTCATACTTGGAATCCAATTCAACAAATGAGTATTAATGTAGATAACCAATTTAAC
TATGTACCAAATAATATTGGAGCTATGAAAATTGTATATGAAAAATCTCAACTAGCACCT
AGA
>MK671162 FPV-HRB0505/CHN/2017/G3
ATGAGTGATGGAGCAGTTCAACCAGACGGTGGTCAACCTGCTGTCAGAAATGAAAGAGCT
ACAGGATCTGGGAACGGGTCTGGAGGCGGGGGTGGTGGTGGTTCTGGGGGTGTGGGGATT
TCTACGGGTACTTTCAATAATCAGACGGAATTTAAATTTTTGGAAAACGGATGGGTGGAA
ATCACAGCAAACTCAAGCAGACTTGTACATTTAAATATGCCAGAAAGTGAAAATTATAAA
AGAGTAGTTGTAAATAATATGGATAAAACTGCAGTTAAAGGAAACATGGCTTTAGATGAT
ACTCATGTACAAATTGTAACACCTTGGTCATTGGTTGATGCAAATGCTTGGGGAGTTTGG
TTTAATCCAGGAGATTGGCAACTAATTGTTAATACTATGAGTGAGTTGCATTTAGTTAGT
TTTGAACAAGAAATTTTTAATGTTGTTTTAAAGACTGTTTCAGAATCTGCTACTCAACCA
CCAACTAAAGTTTATAATAATGATTTAACTGCATCATTGATGGTTGCATTAGATAGTAAT
AATACTATGCCATTTACTCCAGCAGCTATGAGATCTGAGACATTGGGTTTTTATCCATGG
AAACCAACCATACCAACTCCATGGAGATATTATTTTCAATGGGATAGAACATTAATACCA
TCTCATACTGGAACTAGTGGCACACCAACAAATGTATATCATGGTACAGATCCAGATGAT
GTTCAATTTTATACTATTGAAAATTCTGTGCCAGTACACTTACTAAGAACAGGTGATGAA
TTTGCTACAGGAACATTTTTTTTTGATTGTAAACCATGTAGACTAACACATACATGGCAA
ACAAATAGAGCATTGGGCTTACCACCATTTCTAAATTCTTTGCCTCAATCTGAAGGAGCT
ACTAACTTTGGTGATATAGGAGTTCAACAAGATAAAAGACGTGGTGTAACTCAAATGGGA
AATACAGACTATATTACTGAAGCTACTATTATGAGACCAGCTGAGGTTGGTTATAGTGCA
CCATATTACTCTTTTGAAGCATCTACACAAGGACCATTTAAAACACCTATTGCAGCAGGA
CGGGGGGGAGCGCAAACAGATGAAAACCAAGCAGCAGATGGTGATCCAAGATATGCATTT
GGTAGACAACATGGTCAAAAAACTACTACAACAGGAGAAACACCCGAGAGATTTACATAT
ATAGCACATCAAGATACAGGAAGATATCCAGAAGGAGATTGGATTCAAAATATTAACTTT
AACCTTCCTGTAACAAATGATAATGTATTGCTACCAACAGATCCAATTGGAGGTAAAACA
GGAATTAACTATACTAATATATTTAATACTTATGGTCCTTTAACTGCATTAAATAATGTA
CCACCAGTTTATCCAAATGGTCAAATTTGGGATAAAGAATTTGATACTGACTTAAAACCA
AGACTTCATGTAAATGCACCATTTGTTTGTCAAAATAATTGTCCTGGTCAATTATTTGTA
AAAGTTGCGCCTAATTTAACAAATGAATATGATCCTGATGCATCTGCTAATATGTCAAGA
ATTGTGACTTACTCAGATTTTTGGTGGAAAGGTAAATTAGTTTTTAAAGCTAAACTAAGA
GCATCTCATACTTGGAATCCAATTCAACAAATGAGTATTAATGTAGATAACCAATTTAAC
TATGTACCAAATAATATTGGAGCTATGAAAATTGTATATGAAAAATCTCAACTAGCACCT
AGA
>MK671163 FPV-HRB1001/CHN/2017/G3
ATGAGTGATGGAGCAGTTCAACCAGACGGTGGTCAACCTGCTGTCAGAAATGAAAGAGCT
ACAGGATCTGGGAACGGGTCTGGAGGCGGGGGTGGTGGTGGTTCTGGGGGTGTGGGGATT
TCTACGGGTACTTTCAATAATCAGACGGAATTTAAATTTTTGGAAAACGGATGGGTGGAA
ATCACAGCAAACTCAAGCAGACTTGTACATTTAAATATGCCAGAAAGTGAAAATTATAAA
AGAGTAGTTGTAAATAATATGGATAAAACTGCAGTTAAAGGAAACATGGCTTTAGATGAT
ACTCATGTACAAATTGTAACACCTTGGTCATTGGTTGATGCAAATGCTTGGGGAGTTTGG
TTTAATCCAGGAGATTGGCAACTAATTGTTAATACTATGAGTGAGTTGCATTTAGTTAGT
TTTGAACAAGAAATTTTTAATGTTGTTTTAAAGACTGTTTCAGAATCTGCTACTCAACCA
CCAACTAAAGTTTATAATAATGATTTAACTGCATCATTGATGGTTGCATTAGATAGTAAT
AATACTATGCCATTTACTCCAGCAGCTATGAGATCTGAGACATTGGGTTTTTATCCATGG
AAACCAACCATACCAACTCCATGGAGATATTATTTTCAGTGGGATAGAACATTAATACCA
TCTCATACTGGAACTAGTGGCACACCAACAAATGTATATCATGGTACAGATCCAGATGAT
GTTCAATTTTATACTATTGAAAATTCTGTGCCAGTACACTTACTAAGAACAGGTGATGAA
TTTGCTACAGGAACATTTTTTTTTGATTGTAAACCATGTAGACTAACACATACATGGCAA
ACAAATAGAGCATTGGGCTTACCACCATTTCTAAATTCTTTGCCTCAATCTGAAGGAGCT
ACTAACTTTGGTGATATAGGAGTTCAACAAGATAAAAGACGTGGTGTAACTCAAATGGGA
AATACAGACTATATTACTGAAGCTACTATTATGAGACCAGCTGAGGTTGGTTATAGTGCA
CCATATTACTCTTTTGAAGCGTCTACACAAGGACCATTTAAAACACCTATTGCAGCAGGA
CGGGGGGGAGCGCAAACAGATGAAAACCAAGCAGCAGATGGTGATCCAAGATATGCATTT
GGTAGACAACATGGTCAAAAAACTACTACAACAGGAGAAACACCCGAGAGATTTACATAT
ATAGCACATCAAGATACAGGAAGATATCCAGAAGGAGATTGGATTCAAAATATTAACTTT
AACCTTCCTGTAACAAATGATAATGTATTGCTACCAACAGATCCAATTGGAGGTAAAACA
GGAATTAACTATACTAATATATTTAATACTTATGGTCCTTTAACTGCATTAAATAATGTA
CCACCAGTTTATCCAAATGGTCAAATTTGGGATAAAGAATTTGATACTGACTTAAAACCA
AGACTTCATGTAAATGCACCATTTGTTTGTCAAAATAATTGTCCTGGTCAATTATTTGTA
AAAGTTGCGCCTAATTTAACAAATGAATATGATCCTGATGCATCTGCTAATATGTCAAGA
ATTGTGACTTACTCAGATTTTTGGTGGAAAGGTAAATTAGTTTTTAAAGCTAAACTAAGA
GCATCTCATACTTGGAATCCAATTCAACAAATGAGTATTAATGTAGATAACCAATTTAAC
TATGTACCAAATAATATTGGAGCTATGAAAATTGTATATGAAAAATCTCAACTAGCACCT
AGA
>MK671164 FPV-JL0704/CHN/2017/G3
ATGAGTGATGGAGCAGTTCAACCAGACGGTGGTCAACCTGCTGTCAGAAATGAAAGAGCT
ACAGGATCTGGGAACGGGTCTGGAGGCGGGGGTGGTGGTGGTTCTGGGGGTGTGGGGATT
TCTACGGGTACTTTCAATAATCAGACGGAATTTAAATTTTTGGAAAACGGATGGGTGGAA
ATCACAGCAAACTCAAGCAGACTTGTACATTTAAATATGCCAGAAAGTGAAAATTATAAA
AGAGTAGTTGTAAATAATATGGATAAAACTTCAGTTAAAGGAAACATGGCTTTAGATGAT
ACTCATGTACAAATTGTAACACCTTGGTCATTGGTTGATGCAAATGCTTGGGGAGTTTGG
TTTAATCCAGGAGATTGGCAACTAATTGTTAATACTATGAGTGAGTTGCATTTAGTTAGT
TTTGAACAAGAAATTTTTAATGTTGTTTTAAAGACTGTTTCAGAATCTGCTACTCAACCA
CCAACTAAAGTTTATAATAATGATTTAACTGCATCATTGATGGTTGCATTAGATAGTAAT
AATACTATGCCATTTACTCCAGCAGCTATGAGATCTGAAACATTGGGTTTTTATCCATGG
AAACCAACCATACCAACTCCATGGAGATATTATTTTCAATGGGATAGAACATTAATACCA
TCTCATACTGGAACTAGTGGCACACCAACAAATGTATATCATGGTACAGATCCAGATGAT
GTTCAATTTTATACTATTGAAAATTCTGTGCCAGTACACTTACTAAGAACAGGTGATGAA
TTTGCTACAGGAACATTTTTTTTTGATTGTAAACCATGTAGACTAACACATACATGGCAA
ACAAATAGAGCATTGGGCTTACCACCATTTCTAAATTCTTTGCCTCAATCTGAAGGAGCT
ACTAACTTTGGTGATATAGGAGTTCAACAAGATAAAAGACGTGGTGTAACTCAAATGGGA
AATGCAGACTATATTACTGAAGCTACTATTATGAGACCAGCTGAGGTTGGTTATAGTGCA
CCATATTATTCTTTTGAAGCATCTACACAAGGACCATTTAAAACACCTATTGCAGCAGGA
CGGGGGGGAGCGCAAACAGATGAAAACCAAGCAGCAGATGGTGATCCAAGATATGCATTT
GGTAGACAACATGGTCAAAAAACTACTACAACAGGAGAAACACCCGAGAGATTTACATAT
ATAGCACATCAAGATACAGGAAGATATCCAGAAGGAGATTGGATTCAAAATATTAACTTT
AACCTTCCTGTAACAAATGATAATGTATTGCTACCAACAGATCCAATTGGAGGTAAAACA
GGAATTAACTATACTAATATATTTAATACTTATGGTCCTTTAACTGCATTAAATAATGTA
CCACCAGTTTATCCAAATGGTCAAATTTGGGATAAAGAATTTGATACTGACTTAAAACCA
AGACTTCATGTAAATGCACCATTTGTTTGTCAAAATAATTGTCCTGGTCAATTATTTGTA
AAAGTTGCGCCTAATTTAACAAATGAATATGATCCTGATGCATCTGCTAATATGTCAAGA
ATTGTGACTTACTCAGATTTTTGGTGGAAAGGTAAATTAGTTTTTAAAGCTAAACTAAGA
GCATCTCATACTTGGAATCCAATTCAACAAATGAGTATTAATGTAGATAACCAATTTAAC
TATGTACCAAATAATATTGGAGCTATGAAAATTGTATATGAAAAATCTCAACTAGCACCT
AGA
>MK671165 FPV-JLSY0701/CHN/2017/G3
ATGAGTGATGGAGCAGTTCAACCAGACGGTGGTCAACCTGCTGTCAGAAATGAAAGAGCT
ACAGGATCTGGGAACGGGTCTGGAGGCGGGGGTGGTGGTGGTTCTGGGGGTGTGGGGATT
TCTACGGGTACTTTCAATAATCAGACGGAATTTAAATTTTTGGAAAACGGATGGGTGGAA
ATCACAGCAAACTCAAGCAGACTTGTACATTTAAATATGCCAGAAAGTGAAAATTATAAA
AGAGTAGTTGTAAATAATATGGATAAAACTGCAGTTAAAGGAAACATGGCTTTAGATGAT
ACTCATGTACAAATTGTAACACCTTGGTCATTGGTTGATGCAAATGCTTGGGGAGTTTGG
TTTAATCCAGGAGATTGGCAACTAATTGTTAATACTATGAGTGAGTTGCATTTAGTTAGT
TTTGAACAAGAAATTTTTAATGTTGTTTTAAAGACTGTTTCAGAATCTGCTACTCAACCA
CCAACTAAAGTTTATAATAATGATTTAACTGCATCATTGATGGTTGCATTAGATAGTAAT
AATACTATGCCATTTACTCCAGCAGCTATGAGATCTGAGACATTAGGTTTTTATCCATGG
AAACCAACCATACCAACTCCATGGAGATATTATTTTCAATGGGATAGAACATTAATACCA
TCTCATACTGGAACTAGTGGCACACCAACAAATGTATATCATGGTACAGATCCAGATGAT
GTTCAATTTTATACTATTGAAAATTCTGTGCCAGTACACTTACTAAGAACAGGTGATGAA
TTTGCTACAGGAACATTTTTTTTTGATTGTAAACCATGTAGACTAACACATACATGGCAA
ACAAATAGAGCATTGGGCTTACCACCATTTCTAAATTCTTTGCCTCAATCTGAAGGAGCT
ACTAACTTTGGTGATATAGGAGTTCAACAAGATAAAAGACGTGGTGTAACTCAAATGGGA
AATACAGACTATATTACTGAAGCTACTATTATGAGACCAGCTGAGGTTGGTTATAGTGCA
CCATATTATTCTTTTGAAGCATCTACACAAGGGCCATTTAAAACACCTATTGCAGCAGGA
CGGGGGGGAGCGCAAACAGATGAAAATCAAGCAGCAGATGGTGATCCAAGATATGCATTT
GGTAGACAACATGGTCAAAAAACTACTACAACAGGAGAAACACCCGAGAGATTTACATAT
ATAGCACATCAAGATACAGGAAGATATCCAGAAGGAGATTGGATTCAAAATATTAACTTT
AACCTTCCTGTAACAAATGATAATGTATTGCTACCAACAGATCCAATTGGAGGTAAAACA
GGAATTAACTATACTAATATATTTAATACTTATGGTCCTTTAACTGCATTAAATAATGTA
CCACCAGTTTATCCAAATGGTCAAATTTGGGATAAAGAATTTGATACTGACTTAAAACCA
AGACTTCATGTAAATGCACCATTTGTTTGTCAAAATAATTGTCCTGGTCAATTATTTGTA
AAAGTTGCGCCTAATTTAACAAATGAATATGATCCTGATGCATCTGCTAATATGTCAAGA
ATTGTAACTTACTCAGATTTTTGGTGGAAAGGTAAATTAGTTTTTAAAGCTAAACTAAGA
GCATCTCATACTTGGAATCCAATTCAACAAATGAGTATTAATGTAGATAACCAATTTAAC
TATGTACCAAATAATATTGGAGCTATGAAAATTGTATATGAAAAATCTCAACTAGCACCT
AGA
>MK671166 FPV-JLSY0901/CHN/2017/G3
ATGAGTGATGGAGCAGTTCAACCAGACGGTGGTCAACCTGCTGTCAGAAATGAAAGAGCT
ACAGGATCTGGCAACGGGTCTGGAGGCGGGGGTGGTGGTGGTTCTGGGGGTGTGGGGATT
TCTACGGGTACTTTCAATAATCAGACGGAATTTAAATTTTTGGAAAACGGATGGGTGGAA
ATCACAGCAAACTCAAGCAGACTTGTACATTTAAATATGCCAGAAAGTGAAAATTATAAA
AGAGTAGTTGTAAATAATATGGATAAAACTGCAGTTAAAGGAAACATGGCTTTAGATGAT
ACTCATGTACAAATTGTAACACCTTGGTCATTGGTTGATGCAAATGCTTGGGGAGTTTGG
TTTAATCCAGGAGATTGGCAACTAATTGTTAATACTATGAGTGAGTTGCATTTAGTTAGT
TTTGAACAAGAAATTTTTAATGTTGTTTTAAAGACTGTTTCAGAATCTGCTACTCAACCA
CCAACTAAAGTCTATAATAATGATTTAACTGCATCATTGATGGTTGCATTAGATAGTAAT
AATACTATGCCATTTACTCCAGCAGCTATGAGATCTGAGACATTAGGTTTTTATCCATGG
AAACCAACCATACCAACTCCATGGAGATATTATTTTCAATGGGATAGAACATTAATACCA
TCTCATACTGGAACTAGTGGCACACCAACAAATGTATATCATGGTACAGATCCAGATGAT
GTTCAATTTTATACTATTGAAAATTCTGTGCCAGTGCACTTACTAAGAACAGGTGATGAA
TTTGCTACAGGAACATTTTTTTTTGATTGTAAACCATGTAGACTAACACATACATGGCAA
ACAAATAGAGCATTGGGCTTACCACCATTTCTAAATTCTTTGCCTCAATCTGAAGGAGCT
ACTAACTTTGGTGATATAGGAGTTCAACAAGATAAAAGACGTGGTGTAACTCAAATGGGA
AATACAGACTATATTACTGAAGCTACTATTATGAGACCAGCTGAGGTTGGTTATAGTGCA
CCATATTATTCTTTTGAAGCATCTACACAAGGGCCATTTAAAACACCTATTGCAGCAGGA
CGGGGGGGAGCGCAAACAGATGAAAATCAAGCAGCAGATGGTGATCCAAGATATGCATTT
GGTAGACAACATGGTCAAAAAACTACTACAACAGGAGAAACACCCGAGAGATTTACATAT
ATAGCACATCAAGATACAGGAAGATATCCAGAAGGAGATTGGATTCAAAATATTAACTTT
AACCTTCCTGTAACAAATGATAATGTATTGCTACCAACAGATCCAATTGGAGGTAAAACA
GGAATTAACTATACTAATATATTTAATACTTATGGTCCTTTAACTGCATTAAATAATGTA
CCACCAGTTTATCCAAATGGTCAAATTTGGGATAAAGAATTTGATACTGACTTAAAACCA
AGACTTCATGTAAATGCACCATTTGTTTGTCAAAATAATTGTCCTGGTCAATTATTTGTA
AAAGTTGCGCCTAATTTAACAAATGAATATGATCCTGATGCATCTGCTAATATGTCAAGA
ATTGTAACTTACTCAGATTTTTGGTGGAAAGGTAAATTAGTTTTTAAAGCTAAACTAAGA
GCATCTCATACTTGGAATCCAATTCAACAAATGAGTATTAATGTAGATAACCAATTTAAC
TATGTACCAAATAATATTGGAGCTATGAAAATTGTATATGAAAAATCTCAACTAGCACCT
AGA
>MK671167 FPV-SP0503/CHN/2017/G2
ATGAGTGATGGAGCAGTTCAACCAGACGGTGGTCAACCTGCTGTCAGAAATGAAAGAGCT
ACAGGATCTGGGAACGGGTCTGGAGGCGGGGGTGGTGGTGGTTCTGGGGGTGTGGGGATT
TCTACGGGTACTTTCAATAATCAGACGGAATTTAAATTTTTGGAAAACGGATGGGTGGAA
ATCACAGCAAACTCAAGCAGACTTGTACATTTAAATATGCCAGAAAGTGAAAATTATAAA
AGAGTAGTTGTAAATAATATGGATAAAACTGCAGTTAAAGGAAACATGGCTTTAGATGAT
ACTCATGTACAAATTGTAACACCTTGGTCATTGGTTGATGCAAATGCTTGGGGAGTTTGG
TTTAATCCAGGAGATTGGCAACTAATTGTTAATACTATGAGTGAGTTGCATTTAGTTAGT
TTTGAACAAGAAATTTTTAATGTTGTTTTAAAGACTGTTTCAGAATCTGCTACTCAGCCA
CCAACTAAAGTTTATAATAATGATTTAACTGCATCATTGATGGTTGCATTAGATAGTAAT
AATACTATGCCATTTACTCCAGCAGCTATGAGATCTGAGACATTGGGTTTTTATCCATGG
AAACCAACCATACCAACTCCATGGAGATATTATTTTCAATGGGATAGAACATTAATACCA
TCTCATACTGGAACTAGTGGCACACCAACAAATGTATATCATGGTACAGATCCAGATGAT
GTTCAATTTTATACTATTGAAAATTCTGTGCCAGTACACTTACTAAGAACAGGTGATGAA
TTTGCTACAGGAACATTTTTTTTTGATTGTAAACCATGTAGACTAACACATACATGGCAA
ACAAATAGAGCATTGGGCTTACCACCATTTCTAAATTCTTTGCCTCAATCTGAAGGAGCT
ACTAACTTTGGTGATATAGGAGTTCAACAAGATAAAAGACGTGGTGTAACTCAAATGGGA
AATACAGACTATATTACTGAAGCTACTATTATGAGACCAGCTGAGGTTGGTTATAGTGCA
CCATATTATTCTTTTGAAGCGTCTACACAAGGGCCATTTAAAACACCTATTGCAGCAGGA
CGGGGGGGAGCGCAAACAGATGAAAATCAGGCAGCAGATGGTGATCCAAGATATGCATTT
GGTAGACAACATGGTCAAAAAACTACTACAACAGGAGAAACACCTGAGAGATTTACATAT
ATAGCACATCAAGATACAGGAAGATATCCAGAAGGAGATTGGATTCAAAATATTAACTTT
AACCTTCCTGTAACAAATGATAATGTATTGCTACCAACAGATCCAATTGGAGGTAAAACA
GGAATTAACTATACTAATATATTTAATACTTATGGTCCTTTAACTGCATTAAATAATGTA
CCACCAGTTTATCCAAATGGTCAAATTTGGGATAAAGAATTTGATACTGACTTAAAACCA
AGACTTCATGTAAATGCACCATTTGTTTGTCAAAATAATTGTCCTGGTCAATTATTTGTA
AAAGTTGCGCCTAATTTAACAAATGAATATGATCCTGATGCATCTGCTAATATGTCAAGA
ATTGTAACTTACTCAGATTTTTGGTGGAAAGGTAAATTAGTATTTAAAGCTAAACTAAGA
GCATCTCATACTTGGAATCCAATTCAACAAATGAGTATTAATGTAGATAACCAATTTAAC
TATGTACCAAATAATATTGGAGCTATGAAAATTGTATATGAAAAATCTCAACTAGCACCT
AGA
>MK671168 FPV-SY0302/CHN/2017/G3
ATGAGTGATGGAGCAGTTCAACCAGACGGTGGTCAACCTGCTGTCAGAAATGAAAGAGCT
ACAGGATCTGGGAACGGGTCTGGAGGCGGGGGTGGTGGTGGTTCTGGGGGTGTGGGGATT
TCTACGGGTACTTTCAATAATCAGACGGAATTTAAATTTTTGGAAAACGGATGGGTGGAA
ATCACAGCAAACTCAAGCAGACTTGTACATTTAAATATGCCAGAAAGTGAAAATTATAAA
AGAGTAGTTGTAAATAATATGGATAAAACTGCAGTTAAAGGAAACATGGCTTTAGATGAT
ACTCATGTACAAATTGTAACACCTTGGTCATTGGTTGATGCAAATGCTTGGGGAGTTTGG
TTTAATCCAGGAGATTGGCAACTAATTGTTAATACTATGAGTGAGTTGCATTTAGTTAGT
TTTGAACAAGAAATTTTTAATGTTGTTTTAAAGACTGTTTCAGAATCTGCTACTCAACCA
CCAACTAAAGTCTATAATAATGATTTAACTGCATCATTGATGGTTGCATTAGATAGTAAT
AATACTATGCCATTTACTCCAGCAGCTATGAGATCTGAGACATTAGGTTTTTATCCATGG
AAACCAACCATACCAACTCCATGGAGATATTATTTTCAATGGGATAGAACATTAATACCA
TCTCATACTGGAACTAGTGGCACACCAACAAATGTATATCATGGTACAGATCCAGATGAT
GTTCAATTTTATACTATTGAAAATTCTGTGCCAGTGCACTTACTAAGAACAGGTGATGAA
TTTGCTACAGGAACATTTTTTTTTGATTGTAAACCATGTAGACTAACACATACATGGCAA
ACAAATAGAGCATTGGGCTTACCACCATTTCTAAATTCTTTGCCTCAATCTGAAGGAGCT
ACTAACTTTGGTGATATAGGAGTTCAACAAGATAAAAGACGTGGTGTAACTCAAATGGGA
AATACAGACTATATTACTGAAGCTACTATTATGAGACCAGCTGAGGTTGGTTATAGTGCA
CCATATTATTCTTTTGAAGCATCTACACAAGGACCATTTAAAACACCTATTGCAGCAGGA
CGGGGGGGAGCGCAAACAGATGAAAACCAAGCAGCAGATGGTGATCCAAGATATGCATTT
GGTAGACAACATGGTCAAAAAACTACTACAACAGGAGAAACACCCGAGAGATTTACATAT
ATAGCACATCAAGATACAGGAAGATATCCAGAAGGAGATTGGATTCAAAATATTAACTTT
AACCTTCCTGTAACAAATGATAATGTATTGCTACCAACAGATCCAATTGGAGGTAAAACA
GGAATTAACTATACTAATATATTTAATACTTATGGTCCTTTAACTGCATTAAATAATGTA
CCACCAGTTTATCCAAATGGTCAAATTTGGGATAAAGAATTTGATACTGACTTAAAACCA
AGACTTCATGTAAATGCACCATTTGTTTGTCAAAATAATTGTCCTGGTCAATTATTTGTA
AAAGTTGCGCCTAATTTAACAAATGAATATGATCCTGATGCATCTGCTAATATGTCAAGA
ATTGTAACTTACTCAGATTTTTGGTGGAAAGGTAAATTAGTTTTTAAAGCTAAACTAAGA
GCATCTCATACTTGGAATCCAATTCAACAAATGAGTATTAATGTAGATAACCAATTTAAC
TATGTACCAAATAATATTGGAGCTATGAAAATTGTATATGAAAAATCTCAACTAGCACCT
AGA
>MK671169 FPV-SY0402/CHN/2017/G1
ATGAGTGATGGAGCAGTTCAACCAGACGGTGGTCAACCTGCTGTCAGAAATGAAAGAGCT
ACAGGATCTGGGAACGGGTCTGGAGGCGGGGGTGGTGGTGGTTCTGGGGGTGTGGGGATT
TCTACGGGTACTTTCAATAATCAGACGGAATTTAAATTTTTGGAAAACGGGTGGGTGGAA
ATCACAGCAAACTCAAGCAGACTTGTACATTTAAATATGCCAGAAAGTGAAAATTATAAA
AGAGTAGTTGTAAATAATATGGATAAAACTTCAGTTAAAGGAAACATGGCTTTAGATGAT
ACTCATGTACAAATTGTAACACCTTGGTCATTGGTTGATGCAAATGCTTGGGGAGTTTGG
TTTAATCCAGGAGATTGGCAACTAATTGTTAATACTATGAGTGAGTTGCATTTAGTTAGT
TTTGAACAAGAAATTTTTAATGTTGTTTTAAAGACTGTTTCAGAATCTGCTACTCAGCCA
CCAACTAAAGTTTATAATAATGATTTAACTGCATCATTGATGGTTGCATTAGATAGTAAT
AATACTATGCCATTTACTCCAGCAGCTATGAGATCTGAGACATTGGGTTTTTATCCATGG
AAACCAACCATACCAACTCCATGGAGATATTATTTTCAATGGGATAGAACATTAATACCA
TCTCATACTGGAACTAGTGGCACACCAACAAATGTCTATCATGGTACAGATCCAGATGAT
GTTCAATTTTATACCATTGAAAATTCTGTACCAGTACACTTACTAAGAACAGGTGATGAA
TTTGCTACAGGAACATTTTTTTTTGATTGTAAACCATGTAGACTAACACATACATGGCAA
ACAAATAGAGCATTGGGCTTACCACCATTTTTAAATTCTTTGCCTCAATCTGAAGGAGCT
ACTAACTTTGGTGATATAGGAGTTCAACAAGATAAAAGACGTGGTGTAACTCAAATGGGA
AATGCAGACTATATTACTGAAGCTACTATTATGAGACCAGCTGAGGTTGGTTATAGTGCA
CCATATTACTCTTTTGAAGCATCTACACAAGGGCCATTTAAAACACCTATTGCAGCAGGA
CGGGGGGGAGCGCAAACAGATGAAAATCAAGCAGCAGATGGTGATCCAAGATATGCATTT
GGTAGACAACATGGTCAAAAAACTACTACAACAGGAGAAACACCTGAGAGATTTACATAT
ATAGCACATCAAGATACAGGAAGATATCCAGAAGGAGATTGGATTCAAAATATTAACTTT
AACCTTCCTGTAACAAATGATAATGTATTGCTACCAACAGATCCAATTGGAGGTAAAACA
GGAATTAACTATACTAATATATTTAATACTTATGGTCCTTTAACTGCATTAAATAATGTA
CCACCAGTTTATCCAAATGGTCAAATTTGGGATAAAGAATTTGATACTGACTTAAAACCA
AGACTTCATGTAAATGCACCATTTGTTTGTCAAAATAATTGTCCTGGTCAATTATTTGTA
AAAGTTGCGCCTAATTTAACAAATGAATATGATCCTGATGCATCTGCTAATATGTCAAGA
ATTGTAACTTACTCAGATTTTTGGTGGAAAGGTAAATTAGTATTTAAAGCTAAACTAAGA
GCATCTCATACTTGGAATCCAATTCAACAAATGAGTATTAATGTAGATAACCAATTTAAC
TATGTACCAAATAATATTGGAGCTATGAAAATTGTATATGAAAAATCTCAACTAGCACCT
AGA
>MK671170 FPV-SY0503/CHN/2017/G3
ATGAGTGATGGAGCAGTTCAACCAGACGGTGGTCAACCTGCTGTCAGAAATGAAAGAGCT
ACAGGATCTGGGAACGGGTCTGGAGGCGGGGGTGGTGGTGGTTCTGGGGGTGTGGGGATT
TCTACGGGTACTTTCAATAATCAGACGGAATTTAAATTTTTGGAAAACGGATGGGTGGAA
ATCACAGCAAACTCAAGCAGACTTGTACATTTAAATATGCCAGAAAGTGAAAATTATAAA
AGAGTAGTTGTAAATAATATGGATAAAACTGCAGTTAAAGGAAACATGGCTTTAGATGAT
ACTCATGTACAAATTGTAACACCTTGGTCATTGGTTGATGCAAATGCTTGGGGAGTTTGG
TTTAATCCAGGAGATTGGCAACTAATTGTTAATACTATGAGTGAGTTGCATTTAGTTAGT
TTTGAACAAGAAATTTTTAATGTTGTTTTAAAGACTGTTTCAGAATCTGCTACTCAACCA
CCAACTAAAATTTATAATAATGATTTAACTGCATCATTGATGGTTGCATTAGATAGTAAT
AATACTATGCCATTTACTCCAGCAGCTATGAGATCTGAAACATTGGGTTTTTATCCATGG
AAACCAACCATACCAACTCCATGGAGATATTATTTTCAATGGGATAGAACATTAATACCA
TCTCATACTGGAACTAGTGGCACACCAACAAATGTATATCATGGTACAGATCCAGATGAT
GTTCAATTTTATACTATTGAAAATTCTGTGCCAGTACACTTACTAAGAACAGGTGATGAA
TTTGCTACAGGAACATTTTTTTTTGATTGCAAACCATGTAGACTAACACATACATGGCAA
ACAAATAGAGCATTGGGCTTACCACCATTTCTAAATTCTTTGCCTCAATCTGAAGGAGCT
ACTAACTTTGGTGATATAGGAGTTCAACAAGATAAAAGACGTGGTGTAACTCAAATGGGA
AATACAGACTATATTACTGAAGCTACTATTATGAGACCAGCTGAGGTTGGTTATAGTGCA
CCATATTATTCTTTTGAAGCATCTACACAAGGGCCATTTAAAACACCTATTGCAGCAGGA
CGGGGGGGAGCGCAAACAGATGAAAATCAAGCAGCAGATGGTGATCCAAGATATGCATTT
GGTAGACAACATGGTCAAAAAACTACTACAACAGGAGAAACACCCGAGAGATTTACATAT
ATAGCACATCAAGATACAGGAAGATATCCAGAAGGAGATTGGATTCAAAATATTAACTTT
AACCTTCCTGTAACAAATGATAATGTATTGCTACCAACAGATCCAATTGGAGGTAAAACA
GGAATTAACTATACTAATATATTTAATACTTATGGTCCTTTAACTGCATTAAATAATGTA
CCACCAGTTTATCCAAATGGTCAAATTTGGGATAAAGAATTTGATACTGACTTAAAACCA
AGACTTCATGTAAATGCACCATTTGTTTGTCAAAATAATTGTCCTGGTCAATTATTTGTA
AAAGTTGCGCCTAATTTAACAAATGAATATGATCCTGATGCATCTGCTAATATGTCAAGA
ATTGTGACTTACTCAGATTTTTGGTGGAAAGGTAAATTAGTATTTAAAGCTAAACTAAGA
GCATCTCATACTTGGAATCCAATTCAACAAATGAGTATTAATGTAGATAACCAATTTAAC
TATGTACCAAATAATATTGGAGCTATGAAAATTGTATATGAAAAATCTCAACTAGCACCT
AGA
>MK671171 FPV-SY0902/CHN/2017/G3
ATGAGTGATGGAGCAGTTCAACCAGACGGTGGTCAACCTGCTGTCAGAAATGAAAGAGCT
ACAGGATCTGGGAACGGGTCTGGAGGCGGGGGTGGTGGTGGTTCTGGGGGTGTGGGGATT
TCTACGGGTACTTTCAATAATCAGACGGAATTTAAATTTTTGGAAAACGGATGGGTGGAA
ATCACAGCAAACTCAAGCAGACTTGTACATTTAAATATGCCAGAAAGTGAAAATTATAAA
AGAGTAGTTGTAAATAATATGGATAAAACTGCAGTTAAAGGAAACATGGCTTTAGATGAT
ACTCATGTACAAATTGTAACACCTTGGTCATTGGTTGATGCAAATGCTTGGGGAGTTTGG
TTTAATCCAGGAGATTGGCAACTAATTGTTAATACTATGAGTGAGTTGCATTTAGTTAGT
TTTGAACAAGAAATTTTTAATGTTGTTTTAAAGACTGTTTCAGAATCTGCTACTCAACCA
CCAACTAAAATTTATAATAATGATTTAACTGCATCATTGATGGTTGCATTAGATAGTAAT
AATACTATGCCATTTACTCCAGCAGCTATGAGATCTGAGACATTGGGTTTTTATCCATGG
AAACCAACCATACCAACTCCATGGAGATATTATTTTCAATGGGATAGAACATTAATACCA
TCTCATACTGGAACTAGTGGCACACCAACAAATGTATATCATGGTACAGATCCAGATGAT
GTTCAATTTTATACTATTGAAAATTCTGTGCCAGTACACTTACTAAGAACAGGTGATGAA
TTTGCTACAGGAACATTTTTTTTTGATTGCAAACCATGTAGACTAACACATACATGGCAA
ACAAATAGAGCATTGGGCTTACCACCATTTCTAAATTCTTTGCCTCAATCTGAAGGAGCT
ACTAACTTTGGTGATATAGGAGTTCAACAAGATAAAAGACGTGGTGTAACTCAAATGGGA
AATACAGACTATATTACTGAAGCTACTATTATGAGACCAGCTGAGGTTGGTTATAGTGCA
CCATATTATTCTTTTGAAGCATCTACACAAGGGCCATTTAAAACACCTATTGCAGCAGGA
CGGGGGGGAGCGCAAACAGATGAAAATCAAGCAGCAGATGGTGATCCAAGATATGCATTT
GGTAGACAACATGGTCAAAAAACTACTACAACAGGAGAAACACCCGAGAGATTTACATAT
ATAGCACATCAAGATACAGGAAGATATCCAGAAGGAGATTGGATTCAAAATATTAACTTT
AACCTTCCTGTAACAAATGATAATGTATTGCTACCAACAGATCCAATTGGAGGTAAAACA
GGAATTAACTATACTAATATATTTAATACTTATGGTCCTTTAACTGCATTAAATAATGTA
CCACCAGTTTATCCAAATGGTCAAATTTGGGATAAAGAATTTGATACTGACTTAAAACCA
AGACTTCATGTAAATGCACCATTTGTTTGTCAAAATAATTGTCCTGGTCAATTATTTGTA
AAAGTTGCGCCTAATTTAACAAATGAATATGATCCTGATGCATCTGCTAATATGTCAAGA
ATTGTGACTTACTCAGATTTTTGGTGGAAAGGTAAATTAGTATTTAAAGCTAAACTAAGA
GCATCTCATACTTGGAATCCAATTCAACAAATGAGTATTAATGTAGATAACCAATTTAAC
TATGTACCAAATAATATTGGAGCTATGAAAATTGTATATGAAAAATCTCAACTAGCACCT
AGA
>MF541123 FPV-JL01/CHN/2017/G2
ATGAGTGATGGAGCAGTTCAACCAGACGGTGGTCAACCTGCTGTCAGAAATGAAAGAGCT
ACAGGATCTGGGAACGGGTCTGGAGGCGGGGGTGGTGGTGGTTCTGGGGGTGTGGGGATT
TCTACGGGTACTTTCAATAATCAGACGGAATTTAAATTTTTGGAAAACGGATGGGTGGAA
ATCACAGCAAACTCAAGCAGACTTGTACATTTAAATATGCCAGAAAGTGAAAATTATAAA
AGAGTAGTTGTAAATAATATGGATAAAACTGCAGTTAAAGGAAACATGGCTTTAGATGAT
ACTCATGTACAAATTGTAACACCTTGGTCATTGGTTGATGCAAATGCTTGGGGAGTTTGG
TTTAATCCAGGAGATTGGCAACTAATTGTTAATACTATGAGTGAGTTGCATTTAGTTAGT
TTTGAACAAGAAATTTTTAATGTTGTTTTAAAGACTGTTTCAGAATCTGCTACTCAGCCA
CCAACTAAAGTTTATAATAATGATTTAACTGCATCATTGATGGTTGCATTAGATAGTAAT
AATACTATGCCATTTACTCCAGCAGCTATGAGATCTGAGACATTGGGTTTTTATCCATGG
AAACCAACCATACCAACTCCATGGAGATATTATTTTCAATGGGATAGAACATTAATACCA
TCTCATACTGGAACTAGTGGCACACCAACAAATGTATATCATGGTACAGATCCAGATGAT
GTTCAATTTTATACTATTGAAAATTCTGTGCCAGTACACTTACTAAGAACAGGTGATGAA
TTTGCTACAGGAACATTTTTTTTTGATTGTAAACCATGTAGACTAACACATACATGGCAA
ACAAATAGAGCATTGGGCTTACCACCATTTCTAAATTCTTTGCCTCAATCTGAAGGAGCT
ACTAACTTTGGTGATATAGGAGTTCAACAAGATAAAAGACGTGGTGTAACTCAAATGGGA
AATACAGACTATATTACTGAAGCTACTATTATGAGACCAGCTGAGGTTGGTTATAGTGCA
CCATATTATTCTTTTGAAGCGTCTACACAAGGGCCATTTAAAACACCTATTGCAGCAGGA
CGGGGGGGAGCGCAAACAGATGAAAATCAGGCAGCAGATGGTGATCCAAGATATGCATTT
GGTAGACAACATGGTCAAAAAACTACTACAACAGGAGAAACACCTGAGAGATTTACATAT
ATAGCACATCAAGATACAGGAAGATATCCAGAAGGAGATTGGATTCAAAATATTAACTTT
AACCTTCCTGTAACAAATGATAATGTATTGCTACCAACAGATCCAATTGGAGGTAAAACA
GGAATTAACTATACTAATATATTTAATACTTATGGTCCTTTAACTGCATTAAATAATGTA
CCACCAGTTTATCCAAATGGTCAAATTTGGGATAAAGAATTTGATACTGACTTAAAACCA
AGACTTCATGTAAATGCACCATTTGTTTGTCAAAATAATTGTCCTGGTCAATTATTTGTA
AAAGTTGCGCCTAATTTAACAAATGAATATGATCCTGATGCATCTGCTAATATGTCAAGA
ATTGTAACTTACTCAGATTTTTGGTGGAAAGGTAAATTAGTATTTAAAGCTAAACTAAGA
GCATCTCATACTTGGAATCCAATTCAACAAATGAGTATTAATGTAGATAACCAATTTAAC
TATGTACCAAATAATATTGGAGCTATGAAAATTGTATATGAAAAATCTCAACTAGCACCT
AGA
>MF541124 FPV-JL03/CHN/2017/G3
ATGAGTGATGGAGCAGTTCAACCAGACGGTGGTCAACCTGCTGTCAGAAATGAAAGAGCT
ACAGGATCTGGGAACGGGTCTGGAGGCGGGGGTGGTGGTGGTTCTGGGGGTGTGGGGATT
TCTACGGGTACTTTCAATAATCAGACGGAATTTAAATTTTTGGAAAACGGATGGGTGGAA
ATCACAGCAAACTCAAGCAGACTTGTACATTTAAATATGCCAGAAAGTGAAAATTATAAA
AGAGTAGTTGTAAATAATATGGATAAAACTGCAGTTAAAGGAAACATGGCTTTAGATGAT
ACTCATGTACAAATTGTAACACCTTGGTCATTGGTTGATGCAAATGCTTGGGGAGTTTGG
TTTAATCCAGGAGATTGGCAACTAATTGTTAATACTATGAGTGAGTTGCATTTAGTTAGT
TTTGAACAAGAAATTTTTAATGTTGTTTTAAAGACTGTTTCAGAATCTGCTACTCAACCA
CCAACTAAAGTTTATAATAATGATTTAACTGCATCATTGATGGTTGCATTAGATAGTAAT
AATACTATGCCATTTACTCCAGCAGCTATGAGATCTGAGACATTGGGTTTTTATCCATGG
AAACCAACCATACCAACTCCATGGAGATATTATTTTCAATGGGATAGAACATTAATACCA
TCTCATACTGGAACTAGTGGCACACCAACAAATGTATATCATGGTACAGATCCAGATGAT
GTTCAATTTTATACTATTGAAAATTCTGTGCCAGTACACTTACTAAGAACAGGTGATGAA
TTTGCTACAGGAACATTTTTTTTTGATTGTAAACCATGTAGACTAACACATACATGGCAA
ACAAATAGAGCATTGGGCTTACCACCATTTCTAAATTCTTTGCCTCAATCTGAAGGAGCT
ACTAACTTTGGTGATATAGGAGTTCAACAAGATAAAAGACGTGGTGTAACTCAAATGGGA
AATACAGACTATATTACTGAAGCTACTATTATGAGACCAGCTGAGGTTGGTTATAGTGCA
CCATATTATTCTTTTGAAGCATCTACACAAGGACCATTTAAAACACCTATTGCAGCAGGA
CGGGGGGGAGCGCAAACAGATGAAAACCAAGCAGCAGATGGTGATCCAAGATATGCATTT
GGTAGACAACATGGTCAAAAAACTACTACAACAGGAGAAACACCCGAGAGATTTACATAT
ATAGCACATCAAGATACAGGAAGATATCCAGAAGGAGATTGGATTCAAAATATTAACTTT
AACCTTCCTGTAACAAATGATAATGTATTGCTACCAACAGATCCAATTGGAGGTAAAACA
GGAATTAACTATACTAATATATTTAATACTTATGGTCCTTTAACTGCATTAAATAATGTA
CCACCAGTTTATCCAAATGGTCAAATTTGGGATAAAGAATTTGATACTGACTTAAAACCA
AGACTTCATGTAAATGCACCATTTGTTTGTCAAAATAATTGTCCTGGTCAATTATTTGTA
AAAGTTGCGCCTAATTTAACAAATGAATATGATCCTGATGCATCTGCTAATATGTCAAGA
ATTGTGACTTACTCAGATTTTTGGTGGAAAGGTAAATTAGTTTTTAAAGCTAAACTAAGA
GCATCTCATACTTGGAATCCAATTCAACAAATGAGTATTAATGTAGATAACCAATTTAAC
TATGTACCAAATAATATTGGAGCTATGAAAATTGTATATGAAAAATCTCAACTAGCACCT
AGA
>MF541127 FPV-JL07/CHN/2017/G3
ATGAGTGATGGAGCAGTTCAACCAGACGGTGGTCAACCTGCTGTCAGAAATGAAAGAGCT
ACAGGATCTGGGAACGGGTCTGGAGGCGGGGGTGGTGGTGGTTCTGGGGGTGTGGGGATT
TCTACGGGTACTTTCAATAATCAGACGGAATTTAAATTTTTGGAAAACGGATGGGTGGAA
ATCACAGCAAACTCAAGCAGACTTGTACATTTAAATATGCCAGAAAGTGAAAATTATAAA
AGAGTAGTTGTAAATAATATGGATAAAACTGCAGTTAAAGGAAACATGGCTTTAGATGAT
ACTCATGTACAAATTGTAACACCTTGGTCATTGGTTGATGCAAATGCTTGGGGAGTTTGG
TTTAATCCAGGAGATTGGCAACTAATTGTTAATACTATGAGTGAGTTGCATTTAGTTAGT
TTTGAACAAGAAATTTTTAATGTTGTTTTAAAGACTGTTTCAGAATCTGCTACTCAACCA
CCAACTAAAGTTTATAATAATGATTTAACTGCATCATTGATGGTTGCATTAGATAGTAAT
AATACTATGCCATTTACTCCAGCAGCTATGAGATCTGAGACATTAGGTTTTTATCCATGG
AAACCAACCATACCAACTCCATGGAGATATTATTTTCAATGGGATAGAACATTAATACCA
TCTCATACTGGAACTAGTGGCACACCAACAAATGTATATCATGGTACAGATCCAGATGAT
GTTCAATTTTATACTATTGAAAATTCTGTGCCAGTACACTTACTAAGAACAGGTGATGAA
TTTGCTACAGGAACATTTTTTTTTGATTGTAAACCATGTAGACTAACACATACATGGCAA
ACAAATAGAGCATTGGGCTTACCACCATTTCTAAATTCTTTGCCTCAATCTGAAGGAGCT
ACTAACTTTGGTGATATAGGAGTTCAACAAGATAAAAGACGTGGTGTAACTCAAATGGGA
AATACAGACTATATTACTGAAGCTACTATTATGAGACCAGCTGAGGTTGGTTATAGTGCA
CCATATTATTCTTTTGAAGCATCTACACAAGGGCCATTTAAAACACCTATTGCAGCAGGA
CGGGGGGGAGCGCAAACAGATGAAAATCAAGCAGCAGATGGTGATCCAAGATATGCATTT
GGTAGACAACATGGTCAAAAAACTACTACAACAGGAGAAACACCCGAGAGATTTACATAT
ATAGCACATCAAGATACAGGAAGATATCCAGAAGGAGATTGGATTCAAAATATTAACTTT
AACCTTCCTGTAACAAATGATAATGTATTGCTACCAACAGATCCAATTGGAGGTAAAACA
GGAATTAACTATACTAATATATTTAATACTTATGGTCCTTTAACTGCATTAAATAATGTA
CCACCAGTTTATCCAAATGGTCAAATTTGGGATAAAGAATTTGATACTGACTTAAAACCA
AGACTTCATGTAAATGCACCATTTGTTTGTCAAAATAATTGTCCTGGTCAATTATTTGTA
AAAGTTGCGCCTAATTTAACAAATGAATATGATCCTGATGCATCTGCTAATATGTCAAGA
ATTGTAACTTACTCAGATTTTTGGTGGAAAGGTAAATTAGTTTTTAAAGCTAAACTAAGA
GCATCTCATACTTGGAATCCAATTCAACAAATGAGTATTAATGTAGATAACCAATTTAAC
TATGTACCAAATAATATTGGAGCTATGAAAATTGTATATGAAAAATCTCAACTAGCACCT
AGA
>MF541128 FPV-JL10/CHN/2017/G3
ATGAGTGATGGAGCAGTTCAACCAGACGGTGGTCAACCTGCTGTCAGAAATGAAAGAGCT
ACAGGATCTGGGAACGGGTCTGGAGGCGGGGGTGGTGGTGGTTCTGGGGGTGTGGGGATT
TCTACGGGTACTTTCAATAATCAGACGGAATTTAAATTTTTGGAAAACGGATGGGTGGAA
ATCACAGCAAACTCAAGCAGACTTGTACATTTAAATATGCCAGAAAGTGAAAATTATAAA
AGAGTAGTTGTAAATAATATGGATAAAACTGCAGTTAAAGGAAACATGGCTTTAGATGAT
ACTCATGTACAAATTGTAACACCTTGGTCATTGGTTGATGCAAATGCTTGGGGAGTTTGG
TTTAATCCAGGAGATTGGCAACTAATTGTTAATACTATGAGTGAGTTGCATTTAGTTAGT
TTTGAACAAGAAATTTTTAATGTTGTTTTAAAGACTGTTTCAGAATCTGCTACTCAGCCA
CCAACTAAAGTTTATAATAATGATTTAACTGCATCATTGATGGTTGCATTAGATAGTAAT
AATACTATGCCATTTACTCCAGCAGCTATGAGATCTGAGACATTGGGTTTTTATCCATGG
AAACCAACCATACCAACTCCATGGAGATATTATTTTCAATGGGATAGAACATTAATACCA
TCTCATACTGGAACTAGTGGCACACCAACAAATGTATATCATGGTACAGATCCAGATGAT
GTTCAATTTTATACTATTGAAAATTCTGTGCCAGTACACTTACTAAGAACAGGTGATGAA
TTTGCTACAGGAACATTTTTTTTTGATTGTAAACCATGTAGACTAACACATACATGGCAA
ACAAATAGAGCATTGGGCTTACCACCATTTCTAAATTCTTTGCCTCAATCTGAAGGAGCT
ACTAACTTTGGTGATATAGGAGTTCAACAAGATAAAAGACGTGGTGTAACTCAAATGGGA
AATACAGACTATATTACTGAAGCTACTATTATGAGACCAGCTGAGGTTGGTTATAGTGCA
CCATATTATTCTTTTGAAGCATCTACACAAGGGCCATTTAAAACACCTATTGCAGCAGGA
CGGGGGGGAGCGCAAACAGATGAAAATCAAGCAGCAGATGGTGATCCAAGATATGCATTT
GGTAGACAACATGGTCAAAAAACTACTACAACAGGAGAAACACCCGAGAGATTTACATAT
ATAGCACATCAAGATACAGGAAGATATCCAGAAGGAGATTGGATTCAAAATATTAACTTT
AACCTTCCTGTAACAAATGATAATGTATTGCTACCAACAGATCCAATTGGAGGTAAAACA
GGAATTAACTATACTAATATATTTAATACTTATGGTCCTTTAACTGCATTAAATAATGTA
CCACCAGTTTATCCAAATGGTCAAATTTGGGATAAAGAATTTGATACTGACTTAAAACCA
AGACTTCATGTAAATGCACCATTTGTTTGTCAAAATAATTGTCCTGGTCAATTATTTGTA
AAAGTTGCGCCTAATTTAACAAATGAATATGATCCTGATGCATCTGCTAATATGTCAAGA
ATTGTAACTTACTCAGATTTTTGGTGGAAAGGTAAATTAGTATTTAAAGCTAAACTAAGA
GCATCTCATACTTGGAATCCAATTCAACAAATGAGTATTAATGTAGATAACCAATTTAAC
TATGTACCAAATAATATTGGAGCTATGAAAATTGTATATGAAAAATCTCAACTAGCACCT
AGA
>MF541129 FPV-JL12/CHN/2017/G3
ATGAGTGATGGAGCAGTTCAACCAGACGGTGGTCAACCTGCTGTCAGAAATGAAAGAGCT
ACAGGATCTGGGAACGGGTCTGGAGGCGGGGGTGGTGGTGGTTCTGGGGGTGTGGGGATT
TCTACGGGTACTTTCAATAATCAGACGGAATTTAAATTTTTGGAAAACGGATGGGTGGAA
ATCACAGCAAACTCAAGCAGACTTGTACATTTAAATATGCCAGAAAGTGAAAATTATAAA
AGAGTAGTTGTAAATAATATGGATAAAACTGCAGTTAAAGGAAACATGGCTTTAGATGAT
ACTCATGTACAAATTGTAACACCTTGGTCATTGGTTGATGCAAATGCTTGGGGAGTTTGG
TTTAATCCAGGAGATTGGCAACTAATTGTTAATACTATGAGTGAGTTGCATTTAGTTAGT
TTTGAACAAGAAATTTTTAATGTTGTTTTAAAGACTGTTTCAGAATCTGCTACTCAACCA
CCAACTAAAGTCTATAATAATGATTTAACTGCATCATTGATGGTTGCATTAGATAGTAAT
AATACTATGCCATTTACTCCAGCAGCTATGAGATCTGAGACATTAGGTTTTTATCCATGG
AAACCAACCATACCAACTCCATGGAGATATTATTTTCAATGGGATAGAACATTAATACCA
TCTCATACTGGAACTAGTGGCACACCAACAAATGTATATCATGGTACAGATCCAGATGAT
GTTCAATTTTATACTATTGAAAATTCTGTGCCAGTGCACTTACTAAGAACAGGTGATGAA
TTTGCTACAGGAACATTTTTTTTTGATTGTAAACCATGTAGACTAACACATACATGGCAA
ACAAATAGAGCATTGGGCTTACCACCATTTCTAAATTCTTTGCCTCAATCTGAAGGAGCT
ACTAACTTTGGTGATATAGGAGTTCAACAAGATAAAAGACGTGGTGTAACTCAAATGGGA
AATACAGACTATATTACTGAAGCTACTATTATGAGACCAGCTGAGGTTGGTTATAGTGCA
CCATATTATTCTTTTGAAGCATCTACACAAGGGCCATTTAAAACACCTATTGCAGCAGGA
CGGGGGGGAGCGCAAACAGATGAAAATCAAGCAGCAGATGGTGATCCAAGATATGCATTT
GGTAGACAACATGGTCAAAAAACTACTACAACAGGAGAAACACCCGAGAGATTTACATAT
ATAGCACATCAAGATACAGGAAGATATCCAGAAGGAGATTGGATTCAAAATATTAACTTT
AACCTTCCTGTAACAAATGATAATGTATTGCTACCAACAGATCCAATTGGAGGTAAAACA
GGAATTAACTATACTAATATATTTAATACTTATGGTCCTTTAACTGCATTAAATAATGTA
CCACCAGTTTATCCAAATGGTCAAATTTGGGATAAAGAATTTGATACTGACTTAAAACCA
AGACTTCATGTAAATGCACCATTTGTTTGTCAAAATAATTGTCCTGGTCAATTATTTGTA
AAAGTTGCGCCTAATTTAACAAATGAATATGATCCTGATGCATCTGCTAATATGTCAAGA
ATTGTAACTTACTCAGATTTTTGGTGGAAAGGTAAATTAGTTTTTAAAGCTAAACTAAGA
GCATCTCATACTTGGAATCCAATTCAACAAATGAGTATTAATGTAGATAACCAATTTAAC
TATGTACCAAATAATATTGGAGCTATGAAAATTGTATATGAAAAATCTCAACTAGCACCT
AGA
>MF541130 FPV-JL19/CHN/2017/G3
ATGAGTGATGGAGCAGTTCAACCAGACGGTGGTCAACCTGCTGTCAGAAATGAAAGAGCT
ACAGGATCTGGGAACGGGTCTGGAGGCGGGGGTGGTGGTGGTTCTGGGGGTGTGGGGATT
TCTACGGGTACTTTCAATAATCAGACGGAATTTAAATTTTTGGAAAACGGATGGGTGGAA
ATCACAGCAAACTCAAGCAGACTTGTACATTTAAATATGCCAGAAAGTGAAAATTATAAA
AGAGTAGTTGTAAATAATATGGATAAAACTGCAGTTAAAGGAAACATGGCTTTAGATGAT
ACTCATGTACAAATTGTAACACCTTGGTCATTGGTTGATGCAAATGCTTGGGGAGTTTGG
TTTAATCCAGGAGATTGGCAACTAATTGTTAATACTATGAGTGAGTTGCATTTAGTTAGT
TTTGAACAAGAAATTTTTAATGTTGTTTTAAAGACTGTTTCAGAATCTGCTACTCAACCA
CCAACTAAAGTTTATAATAATGATTTAACTGCATCATTGATGGTTGCATTAGATAGTAAT
AATACTATGCCATTTACTCCAGCAGCTATGAGATCTGAGACATTGGGTTTTTATCCATGG
AAACCAACCATACCAACTCCATGGAGATATTATTTTCAATGGGATAGAACATTAATACCA
TCTCATACTGGAACTAGTGGCACACCAACAAATGTATATCATGGTACAGATCCAGATGAT
GTTCAATTTTATACTATTGAAAATTCTGTGCCAGTACACTTACTAAGAACAGGTGATGAA
TTTGCTACAGGAACATTTTTTTTTGATTGTAAACCATGTAGACTAACACATACATGGCAA
ACAAATAGAGCATTGGGCTTACCACCATTTCTAAATTCTTTGCCTCAATCTGAAGGAGCT
ACTAACTTTGGTGATATAGGAGTTCAACAAGATAAAAGACGTGGTGTAACTCAAATGGGA
AATACAGACTATATTACTGAAGCTACTATTATGAGACCAGCTGAGGTTGGTTATAGTGCA
CCATATTACTCTTTTGAAGCATCTACACAAGGACCATTTAAAACACCTATTGCAGCAGGA
CGGGGGGGAGCGCAAACAGATGAAAACCAAGCAGCAGATGGTGATCCAAGATATGCATTT
GGTAGACAACATGGTCAAAAAACTACTACAACAGGAGAAACACCCGAGAGATTTACATAT
ATAGCACATCAAGATACAGGAAGATATCCAGAAGGAGATTGGATTCAAAATATTAACTTT
AACCTTCCTGTAACAAATGATAATGTATTGCTACCAACAGATCCAATTGGAGGTAAAACA
GGAATTAACTATACTAATATATTTAATACTTATGGTCCTTTAACTGCATTAAATAATGTA
CCACCAGTTTATCCAAATGGTCAAATTTGGGATAAAGAATTTGATACTGACTTAAAACCA
AGACTTCATGTAAATGCACCATTTGTTTGTCAAAATAATTGTCCTGGTCAATTATTTGTA
AAAGTTGCGCCTAATTTAACAAATGAATATGATCCTGATGCATCTGCTAATATGTCAAGA
ATTGTGACTTACTCAGATTTTTGGTGGAAAGGTAAATTAGTTTTTAAAGCTAAACTAAGA
GCATCTCATACTTGGAATCCAATTCAACAAATGAGTATTAATGTAGATAACCAATTTAAC
TATGTACCAAATAATATTGGAGCTATGAAAATTGTATATGAAAAATCTCAACTAGCACCT
AGA
>MF541131 FPV-JL20/CHN/2017/G3
ATGAGTGATGGAGCAGTTCAACCAGACGGTGGTCAACCTGCTGTCAGAAATGAAAGAGCT
ACAGGATCTGGGAACGGGTCTGGAGGCGGGGGTGGTGGTGGTTCTGGGGGTGTGGGGATT
TCTACGGGTACTTTCAATAATCAGACGGAATTTAAATTTTTGGAAAACGGATGGGTGGAA
ATCACAGCAAACTCAAGCAGACTTGTACATTTAAATATGCCAGAAAGTGAAAATTATAAA
AGAGTAGTTGTAAATAATATGGATAAAACTGCAGTTAAAGGAAACATGGCTTTAGATGAT
ACTCATGTACAAATTGTAACACCTTGGTCATTGGTTGATGCAAATGCTTGGGGAGTTTGG
TTTAATCCAGGAGATTGGCAACTAATTGTTAATACTATGAGTGAGTTGCATTTAGTTAGT
TTTGAACAAGAAATTTTTAATGTTGTTTTAAAGACTGTTTCAGAATCTGCTACTCAACCA
CCAACTAAAGTTTATAATAATGATTTAACTGCATCATTGATGGTTGCATTAGATAGTAAT
AATACTATGCCATTTACTCCAGCAGCTATGAGATCTGAGACATTGGGTTTTTATCCATGG
AAACCAACCATACCAACTCCATGGAGATATTATTTTCAGTGGGATAGAACATTAATACCA
TCTCATACTGGAACTAGTGGCACACCAACAAATGTATATCATGGTACAGATCCAGATGAT
GTTCAATTTTATACTATTGAAAATTCTGTGCCAGTACACTTACTAAGAACAGGTGATGAA
TTTGCTACAGGAACATTTTTTTTTGATTGTAAACCATGTAGACTAACACATACATGGCAA
ACAAATAGAGCATTGGGCTTACCACCATTTCTAAATTCTTTGCCTCAATCTGAAGGAGCT
ACTAACTTTGGTGATATAGGAGTTCAACAAGATAAAAGACGTGGTGTAACTCAAATGGGA
AATACAGACTATATTACTGAAGCTACTATTATGAGACCAGCTGAGGTTGGTTATAGTGCA
CCATATTACTCTTTTGAAGCATCTACACAAGGACCATTTAAAACACCTATTGCAGCAGGA
CGGGGGGGAGCGCAAACAGATGAAAACCAAGCAGCAGATGGTGATCCAAGATATGCATTT
GGTAGACAACATGGTCAAAAAACTACTACAACAGGAGAAACACCCGAGAGATTTACATAT
ATAGCACATCAAGATACAGGAAGATATCCAGAAGGAGATTGGATTCAAAATATTAACTTT
AACCTTCCTGTAACAAATGATAATGTATTGCTACCAACAGATCCAATTGGAGGTAAAACA
GGAATTAACTATACTAATATATTTAATACTTATGGTCCTTTAACTGCATTAAATAATGTA
CCACCAGTTTATCCAAATGGTCAAATTTGGGATAAAGAATTTGATACTGACTTAAAACCA
AGACTTCATGTAAATGCACCATTTGTTTGTCAAAATAATTGTCCTGGTCAATTATTTGTA
AAAGTTGCGCCTAATTTAACAAATGAATATGATCCTGATGCATCTGCTAATATGTCAAGA
ATTGTGACTTACTCAGATTTTTGGTGGAAAGGTAAATTAGTTTTTAAAGCTAAACTAAGA
GCATCTCATACTTGGAATCCAATTCAACAAATGAGTATTAATGTAGATAACCAATTTAAC
TATGTACCAAATAATATTGGAGCTATGAAAATTGTATATGAAAAATCTCAACTAGCACCT
AGA
>MF541132 FPV-JL24/CHN/2017/G3
ATGAGTGATGGAGCAGTTCAACCAGACGGTGGTCAACCTGCTGTCAGAAATGAAAGAGCT
ACAGGATCTGGGAACGGGTCTGGAGGCGGGGGTGGTGGTGGTTCTGGGGGTGTGGGGATT
TCTACGGGTACTTTCAATAATCAGACGGAATTTAAATTTTTGGAAAACGGATGGGTGGAA
ATCACAGCAAACTCAAGCAGACTTGTACATTTAAATATGCCAGAAAGTGAAAATTATAAA
AGAGTAGTTGTAAATAATATGGATAAAACTGCAGTTAAAGGAAACATGGCTTTAGATGAT
ACTCATGTACAAATTGTAACACCTTGGTCATTGGTTGATGCAAATGCTTGGGGAGTTTGG
TTTAATCCAGGAGATTGGCAACTAATTGTTAATACTATGAGTGAGTTGCATTTAGTTAGT
TTTGAACAAGAAATTTTTAATGTTGTTTTAAAGACTGTTTCAGAATCTGCTACTCAACCA
CCAACTAAAATTTATAATAATGATTTAACTGCATCATTGATGGTTGCATTAGATAGTAAT
AATACTATGCCATTTACTCCAGCAGCTATGAGATCTGAGACATTGGGTTTTTATCCATGG
AAACCAACCATACCAACTCCATGGAGATATTATTTTCAATGGGATAGAACATTAATACCA
TCTCATACTGGAACTAGTGGCACACCAACAAATGTATATCATGGTACAGATCCAGATGAT
GTTCAATTTTATACTATTGAAAATTCTGTGCCAGTACACTTACTAAGAACAGGTGATGAA
TTTGCTACAGGAACATTTTTTTTTGATTGCAAACCATGTAGACTAACACATACATGGCAA
ACAAATAGAGCATTGGGCTTACCACCATTTCTAAATTCTTTGCCTCAATCTGAAGGAGCT
ACTAACTTTGGTGATATAGGAGTTCAACAAGATAAAAGACGTGGTGTAACTCAAATGGGA
AATACAGACTATATTACTGAAGCTACTATTATGAGACCAACTGAGGTTGGTTATAGTGCA
CCATATTATTCTTTTGAAACATCTACACAAGGGCCATTTAAAACACCTATTGCAGCAGGA
CGGGGGGGAGCGCAAACAGATGAAAATCAAGCAGCAGATGGTGATCCAAGATATGCATTT
GGTAGACAACATGGTCAAAAAACTACTACAACAGGAGAAACACCCGAGAGATTTACATAT
ATAGCACATCAAGATACAGGAAGATATCCAGAAGGAGATTGGATTCAAAATATTAACTTT
AACCTTCCTGTAACAAATGATAATGTATTGCTACCAACAGATCCAATTGGAGGTAAAACA
GGAATTAACTATACTAATATATTTAATACTTATGGTCCTTTAACTGCATTAAATAATGTA
CCACCAGTTTATCCAAATGGTCAAATTTGGGATAAAGAATTTGATACTGACTTAAAACCA
AGACTTCATGTAAATGCACCATTTGTTTGTCAAAATAATTGTCCTGGTCAATTATTTGTA
AAAGTTGCGCCTAATTTAACAAATGAATATGATCCTGATGCATCTGCTAATATGTCAAGA
ATTGTGACTTACTCAGATTTTTGGTGGAAAGGTAAATTAGTATTTAAAGCTAAACTAAGA
GCATCTCATACTTGGAATCCAATTCAACAAATGAGTATTAATGTAGATAACCAATTTAAC
TATGTACCAAATAATATTGGAGCTATGAAAATTGTATATGAAAAATCTCAACTAGCACCT
AGA
>MF541133 FPV-JL28/CHN/2017/G3
ATGAGTGATGGAGCAGTTCAACCAGACGGTGGTCAACCTGCTGTCAGAAATGAAAGAGCT
ACAGGATCTGGGAACGGGTCTGGAGGCGGGGGTGGTGGTGGTTCTGGGGGTGTGGGGATT
TCTACGGGTACTTTCAATAATCAGACGGAATTTAAATTTTTGGAAAACGGATGGGTGGAA
ATCACAGCAAACTCAAGCAGACTTGTACATTTAAATATGCCAGAAAGTGAAAATTATAAA
AGAGTAGTTGTAAATAATATGGATAAAACTGCAGTTAAAGGAAACATGGCTTTAGATGAT
ACTCATGTACAAATTGTAACACCTTGGTCATTGGTTGATGCAAATGCTTGGGGAGTTTGG
TTTAATCCAGGAGATTGGCAACTAATTGTTAATACTATGAGTGAGTTGCATTTAGTTAGT
TTTGAACAAGAAATTTTTAATGTTGTTTTAAAGACTGTTTCAGAATCTGCTACTCAACCA
CCAACTAAAATTTATAATAATGATTTAACTGCATCATTGATGGTTGCATTAGATAGTAAT
AATACTATGCCATTTACTCCAGCAGCTATGAGATCTGAGACATTGGGTTTTTATCCATGG
AAACCAACCATACCAACTCCATGGAGATATTATTTTCAATGGGACAGAACATTAATACCA
TCTCATACTGGAACTAGTGGCACACCAACAAATGTATATCATGGTACAGATCCAGATGAT
GTTCAATTCTATACTATTGAAAATTCTGTGCCAGTACACTTACTAAGAACAGGTGATGAA
TTTGCTACAGGAACATTTTTTTTTGATTGTAAACCATGTAGACTAACACATACATGGCAA
ACAAATAGAGCATTGGGCTTACCACCATTTCTAAATTCTTTGCCTCAATCTGAAGGAGCT
ACTAACTTTGGTGATATAGGAGTTCAACAAGATAAAAGACGTGGTGTAACTCAAATGGGA
AATACAGACTATATTACTGAAGCTACTATTATGAGACCAGCTGAGGTTGGTTATAGTGCA
CCATATTATTCTTTTGAAACATCTACACAAGGGCCATTTAAAACACCTATTGCAGCAGGA
CGGGGGGGAGCGCAAACAGATGAAAATCAAGCAGCAGATGGTGATCCAAGATATGCATTT
GGTAGACAACATGGTCAAAAAACTACTACAACAGGAGAAACACCCGAGAGATTTACATAT
ATAGCACATCAAGATACAGGAAGATATCCAGAAGGAGATTGGATTCAAAATATTAACTTT
AACCTTCCTGTAACAAATGATAATGTATTGCTACCAACAGATCCAATTGGAGGTAAAACA
GGAATTAACTATACTAATATATTTAATACTTATGGTCCTTTAACTGCATTAAATAATGTA
CCACCAGTTTATCCAAATGGTCAAATTTGGGATAAAGAATTTGATACTGACTTAAAACCA
AGACTTCATGTAAATGCACCATTTGTTTGTCAAAATAATTGTCCTGGTCAATTATTTGTA
AAAGTTGCGCCTAATTTAACAAATGAATATGATCCTGATGCATCTGCTAATATGTCAAGA
ATTGTGACTTACTCAGATTTTTGGTGGAAAGGTAAATTAGTATTTAAAGCTAAACTAAGA
GCATCTCATACTTGGAATCCAATTCAACAAATGAGTATTAATGTAGATAACCAATTTAAC
TATGTACCAAATAATATTGGAGCTATGAAAATTGTATATGAAAAATCTCAACTAGCACCT
AGA
>MF541134 FPV-JL29/CHN/2017/G3
ATGAGTGATGGAGCAGTTCAACCAGACGGTGGTCAACCTGCTGTCAGAAATGAAAGAGCT
ACAGGATCTGGGAACGGGTCTGGAGGCGGGGGTGGTGGTGGTTCTGGGGGTGTGGGGATT
TCTACGGGTACTTTCAATAATCAGACGGAATTTAAATTTTTGGAAAACGGATGGGTGGAA
ATCACAGCAAACTCAAGCAGACTTGTACATTTAAATATGCCAGAAAGTGAAAATTATAAA
AGAGTAGTTGTAAATAATATGGATAAAACTGCAGTTAAAGGAAACATGGCTTTAGATGAT
ACTCATGTACAAATTGTAACACCTTGGTCATTGGTTGATGCAAATGCTTGGGGAGTTTGG
TTTAATCCAGGAGATTGGCAACTAATTGTTAATACTATGAGTGAGTTGCATTTAGTTAGT
TTTGAACAAGAAATTTTTAATGTTGTTTTAAAGACTGTTTCAGAATCTGCTACTCAACCA
CCAACTAAAGTTTATAATAATGATTTAACTGCATCATTGATGGTTGCATTAGATAGTAAT
AATACTATGCCATTTACTCCAGCAGCTATGAGATCTGAGACATTGGGTTTTTATCCATGG
AAACCAACCATACCAACTCCATGGAGATATTATTTTCAGTGGGATAGAACATTAATACCA
TCTCATACTGGAACTAGTGGCACACCAACAAATGTATATCATGGTACAGATCCAGATGAT
GTTCAATTTTATACTATTGAAAATTCTGTGCCAGTACACTTACTAAGAACAGGTGATGAA
TTTGCTACAGGAACATTTTTTTTTGATTGTAAACCATGTAGACTAACACATACATGGCAA
ACAAATAGAGCATTGGGCTTACCACCATTTCTAAATTCTTTGCCTCAATCTGAAGGAGCT
ACTAACTTTGGTGATATAGGAGTTCAACAAGATAAAAGACGTGGTGTAACTCAAATGGGA
AATACAGACTATATTACTGAAGCTACTATTATGAGACCAGCTGAGGTTGGTTATAGTGCA
CCATATTACTCTTTTGAAGCATCTACACAAGGACCATTTAAAACACCTATTGCAGCAGGA
CGGGGGGGAGCGCAAACAGATGAAAACCAAGCAGCAGATGGTGATCCAAGATATGCATTT
GGTAGACAACATGGTCAAAAAACTACTACAACAGGAGAAACACCCGAGAGATTTACATAT
ATAGCACATCAAGATACAGGAAGATATCCAGAAGGAGATTGGATTCAAAATATTAACTTT
AACCTTCCTGTAACAAATGATAATGTATTGCTACCAACAGATCCAATTGGAGGTAAAACA
GGAATTAACTATACTAATATATTTAATACTTATGGTCCTTTAACTGCATTAAATAATGTA
CCACCAGTTTATCCAAATGGTCAAATTTGGGATAAAGAATTTGATACTGACTTAAAACCA
AGACTTCATGTAAATGCACCATTTGTTTGTCAAAATAATTGTCCTGGTCAATTATTTGTA
AAAGTTGCGCCTAATTTAACAAATGAATATGATCCTGATGCATCTGCTAATATGTCAAGA
ATTGTGACTTACTCAGATTTTTGGTGGAAAGGTAAATTAGTTTTTAAAGCTAAACTAAGA
GCATCTCATACTTGGAATCCAATTCAACAAATGAGTATTAATGTAGATAACCAATTTAAC
TATGTACCAAATAATATTGGAGCTATGAAAATTGTATATGAAAAATCTCAACTAGCACCT
AGA
>MF541135 FPV-JL33/CHN/2017/G3
ATGAGTGATGGAGCAGTTCAACCAGACGGTGGTCAACCTGCTGTCAGAAATGAAAGAGCT
ACAGGATCTGGGAACGGGTCTGGAGGCGGGGGTGGTGGTGGTTCTGGGGGTGTGGGGATT
TCTACGGGTACTTTCAATAATCAGACGGAATTTAAATTTTTGGAAAACGGATGGGTGGAA
ATCACAGCAAACTCAAGCAGACTTGTACATTTAAATATGCCAGAAAGTGAAAATTATAAA
AGAGTAGTTGTAAATAATATGGATAAAACTGCAGTTAAAGGAAACATGGCTTTAGATGAT
ACTCATGTACAAATTGTAACACCTTGGTCATTGGTTGATGCAAATGCTTGGGGAGTTTGG
TTTAATCCAGGAGATTGGCAACTAATTGTTAATACTATGAGTGAGTTGCATTTAGTTAGT
TTTGAACAAGAAATTTTTAATGTTGTTTTAAAGACTGTTTCAGAATCTGCTACTCAGCCA
CCAACTAAAGTCTATAATAATGATTTAACTGCATCATTGATGGTTGCATTAGATAGTAAT
AATACTATGCCATTTACTCCAGCAGCTATGAGATCTGAGACATTAGGTTTTTATCCATGG
AAACCAACCATACCAACTCCATGGAGATATTATTTTCAATGGGATAGAACATTAATACCA
TCTCATACTGGAACTAGTGGCACACCAACAAATGTATATCATGGTACAGATCCAGATGAT
GTTCAATTTTATACTATTGAAAATTCTGTGCCAGTGCACTTACTAAGAACAGGTGATGAA
TTTGCTACAGGAACATTTTTTTTTGATTGTAAACCATGTAGACTAACACATACATGGCAA
ACAAATAGAGCATTGGGCTTACCACCATTTCTAAATTCTTTGCCTCAATCTGAAGGAGCT
ACTAACTTTGGTGATATAGGAGTTCAACAAGATAAAAGACGTGGTGTAACTCAAATGGGA
[truncated: 1,390,293 more chars]
