# Supplementary material for: Emergence, surge, and fading of the novel feline parvovirus Thr390Ala mutant in Egyptian cats during 2023: insights from a comprehensive full-length VP2 genetic analysis
Source: BMC Vet Res. 2025 Oct 3;21:570. doi: 10.1186/s12917-025-05004-3 (PMC12492670; doi:10.1186/s12917-025-05004-3)
Supplement: Supplementary file 4 — Supplementary Material 4. [file 12917_2025_5004_MOESM4_ESM.nwk]

(((((((((((PV521960_FPV-GE1019/EGY/2023/G3_this_study:0.00120213,PV521963_FPV-GE1022/EGY/2023/G3_this_study:0.00060074)'-'0.0800:0.00000187,PV521942_FPV-GE1001/EGY/2023/G3_this_study:0.00000187)'-'0.1030:0.00000187,(PV521949_FPV-GE1008/EGY/2023/G3_this_study:0.00059802,PV521961_FPV-GE1020/EGY/2023/G3_this_study:0.00060063)'-'0.6550:0.00060038)'-'0.1520:0.00000375,OM937916_FPV-39-566/EGY/2019/G3:0.00181219)'-'0.3080:0.00059801,(PV521962_FPV-GE1021/EGY/2023/G3_this_study:0.00180531,(PV521953_FPV-GE1012/EGY/2023/G3_this_study:0.00000187,PV521954_FPV-GE1013/EGY/2023/G3_this_study:0.00000187)'-'0.3730:0.00000187)'-'0.3490:0.00000187)'-'0.3430:0.00059768,((MK570717_FPV/UAE/2017/G3:0.00000187,MK570718_FPV/UAE/2017/G3:0.00180925)'-'0.5400:0.00059890,(PV521964_FPV-ATAX1023/EGY/2023/G3_this_study:0.00000187,(OM638043_FPV-139-188/EGY/2021/G3_dog:0.00000187,(PV521948_FPV-GE1007/EGY/2023/G3_this_study:0.00119822,MW589472_FPV_TRC-B88/THA/2020/G3:0.00000187)'-'0.1520:0.00000187)'-'0.0590:0.00000187)'-'0.2330:0.00000187)'-'0.2030:0.00000187)'-'0.0890:0.00059879,PV521955_FPV-GE1014/EGY/2023/G3_this_study:0.00060536)'-'0.2450:0.00121096,(PV521950_FPV-GE1009/EGY/2023/G3_this_study:0.00081328,(PV521947_FPV-GE1006/EGY/2023/G3_this_study:0.00251591,(PV521946_FPV-GE1005/EGY/2023/G3_this_study:0.00058917,(PV521952_FPV-GE1011/EGY/2023/G3_this_study:0.00059764,(PV521943_FPV-GE1002/EGY/2023/G3_this_study:0.00059769,(PV521951_FPV-GE1010/EGY/2023/G3_this_study:0.00059766,(PV521945_FPV-GE1004/EGY/2023/G3_this_study:0.00000187,(PV521957_FPV-GE1016/EGY/2023/G3_this_study:0.00000187,(PV521958_FPV-GE1017/EGY/2023/G3_this_study:0.00000187,(PV521959_FPV-GE1018/EGY/2023/G3_this_study:0.00000187,(PV521965_FPV-ATAX1024/EGY/2023/G3_this_study:0.00000187,(PV521944_FPV-GE1003/EGY/2023/G3_this_study:0.00059726,PV521956_FPV-GE1015/EGY/2023/G3_this_study:0.00059626)'-'0.4360:0.00000375)'-'0.0640:0.00000187)'-'0.0130:0.00000187)'-'0.0150:0.00000187)'-'0.0310:0.00000187)'-'0.2190:0.00000187)'-'0.3010:0.00000375)'-'0.3440:0.00000187)'-'0.4340:0.00060981)'-'0.7660:0.00180729)'-'0.1630:0.00055783)'-'0.3520:0.00222424)'-'0.4520:0.00000375,((ON646216_FPV-DL18/CHN/2019/G1:0.00498432,OQ868561_FPV-AH2011/CHN/2020/G1:0.00120930)'-'0.2670:0.00122604,(PQ212868_FPV-XJ-URC-7/CHN/2023/G1:0.00120230,(OL547731_FPV-F-C/CHN/2021/G1:0.00437830,(EU360958_FPV-933/HUN/2007/G1:0.00182153,(MK671184_FPV-18LY0801/CHN/2018/G1:0.00306920,(((((HQ184195_FPV-K49/KOR/2008/G1:0.00060393,OQ868559_FPV-AH2007/CHN/2020/G1:0.00243020)'-'0.1850:0.00000187,OK128325_FPV-D7/CHN/2020/G1_dog:0.00121453)'-'0.1860:0.00000187,(EU252147_FPV-KF003/KOR/2007/G1:0.00000187,DQ099431_FPV-JF3/CHN/2005/G1:0.00060329)'-'0.5000:0.00060336)'-'0.0490:0.00000187,EU498706_FPV-42-G11/ITA/2006/G1:0.00120628)'-'0.0260:0.00000187,((MW847205_FPV-48205/ITA/2019/G1:0.00061233,PP738173_FPV-cat4/CHN/2022/G1:0.00433704)'-'0.3390:0.00060049,(OR399570_FPV-111/CHN/2023/G1:0.00120662,(OR551226_FPV-Xinxiang05/CHN/2022/G1:0.00060035,(((MK266797_FPV-Beijing01/CHN/2017/G1:0.00060054,MN908257_FPV-MHS/CHN/2019/G1_tiger:0.00243045)'-'0.0780:0.00000187,PP738172_FPV-Cat3/CHN/2021/G1:0.00120605)'-'0.0560:0.00000187,(MT270572_FPV-BJ235/CHN/2019/G1:0.00000187,(OR399573_FPV-141/CHN/2023/G1:0.00307556,(MW495837_FPV-ZJFPV12/CHN/2019/G1:0.00370572,(OQ398408_FPV-077/CHN/2021/G1:0.00000187,OQ398411_FPV-082/CHN/2021/G1:0.00060202)'-'0.5300:0.00000375)'-'0.3700:0.00060048)'-'0.3300:0.00000187)'-'0.0450:0.00000187)'-'0.0470:0.00000187)'-'0.1250:0.00000187)'-'0.4410:0.00060139)'-'0.1540:0.00000187)'-'0.0670:0.00000187)'-'0.2690:0.00060242)'-'0.0780:0.00000187)'-'0.1320:0.00060195)'-'0.0170:0.00000187)'-'0.3050:0.00121091)'-'0.3140:0.00060280,(MF541125_FPV-JL04/CHN/2016/G2:0.00061302,((((MK570649_FPV-76/AUS/2016/G2:0.00367422,AB000059_FPV-Som1/JPN/1994/G2:0.00058298)'-'0.7930:0.00122443,MF069445_FPV-RC6/CAN/2015/G2_raccoon:0.00059770)'-'0.1180:0.00000187,JX475254_FPV-977/USA/2010/G2_puma:0.00241596)'-'0.5110:0.00056801,(('M38246 prototype FPV-b(CU4)/USA/1967/G2':0.00116506,MT078768_FPV-BCC13/IND/2019/G2:0.00496889)'-'0.4450:0.00061402,((X55115_FPV-193/AUS/1970/G2:0.00060373,OP985515_FPV-C32/NGA/2014/G2:0.00060548)'-'0.3070:0.00059965,(MN603976_FPV/AUS/2010/G2:0.00060009,(EU659112_FPV-4/USA/1964/G2:0.00000187,(EU498713_FPV-97-10/UK/2006/G2:0.00242509,(AB000056_FPV-Obihiro/JPN/1974/G2:0.00000187,EU252145_FPV-KF001/KOR/2007/G2:0.00059559)'-'0.8800:0.00119833)'-'0.3900:0.00000187)'-'0.2120:0.00000187)'-'0.3460:0.00000187)'-'0.1250:0.00063039)'-'0.0050:0.00000187)'-'0.0340:0.00063708)'-'0.1030:0.00121449)'-'0.4070:0.00056606,((FPV_vaccine_strain_Nobivac_/G2:0.00000187,MW589471_FPV-TRC-B34/THA/2020/G2:0.00181620)'-'0.8510:0.00059924,(MK570644_FPV/AUS/2015/G2:0.00060073,(EU498680_FPV_vaccine_strain_Purevax_/G2:0.00060068,(EU498681_FPV_vaccine_strain_Felocell_/G2:0.00000187,(MK570698_FPV-218/NZL/2017/G2:0.00000187,MW926314_FPV-cat1/UK/2019/G2:0.00000187)'-'0.2240:0.00000187)'-'0.5450:0.00000187)'-'0.4540:0.00120355)'-'0.1440:0.00000187)'-'0.4250:0.00064101,(M19296.1_Canine_parvovirus_strain_CPV-N_complete_cds:0.00173305,(EU659119.1_Canine_parvovirus_isolate_CPV-410.us.00_non-structural_protein_1_non-structural_protein_2_capsid_protein_1_and_capsid_protein_2_genes_complete_cds:0.00225674,(MW239593.1_Protoparvovirus_carnivoran1_strain_CPV35-TN_VP2_gene_complete_cds:0.00000187,'OK571393.1 Canine parvovirus isolate CPV-SH2005 structural protein 2 (VP2) gene complete cds':0.00000187)'-'1.0000:0.00733829)'-'0.9980:0.00350316)1.0000:0.00700985);
