# Supplementary material for: Emergence, surge, and fading of the novel feline parvovirus Thr390Ala mutant in Egyptian cats during 2023: insights from a comprehensive full-length VP2 genetic analysis
Source: BMC Vet Res. 2025 Oct 3;21:570. doi: 10.1186/s12917-025-05004-3 (PMC12492670; doi:10.1186/s12917-025-05004-3)
Supplement: Supplementary file 14 — Supplementary Material 14. [file 12917_2025_5004_MOESM14_ESM.xlsx]

## Sheet: Sheet1
Continent	Country	Strain name	Host	Collection date	FPV group	Accession number	Sequence GenBank link
Africa	Egypt	EGY/2019/39-566	domestic cat (Felis catus)	2019	G3	OM937916	https://www.ncbi.nlm.nih.gov/nuccore/OM937916
Africa	Egypt	EGY/2021/139-188	domestic dog (Canis lupus familiaris)	2021	G3	OM638043	https://www.ncbi.nlm.nih.gov/nuccore/OM638043
Africa	Nigeria	C1	domestic cat (Felis catus)	2014	G2	OP985508	https://www.ncbi.nlm.nih.gov/nuccore/OP985508
Africa	Nigeria	C2	domestic cat (Felis catus)	2014	G2	OP985509	https://www.ncbi.nlm.nih.gov/nuccore/OP985509
Africa	Nigeria	C3	domestic cat (Felis catus)	2014	G2	OP985510	https://www.ncbi.nlm.nih.gov/nuccore/OP985510
Africa	Nigeria	C5	domestic cat (Felis catus)	2014	G2	OP985511	https://www.ncbi.nlm.nih.gov/nuccore/OP985511
Africa	Nigeria	C10	domestic cat (Felis catus)	2014	G2	OP985512	https://www.ncbi.nlm.nih.gov/nuccore/OP985512
Africa	Nigeria	C14	domestic cat (Felis catus)	2014	G2	OP985513	https://www.ncbi.nlm.nih.gov/nuccore/OP985513
Africa	Nigeria	C18	domestic cat (Felis catus)	2014	G2	OP985514	https://www.ncbi.nlm.nih.gov/nuccore/OP985514
Africa	Nigeria	C32	domestic cat (Felis catus)	2014	G2	OP985515	https://www.ncbi.nlm.nih.gov/nuccore/OP985515
Africa	Nigeria	C51	domestic cat (Felis catus)	2014	G2	OP985517	https://www.ncbi.nlm.nih.gov/nuccore/OP985517
Africa	Nigeria	C58	domestic cat (Felis catus)	2014	G2	OP985518	https://www.ncbi.nlm.nih.gov/nuccore/OP985518
Africa	Nigeria	C64	domestic cat (Felis catus)	2014	G2	OP985519	https://www.ncbi.nlm.nih.gov/nuccore/OP985519
Africa	Nigeria	C78	domestic cat (Felis catus)	2014	G2	OP985521	https://www.ncbi.nlm.nih.gov/nuccore/OP985521
Asia	Bangladesh	CVASU/BD/50	domestic cat (Felis catus)	2023	G2	PP336908	https://www.ncbi.nlm.nih.gov/nuccore/PP336908
Asia	China	HH-1/86	jaguar (Panthera onca)	1986	G3	KX900570	https://www.ncbi.nlm.nih.gov/nuccore/KX900570
Asia	China	FPV-G	tiger (Panthera tigris)	1999	G3	MG764510	https://www.ncbi.nlm.nih.gov/nuccore/MG764510
Asia	China	JF-3	domestic cat (Felis catus)	2005	G1	DQ099431	https://www.ncbi.nlm.nih.gov/nuccore/DQ099431
Asia	China	ZF-5	domestic cat (Felis catus)	2005	G3	DQ099430	https://www.ncbi.nlm.nih.gov/nuccore/DQ099430
Asia	China	JF-1	domestic cat (Felis catus)	2006	G3	DQ474236	https://www.ncbi.nlm.nih.gov/nuccore/DQ474236
Asia	China	GT-3	domestic cat (Felis catus)	2006	G3	DQ474237	https://www.ncbi.nlm.nih.gov/nuccore/DQ474237
Asia	China	SM-4	domestic cat (Felis catus)	2006	G3	DQ474238	https://www.ncbi.nlm.nih.gov/nuccore/DQ474238
Asia	China	XJ-1	domestic cat (Felis catus)	2007	G3	EF988660	https://www.ncbi.nlm.nih.gov/nuccore/EF988660
Asia	China	HT-262	tiger (Panthera tigris)	2007	G3	EU697383	https://www.ncbi.nlm.nih.gov/nuccore/EU697383
Asia	China	HT-290	tiger (Panthera tigris)	2007	G3	EU697384	https://www.ncbi.nlm.nih.gov/nuccore/EU697384
Asia	China	HT-374	tiger (Panthera tigris)	2007	G3	EU697386	https://www.ncbi.nlm.nih.gov/nuccore/EU697386
Asia	China	HT-163	tiger (Panthera tigris)	2007	G3	EU697387	https://www.ncbi.nlm.nih.gov/nuccore/EU697387
Asia	China	ChangC2007	domestic cat (Felis catus)	2008	G3	FJ936171	https://www.ncbi.nlm.nih.gov/nuccore/FJ936171
Asia	China	BFPV	Arctic fox (Vulpes lagopus)	2008	G2	GQ857595	https://www.ncbi.nlm.nih.gov/nuccore/GQ857595
Asia	China	FPV-GD(12/09/YGP)	domestic cat (Felis catus)	2012	G3	KC473946	https://www.ncbi.nlm.nih.gov/nuccore/KC473946
Asia	China	HRB-CS1	domestic cat (Felis catus)	2014	G3	KP280068	https://www.ncbi.nlm.nih.gov/nuccore/KP280068
Asia	China	FPV-BJ05	domestic cat (Felis catus)	2014	G2	MH165482	https://www.ncbi.nlm.nih.gov/nuccore/MH165482
Asia	China	FPV-L	lion (Panthera leo)	2015	G3	MG764511	https://www.ncbi.nlm.nih.gov/nuccore/MG764511
Asia	China	FPV-BJ04	domestic cat (Felis catus)	2015	G2	MH165481	https://www.ncbi.nlm.nih.gov/nuccore/MH165481
Asia	China	JL-04/17-03	domestic cat (Felis catus)	2016	G3	MF541126	https://www.ncbi.nlm.nih.gov/nuccore/MF541126
Asia	China	Chengdu-03/2017	domestic cat (Felis catus)	2016	G3	MK266790	https://www.ncbi.nlm.nih.gov/nuccore/MK266790
Asia	China	F2016019	domestic cat (Felis catus)	2016	G3	MH329286	https://www.ncbi.nlm.nih.gov/nuccore/MH329286
Asia	China	GX01	domestic cat (Felis catus)	2016	G3	MG924893	https://www.ncbi.nlm.nih.gov/nuccore/MG924893
Asia	China	FPLV/16CC0806	domestic cat (Felis catus)	2016	G3	MK671150	https://www.ncbi.nlm.nih.gov/nuccore/MK671150
Asia	China	FPLV/16CC1106	domestic cat (Felis catus)	2016	G3	MK671151	https://www.ncbi.nlm.nih.gov/nuccore/MK671151
Asia	China	FPLV/16JL0804	domestic cat (Felis catus)	2016	G3	MK671152	https://www.ncbi.nlm.nih.gov/nuccore/MK671152
Asia	China	FPLV/16JL1205	domestic cat (Felis catus)	2016	G3	MK671153	https://www.ncbi.nlm.nih.gov/nuccore/MK671153
Asia	China	FPLV/16SY0601	domestic cat (Felis catus)	2016	G3	MK671155	https://www.ncbi.nlm.nih.gov/nuccore/MK671155
Asia	China	FPLV/16SY0711	domestic cat (Felis catus)	2016	G3	MK671156	https://www.ncbi.nlm.nih.gov/nuccore/MK671156
Asia	China	BC-02/16	domestic cat (Felis catus)	2016	G3	MF541119	https://www.ncbi.nlm.nih.gov/nuccore/MF541119
Asia	China	HRB-01/16	domestic cat (Felis catus)	2016	G3	MF541122	https://www.ncbi.nlm.nih.gov/nuccore/MF541122
Asia	China	SP-01/16	domestic cat (Felis catus)	2016	G3	MF541140	https://www.ncbi.nlm.nih.gov/nuccore/MF541140
Asia	China	HN-ZZ1	tiger (Panthera tigris)	2016	G3	KX685354	https://www.ncbi.nlm.nih.gov/nuccore/KX685354
Asia	China	FPLV/16JZ0601	domestic cat (Felis catus)	2016	G2	MK671154	https://www.ncbi.nlm.nih.gov/nuccore/MK671154
Asia	China	BJ-03/16	domestic cat (Felis catus)	2016	G2	MF541120	https://www.ncbi.nlm.nih.gov/nuccore/MF541120
Asia	China	CC-02/16	domestic cat (Felis catus)	2016	G2	MF541121	https://www.ncbi.nlm.nih.gov/nuccore/MF541121
Asia	China	JL-04/16	domestic cat (Felis catus)	2016	G2	MF541125	https://www.ncbi.nlm.nih.gov/nuccore/MF541125
Asia	China	Beijing-01/2018	domestic cat (Felis catus)	2017	G1	MK266797	https://www.ncbi.nlm.nih.gov/nuccore/MK266797
Asia	China	FPLV/17SY0402	domestic cat (Felis catus)	2017	G1	MK671169	https://www.ncbi.nlm.nih.gov/nuccore/MK671169
Asia	China	SMU-D3/2017	domestic cat (Felis catus)	2017	G1	MZ442312	https://www.ncbi.nlm.nih.gov/nuccore/MZ442312
Asia	China	JL-3	domestic cat (Felis catus)	2017	G3	MK295775	https://www.ncbi.nlm.nih.gov/nuccore/MK295775
Asia	China	Haerbin-05/2017	domestic cat (Felis catus)	2017	G3	MK266782	https://www.ncbi.nlm.nih.gov/nuccore/MK266782
Asia	China	Haerbin-13/2017	domestic cat (Felis catus)	2017	G3	MK266784	https://www.ncbi.nlm.nih.gov/nuccore/MK266784
Asia	China	Shenyang-5/2017	domestic cat (Felis catus)	2017	G3	MK266785	https://www.ncbi.nlm.nih.gov/nuccore/MK266785
Asia	China	Shenyang-19/2017	domestic cat (Felis catus)	2017	G3	MK266786	https://www.ncbi.nlm.nih.gov/nuccore/MK266786
Asia	China	Guiyang01/2017	domestic cat (Felis catus)	2017	G3	MK266788	https://www.ncbi.nlm.nih.gov/nuccore/MK266788
Asia	China	Chengdu-01/2017	domestic cat (Felis catus)	2017	G3	MK266791	https://www.ncbi.nlm.nih.gov/nuccore/MK266791
Asia	China	Shenyang-01/2017	domestic cat (Felis catus)	2017	G3	MK266792	https://www.ncbi.nlm.nih.gov/nuccore/MK266792
Asia	China	Tianjin-02/2018	domestic cat (Felis catus)	2017	G3	MK266794	https://www.ncbi.nlm.nih.gov/nuccore/MK266794
Asia	China	Beijing-L3/2018	domestic cat (Felis catus)	2017	G3	MK266795	https://www.ncbi.nlm.nih.gov/nuccore/MK266795
Asia	China	ZJFPV7	domestic cat (Felis catus)	2017	G3	MW495833	https://www.ncbi.nlm.nih.gov/nuccore/MW495833
Asia	China	ZJFPV13	domestic cat (Felis catus)	2017	G3	MW495838	https://www.ncbi.nlm.nih.gov/nuccore/MW495838
Asia	China	FPLV/17BC0704	domestic cat (Felis catus)	2017	G3	MK671157	https://www.ncbi.nlm.nih.gov/nuccore/MK671157
Asia	China	FPLV/17BC0801	domestic cat (Felis catus)	2017	G3	MK671158	https://www.ncbi.nlm.nih.gov/nuccore/MK671158
Asia	China	FPLV/17DD0501	domestic cat (Felis catus)	2017	G3	MK671160	https://www.ncbi.nlm.nih.gov/nuccore/MK671160
Asia	China	FPLV/17DD0902	domestic cat (Felis catus)	2017	G3	MK671161	https://www.ncbi.nlm.nih.gov/nuccore/MK671161
Asia	China	FPLV/17HRB0505	domestic cat (Felis catus)	2017	G3	MK671162	https://www.ncbi.nlm.nih.gov/nuccore/MK671162
Asia	China	FPLV/17HRB1001	domestic cat (Felis catus)	2017	G3	MK671163	https://www.ncbi.nlm.nih.gov/nuccore/MK671163
Asia	China	FPLV/17JL0704	domestic cat (Felis catus)	2017	G3	MK671164	https://www.ncbi.nlm.nih.gov/nuccore/MK671164
Asia	China	FPLV/17JLSY0701	domestic cat (Felis catus)	2017	G3	MK671165	https://www.ncbi.nlm.nih.gov/nuccore/MK671165
Asia	China	FPLV/17JLSY0901	domestic cat (Felis catus)	2017	G3	MK671166	https://www.ncbi.nlm.nih.gov/nuccore/MK671166
Asia	China	FPLV/17SY0302	domestic cat (Felis catus)	2017	G3	MK671168	https://www.ncbi.nlm.nih.gov/nuccore/MK671168
Asia	China	FPLV/17SY0503	domestic cat (Felis catus)	2017	G3	MK671170	https://www.ncbi.nlm.nih.gov/nuccore/MK671170
Asia	China	FPLV/17SY0902	domestic cat (Felis catus)	2017	G3	MK671171	https://www.ncbi.nlm.nih.gov/nuccore/MK671171
Asia	China	JL-03/17-05	domestic cat (Felis catus)	2017	G3	MF541124	https://www.ncbi.nlm.nih.gov/nuccore/MF541124
Asia	China	JL-07/17-05	domestic cat (Felis catus)	2017	G3	MF541127	https://www.ncbi.nlm.nih.gov/nuccore/MF541127
Asia	China	JL-10/17-06	domestic cat (Felis catus)	2017	G3	MF541128	https://www.ncbi.nlm.nih.gov/nuccore/MF541128
Asia	China	JL-12/17-05	domestic cat (Felis catus)	2017	G3	MF541129	https://www.ncbi.nlm.nih.gov/nuccore/MF541129
Asia	China	JL-19/17-06	domestic cat (Felis catus)	2017	G3	MF541130	https://www.ncbi.nlm.nih.gov/nuccore/MF541130
Asia	China	JL-20/17-05	domestic cat (Felis catus)	2017	G3	MF541131	https://www.ncbi.nlm.nih.gov/nuccore/MF541131
Asia	China	JL-24/17-05	domestic cat (Felis catus)	2017	G3	MF541132	https://www.ncbi.nlm.nih.gov/nuccore/MF541132
Asia	China	JL-28/17-05	domestic cat (Felis catus)	2017	G3	MF541133	https://www.ncbi.nlm.nih.gov/nuccore/MF541133
Asia	China	JL-29/17-05	domestic cat (Felis catus)	2017	G3	MF541134	https://www.ncbi.nlm.nih.gov/nuccore/MF541134
Asia	China	JL-33/17-05	domestic cat (Felis catus)	2017	G3	MF541135	https://www.ncbi.nlm.nih.gov/nuccore/MF541135\
Asia	China	JL-34/17-05	domestic cat (Felis catus)	2017	G3	MF541136	https://www.ncbi.nlm.nih.gov/nuccore/MF541136
Asia	China	JL-40/17-05	domestic cat (Felis catus)	2017	G3	MF541137	https://www.ncbi.nlm.nih.gov/nuccore/MF541137
Asia	China	JL-47/17-05	domestic cat (Felis catus)	2017	G3	MF541138	https://www.ncbi.nlm.nih.gov/nuccore/MF541138
Asia	China	JT-01/17-03	domestic cat (Felis catus)	2017	G3	MF541139	https://www.ncbi.nlm.nih.gov/nuccore/MF541139
Asia	China	SMU-D4/2017	domestic cat (Felis catus)	2017	G3	MZ442309	https://www.ncbi.nlm.nih.gov/nuccore/MZ442309
Asia	China	CHJL-Siberian Tiger-01/2017	tiger (Panthera tigris)	2017	G3	MK982094	https://www.ncbi.nlm.nih.gov/nuccore/MK982094
Asia	China	ZJFPV5	domestic cat (Felis catus)	2017	G2	MW495831	https://www.ncbi.nlm.nih.gov/nuccore/MW495831
Asia	China	FPLV/17CC0308	domestic cat (Felis catus)	2017	G2	MK671159	https://www.ncbi.nlm.nih.gov/nuccore/MK671159
Asia	China	FPLV/17SP0503	domestic cat (Felis catus)	2017	G2	MK671167	https://www.ncbi.nlm.nih.gov/nuccore/MK671167
Asia	China	JL-01/17-03	domestic cat (Felis catus)	2017	G2	MF541123	https://www.ncbi.nlm.nih.gov/nuccore/MF541123
Asia	China	FPV-S2	domestic cat (Felis catus)	2018	G1	OQ815875	https://www.ncbi.nlm.nih.gov/nuccore/OQ815875
Asia	China	YZ2018-023	domestic cat (Felis catus)	2018	G1	OQ863615	https://www.ncbi.nlm.nih.gov/nuccore/OQ863615
Asia	China	HN1802	domestic cat (Felis catus)	2018	G1	OQ868534	https://www.ncbi.nlm.nih.gov/nuccore/OQ868534
Asia	China	HN1803	domestic cat (Felis catus)	2018	G1	OQ868535	https://www.ncbi.nlm.nih.gov/nuccore/OQ868535
Asia	China	HN1804	domestic cat (Felis catus)	2018	G1	OQ868536	https://www.ncbi.nlm.nih.gov/nuccore/OQ868536
Asia	China	HN1805	domestic cat (Felis catus)	2018	G1	OQ868537	https://www.ncbi.nlm.nih.gov/nuccore/OQ868537
Asia	China	DL01-2018	domestic cat (Felis catus)	2018	G1	ON646201	https://www.ncbi.nlm.nih.gov/nuccore/ON646201
Asia	China	DL02-2018	domestic cat (Felis catus)	2018	G1	ON646202	https://www.ncbi.nlm.nih.gov/nuccore/ON646202
Asia	China	DL03-2018	domestic cat (Felis catus)	2018	G1	ON646203	https://www.ncbi.nlm.nih.gov/nuccore/ON646203
Asia	China	DL05-2018	domestic cat (Felis catus)	2018	G1	ON646205	https://www.ncbi.nlm.nih.gov/nuccore/ON646205
Asia	China	DL06-2018	domestic cat (Felis catus)	2018	G1	ON646206	https://www.ncbi.nlm.nih.gov/nuccore/ON646206
Asia	China	DL07-2018	domestic cat (Felis catus)	2018	G1	ON646207	https://www.ncbi.nlm.nih.gov/nuccore/ON646207
Asia	China	ZJFPV2	domestic cat (Felis catus)	2018	G1	MW495829	https://www.ncbi.nlm.nih.gov/nuccore/MW495829
Asia	China	ZJFPV14	domestic cat (Felis catus)	2018	G1	MW495839	https://www.ncbi.nlm.nih.gov/nuccore/MW495839
Asia	China	ZJFPV15	domestic cat (Felis catus)	2018	G1	MW495840	https://www.ncbi.nlm.nih.gov/nuccore/MW495840
Asia	China	FPLV/18HRB1002	domestic cat (Felis catus)	2018	G1	MK671179	https://www.ncbi.nlm.nih.gov/nuccore/MK671179
Asia	China	FPLV/18LY0801	domestic cat (Felis catus)	2018	G1	MK671184	https://www.ncbi.nlm.nih.gov/nuccore/MK671184
Asia	China	FPLV/18LY0902	domestic cat (Felis catus)	2018	G1	MK671185	https://www.ncbi.nlm.nih.gov/nuccore/MK671185
Asia	China	DLC03	domestic cat (Felis catus)	2018	G1	MN418999	https://www.ncbi.nlm.nih.gov/nuccore/MN418999
Asia	China	FPLV-QDDX	domestic cat (Felis catus)	2018	G1	MK301396	https://www.ncbi.nlm.nih.gov/nuccore/MK301396
Asia	China	FPV-10	domestic cat (Felis catus)	2018	G3	OQ815871	https://www.ncbi.nlm.nih.gov/nuccore/OQ815871
Asia	China	FPV-15	domestic cat (Felis catus)	2018	G3	OQ815872	https://www.ncbi.nlm.nih.gov/nuccore/OQ815872
Asia	China	SMU-D53/2018	domestic cat (Felis catus)	2018	G3	MZ442305	https://www.ncbi.nlm.nih.gov/nuccore/MZ442305
Asia	China	SMU-D50/2018	domestic cat (Felis catus)	2018	G3	MZ442306	https://www.ncbi.nlm.nih.gov/nuccore/MZ442306
Asia	China	SMU-D46/2018	domestic cat (Felis catus)	2018	G3	MZ442307	https://www.ncbi.nlm.nih.gov/nuccore/MZ442307
Asia	China	SMU-D28/2018	domestic cat (Felis catus)	2018	G3	MZ442311	https://www.ncbi.nlm.nih.gov/nuccore/MZ442311
Asia	China	Haerbin-01/2018	domestic cat (Felis catus)	2018	G3	MK266783	https://www.ncbi.nlm.nih.gov/nuccore/MK266783
Asia	China	Shenyang-41/2017	domestic cat (Felis catus)	2018	G3	MK266787	https://www.ncbi.nlm.nih.gov/nuccore/MK266787
Asia	China	Guiyang01/2017	domestic cat (Felis catus)	2018	G3	MK266789	https://www.ncbi.nlm.nih.gov/nuccore/MK266789
Asia	China	Tanjin-01/2018	domestic cat (Felis catus)	2018	G3	MK266793	https://www.ncbi.nlm.nih.gov/nuccore/MK266793
Asia	China	Beijing-L4/2018	domestic cat (Felis catus)	2018	G3	MK266796	https://www.ncbi.nlm.nih.gov/nuccore/MK266796
Asia	China	HN1801	domestic cat (Felis catus)	2018	G3	OQ868533	https://www.ncbi.nlm.nih.gov/nuccore/OQ868533
Asia	China	HN1806	domestic cat (Felis catus)	2018	G3	OQ868538	https://www.ncbi.nlm.nih.gov/nuccore/OQ868538
Asia	China	ZJFPV4	domestic cat (Felis catus)	2018	G3	MW495830	https://www.ncbi.nlm.nih.gov/nuccore/MW495830
Asia	China	ZJFPV10	domestic cat (Felis catus)	2018	G3	MW495835	https://www.ncbi.nlm.nih.gov/nuccore/MW495835
Asia	China	FPLV/18BC0504	domestic cat (Felis catus)	2018	G3	MK671172	https://www.ncbi.nlm.nih.gov/nuccore/MK671172
Asia	China	FPLV/18CC0102	domestic cat (Felis catus)	2018	G3	MK671173	https://www.ncbi.nlm.nih.gov/nuccore/MK671173
Asia	China	FPLV/18CC0718	domestic cat (Felis catus)	2018	G3	MK671174	https://www.ncbi.nlm.nih.gov/nuccore/MK671174
Asia	China	FPLV/18CC0909	domestic cat (Felis catus)	2018	G3	MK671175	https://www.ncbi.nlm.nih.gov/nuccore/MK671175
Asia	China	FPLV/18DD0302	domestic cat (Felis catus)	2018	G3	MK671176	https://www.ncbi.nlm.nih.gov/nuccore/MK671176
Asia	China	FPLV/18HRB0102	domestic cat (Felis catus)	2018	G3	MK671177	https://www.ncbi.nlm.nih.gov/nuccore/MK671177
Asia	China	FPLV/18JL0105	domestic cat (Felis catus)	2018	G3	MK671180	https://www.ncbi.nlm.nih.gov/nuccore/MK671180
Asia	China	FPLV/18JL0602	domestic cat (Felis catus)	2018	G3	MK671181	https://www.ncbi.nlm.nih.gov/nuccore/MK671181
Asia	China	FPLV/18JZ0501	domestic cat (Felis catus)	2018	G3	MK671182	https://www.ncbi.nlm.nih.gov/nuccore/MK671182
Asia	China	FPLV/18LY0701	domestic cat (Felis catus)	2018	G3	MK671183	https://www.ncbi.nlm.nih.gov/nuccore/MK671183
Asia	China	FPLV/18QQHE0503	domestic cat (Felis catus)	2018	G3	MK671186	https://www.ncbi.nlm.nih.gov/nuccore/MK671186
Asia	China	FPLV/18SP0701	domestic cat (Felis catus)	2018	G3	MK671187	https://www.ncbi.nlm.nih.gov/nuccore/MK671187
Asia	China	FPLV/18SY0102	domestic cat (Felis catus)	2018	G3	MK671188	https://www.ncbi.nlm.nih.gov/nuccore/MK671188
Asia	China	DLC01	domestic cat (Felis catus)	2018	G3	MN418997	https://www.ncbi.nlm.nih.gov/nuccore/MN418997
Asia	China	DLC02	domestic cat (Felis catus)	2018	G3	MN418998	https://www.ncbi.nlm.nih.gov/nuccore/MN418998
Asia	China	DLC05	domestic cat (Felis catus)	2018	G3	MN419001	https://www.ncbi.nlm.nih.gov/nuccore/MN419001
Asia	China	DLC06	domestic cat (Felis catus)	2018	G3	MN419002	https://www.ncbi.nlm.nih.gov/nuccore/MN419002
Asia	China	gpfe267par01-12	giant panda (Ailuropoda melanoleuca)	2018	G3	MZ357122	https://www.ncbi.nlm.nih.gov/nuccore/MZ357122
Asia	China	Shenyang-05/2017	domestic cat (Felis catus)	2018	G2	MK266798	https://www.ncbi.nlm.nih.gov/nuccore/MK266798
Asia	China	Giant panda/CD/2018	giant panda (Ailuropoda melanoleuca)	2018	G3	MZ322607	https://www.ncbi.nlm.nih.gov/nuccore/MZ322607
Asia	China	Giant panda/CD-2/2018	giant panda (Ailuropoda melanoleuca)	2018	G3	MW091486	https://www.ncbi.nlm.nih.gov/nuccore/MW091486
Asia	China	Giant panda/CD/2018	giant panda (Ailuropoda melanoleuca)	2018	G3	MW091487	https://www.ncbi.nlm.nih.gov/nuccore/MW091487
Asia	China	ZJFPV8	domestic cat (Felis catus)	2018	G2	MW495834	https://www.ncbi.nlm.nih.gov/nuccore/MW495834
Asia	China	FPLV/18HRB0801	domestic cat (Felis catus)	2018	G2	MK671178	https://www.ncbi.nlm.nih.gov/nuccore/MK671178
Asia	China	DLC04	domestic cat (Felis catus)	2018	G2	MN419000	https://www.ncbi.nlm.nih.gov/nuccore/MN419000
Asia	China	Jilin5/2017	domestic cat (Felis catus)	2018	G2	MK266799	https://www.ncbi.nlm.nih.gov/nuccore/MK266799
Asia	China	HN1901	domestic cat (Felis catus)	2019	G1	OQ868539	https://www.ncbi.nlm.nih.gov/nuccore/OQ868539
Asia	China	HN1902	domestic cat (Felis catus)	2019	G1	OQ868540	https://www.ncbi.nlm.nih.gov/nuccore/OQ868540
Asia	China	HN1903	domestic cat (Felis catus)	2019	G1	OQ868541	https://www.ncbi.nlm.nih.gov/nuccore/OQ868541
Asia	China	HN1904	domestic cat (Felis catus)	2019	G1	OQ868542	https://www.ncbi.nlm.nih.gov/nuccore/OQ868542
Asia	China	HN1905	domestic cat (Felis catus)	2019	G1	OQ868543	https://www.ncbi.nlm.nih.gov/nuccore/OQ868543
Asia	China	HN1910	domestic cat (Felis catus)	2019	G1	OQ868547	https://www.ncbi.nlm.nih.gov/nuccore/OQ868547
Asia	China	AH1901	domestic cat (Felis catus)	2019	G1	OQ868550	https://www.ncbi.nlm.nih.gov/nuccore/OQ868550
Asia	China	AH1902	domestic cat (Felis catus)	2019	G1	OQ868551	https://www.ncbi.nlm.nih.gov/nuccore/OQ868551
Asia	China	AH1903	domestic cat (Felis catus)	2019	G1	OQ868552	https://www.ncbi.nlm.nih.gov/nuccore/OQ868552
Asia	China	AH1904	domestic cat (Felis catus)	2019	G1	OQ868553	https://www.ncbi.nlm.nih.gov/nuccore/OQ868553
Asia	China	YZ2019-025	domestic cat (Felis catus)	2019	G1	OQ863617	https://www.ncbi.nlm.nih.gov/nuccore/OQ863617
Asia	China	YZ2019-026	domestic cat (Felis catus)	2019	G1	OQ863618	https://www.ncbi.nlm.nih.gov/nuccore/OQ863618
Asia	China	DL09-2019	domestic cat (Felis catus)	2019	G1	ON646209	https://www.ncbi.nlm.nih.gov/nuccore/ON646209
Asia	China	DL13-2019	domestic cat (Felis catus)	2019	G1	ON646211	https://www.ncbi.nlm.nih.gov/nuccore/ON646211
Asia	China	DL15-2019	domestic cat (Felis catus)	2019	G1	ON646213	https://www.ncbi.nlm.nih.gov/nuccore/ON646213
Asia	China	DL16-2019	domestic cat (Felis catus)	2019	G1	ON646214	https://www.ncbi.nlm.nih.gov/nuccore/ON646214
Asia	China	DL17-2019	domestic cat (Felis catus)	2019	G1	ON646215	https://www.ncbi.nlm.nih.gov/nuccore/ON646215
Asia	China	DL18-2019	domestic cat (Felis catus)	2019	G1	ON646216	https://www.ncbi.nlm.nih.gov/nuccore/ON646216
Asia	China	DL20-2019	domestic cat (Felis catus)	2019	G1	ON646218	https://www.ncbi.nlm.nih.gov/nuccore/ON646218
Asia	China	JN-FPV-11	domestic cat (Felis catus)	2019	G1	MZ836347	https://www.ncbi.nlm.nih.gov/nuccore/MZ836347
Asia	China	ZJFPV6	domestic cat (Felis catus)	2019	G1	MW495832	https://www.ncbi.nlm.nih.gov/nuccore/MW495832
Asia	China	ZJFPV11	domestic cat (Felis catus)	2019	G1	MW495836	https://www.ncbi.nlm.nih.gov/nuccore/MW495836
Asia	China	ZJFPV12	domestic cat (Felis catus)	2019	G1	MW495837	https://www.ncbi.nlm.nih.gov/nuccore/MW495837
Asia	China	ZJFPV16	domestic cat (Felis catus)	2019	G1	MW495841	https://www.ncbi.nlm.nih.gov/nuccore/MW495841
Asia	China	HF1	domestic cat (Felis catus)	2019	G1	MT614366	https://www.ncbi.nlm.nih.gov/nuccore/MT614366
Asia	China	BJ728	domestic cat (Felis catus)	2019	G1	MT270531	https://www.ncbi.nlm.nih.gov/nuccore/MT270531
Asia	China	BJ700	domestic cat (Felis catus)	2019	G1	MT270532	https://www.ncbi.nlm.nih.gov/nuccore/MT270532
Asia	China	BJ698	domestic cat (Felis catus)	2019	G1	MT270533	https://www.ncbi.nlm.nih.gov/nuccore/MT270533
Asia	China	BJ663	domestic cat (Felis catus)	2019	G1	MT270534	https://www.ncbi.nlm.nih.gov/nuccore/MT270534
Asia	China	BJ662	domestic cat (Felis catus)	2019	G1	MT270535	https://www.ncbi.nlm.nih.gov/nuccore/MT270535
Asia	China	BJ644	domestic cat (Felis catus)	2019	G1	MT270536	https://www.ncbi.nlm.nih.gov/nuccore/MT270536
Asia	China	BJ638	domestic cat (Felis catus)	2019	G1	MT270537	https://www.ncbi.nlm.nih.gov/nuccore/MT270537
Asia	China	BJ629	domestic cat (Felis catus)	2019	G1	MT270538	https://www.ncbi.nlm.nih.gov/nuccore/MT270538
Asia	China	BJ625	domestic cat (Felis catus)	2019	G1	MT270539	https://www.ncbi.nlm.nih.gov/nuccore/MT270539
Asia	China	BJ624	domestic cat (Felis catus)	2019	G1	MT270540	https://www.ncbi.nlm.nih.gov/nuccore/MT270540
Asia	China	BJ619	domestic cat (Felis catus)	2019	G1	MT270541	https://www.ncbi.nlm.nih.gov/nuccore/MT270541
Asia	China	BJ594	domestic cat (Felis catus)	2019	G1	MT270542	https://www.ncbi.nlm.nih.gov/nuccore/MT270542
Asia	China	BJ582	domestic cat (Felis catus)	2019	G1	MT270544	https://www.ncbi.nlm.nih.gov/nuccore/MT270544
Asia	China	BJ572	domestic cat (Felis catus)	2019	G1	MT270547	https://www.ncbi.nlm.nih.gov/nuccore/MT270547
Asia	China	BJ565	domestic cat (Felis catus)	2019	G1	MT270548	https://www.ncbi.nlm.nih.gov/nuccore/MT270548
Asia	China	BJ557	domestic cat (Felis catus)	2019	G1	MT270550	https://www.ncbi.nlm.nih.gov/nuccore/MT270550
Asia	China	BJ554	domestic cat (Felis catus)	2019	G1	MT270551	https://www.ncbi.nlm.nih.gov/nuccore/MT270551
Asia	China	BJ552	domestic cat (Felis catus)	2019	G1	MT270552	https://www.ncbi.nlm.nih.gov/nuccore/MT270552
Asia	China	BJ540	domestic cat (Felis catus)	2019	G1	MT270553	https://www.ncbi.nlm.nih.gov/nuccore/MT270553
Asia	China	BJ502	domestic cat (Felis catus)	2019	G1	MT270554	https://www.ncbi.nlm.nih.gov/nuccore/MT270554
Asia	China	BJ501	domestic cat (Felis catus)	2019	G1	MT270555	https://www.ncbi.nlm.nih.gov/nuccore/MT270555
Asia	China	BJ481	domestic cat (Felis catus)	2019	G1	MT270556	https://www.ncbi.nlm.nih.gov/nuccore/MT270556
Asia	China	BJ461	domestic cat (Felis catus)	2019	G1	MT270557	https://www.ncbi.nlm.nih.gov/nuccore/MT270557
Asia	China	BJ440	domestic cat (Felis catus)	2019	G1	MT270558	https://www.ncbi.nlm.nih.gov/nuccore/MT270558
Asia	China	BJ435	domestic cat (Felis catus)	2019	G1	MT270559	https://www.ncbi.nlm.nih.gov/nuccore/MT270559
Asia	China	BJ416	domestic cat (Felis catus)	2019	G1	MT270560	https://www.ncbi.nlm.nih.gov/nuccore/MT270560
Asia	China	BJ405	domestic cat (Felis catus)	2019	G1	MT270561	https://www.ncbi.nlm.nih.gov/nuccore/MT270561
Asia	China	BJ396	domestic cat (Felis catus)	2019	G1	MT270562	https://www.ncbi.nlm.nih.gov/nuccore/MT270562
Asia	China	BJ338	domestic cat (Felis catus)	2019	G1	MT270565	https://www.ncbi.nlm.nih.gov/nuccore/MT270565
Asia	China	BJ309	domestic cat (Felis catus)	2019	G1	MT270568	https://www.ncbi.nlm.nih.gov/nuccore/MT270568
Asia	China	BJ308	domestic cat (Felis catus)	2019	G1	MT270569	https://www.ncbi.nlm.nih.gov/nuccore/MT270569
Asia	China	BJ235	domestic cat (Felis catus)	2019	G1	MT270572	https://www.ncbi.nlm.nih.gov/nuccore/MT270572
Asia	China	BJ133	domestic cat (Felis catus)	2019	G1	MT270573	https://www.ncbi.nlm.nih.gov/nuccore/MT270573
Asia	China	BJ128	domestic cat (Felis catus)	2019	G1	MT270574	https://www.ncbi.nlm.nih.gov/nuccore/MT270574
Asia	China	BJ094	domestic cat (Felis catus)	2019	G1	MT270575	https://www.ncbi.nlm.nih.gov/nuccore/MT270575
Asia	China	BJ090	domestic cat (Felis catus)	2019	G1	MT270576	https://www.ncbi.nlm.nih.gov/nuccore/MT270576
Asia	China	BJ058	domestic cat (Felis catus)	2019	G1	MT270579	https://www.ncbi.nlm.nih.gov/nuccore/MT270579
Asia	China	BJ051	domestic cat (Felis catus)	2019	G1	MT270580	https://www.ncbi.nlm.nih.gov/nuccore/MT270580
Asia	China	BJ050	domestic cat (Felis catus)	2019	G1	MT270581	https://www.ncbi.nlm.nih.gov/nuccore/MT270581
Asia	China	DLC15	domestic cat (Felis catus)	2019	G1	MN419012	https://www.ncbi.nlm.nih.gov/nuccore/MN419012
Asia	China	FPV-SX	domestic cat (Felis catus)	2019	G1	MT892650	https://www.ncbi.nlm.nih.gov/nuccore/MT892650
Asia	China	F-D35	domestic cat (Felis catus)	2019	G1	OL547733	https://www.ncbi.nlm.nih.gov/nuccore/OL547733
Asia	China	F-D34	domestic cat (Felis catus)	2019	G1	OL547735	https://www.ncbi.nlm.nih.gov/nuccore/OL547735
Asia	China	F-D33	domestic cat (Felis catus)	2019	G1	OL547736	https://www.ncbi.nlm.nih.gov/nuccore/OL547736
Asia	China	BJ240	domestic cat (Felis catus)	2019	G1	MT270571	https://www.ncbi.nlm.nih.gov/nuccore/MT270571
Asia	China	FPV-SD/2019/2	domestic cat (Felis catus)	2019	G1	OK384310	https://www.ncbi.nlm.nih.gov/nuccore/OK384310
Asia	China	FPV-SD/2019/3	domestic cat (Felis catus)	2019	G1	OK384311	https://www.ncbi.nlm.nih.gov/nuccore/OK384311
Asia	China	FPV-SD/2019/4	domestic cat (Felis catus)	2019	G1	OK384312	https://www.ncbi.nlm.nih.gov/nuccore/OK384312
Asia	China	FPV-SD/2019/5	domestic cat (Felis catus)	2019	G1	OK384313	https://www.ncbi.nlm.nih.gov/nuccore/OK384313
Asia	China	FPV-SD/2019/6	domestic cat (Felis catus)	2019	G1	OK384314	https://www.ncbi.nlm.nih.gov/nuccore/OK384314
Asia	China	CC19-02	domestic cat (Felis catus)	2019	G1	OP471917	https://www.ncbi.nlm.nih.gov/nuccore/OP471917
Asia	China	HBSJZ19-01	domestic cat (Felis catus)	2019	G1	OP471918	https://www.ncbi.nlm.nih.gov/nuccore/OP471918
Asia	China	C-DY6	domestic dog (Canis lupus familiaris)	2019	G1	OK128324	https://www.ncbi.nlm.nih.gov/nuccore/OK128324
Asia	China	JSYZ-85	domestic dog (Canis lupus familiaris)	2019	G1	MW017596	https://www.ncbi.nlm.nih.gov/nuccore/MW017596
Asia	China	MHS2019	tiger (Panthera tigris)	2019	G1	MN908257	https://www.ncbi.nlm.nih.gov/nuccore/MN908257
Asia	China	C-F9	domestic dog (Canis lupus familiaris)	2019	G3	MZ913315	https://www.ncbi.nlm.nih.gov/nuccore/MZ913315
Asia	China	C-F88	domestic dog (Canis lupus familiaris)	2019	G3	MZ913316	https://www.ncbi.nlm.nih.gov/nuccore/MZ913316
Asia	China	C-1	domestic dog (Canis lupus familiaris)	2019	G3	MZ913317	https://www.ncbi.nlm.nih.gov/nuccore/MZ913317
Asia	China	C-4	domestic dog (Canis lupus familiaris)	2019	G3	MZ913318	https://www.ncbi.nlm.nih.gov/nuccore/MZ913318
Asia	China	C-9	domestic dog (Canis lupus familiaris)	2019	G3	MZ913319	https://www.ncbi.nlm.nih.gov/nuccore/MZ913319
Asia	China	HN1906	domestic cat (Felis catus)	2019	G3	OQ868544	https://www.ncbi.nlm.nih.gov/nuccore/OQ868544
Asia	China	HN1908	domestic cat (Felis catus)	2019	G3	OQ868545	https://www.ncbi.nlm.nih.gov/nuccore/OQ868545
Asia	China	HN1909	domestic cat (Felis catus)	2019	G3	OQ868546	https://www.ncbi.nlm.nih.gov/nuccore/OQ868546
Asia	China	YZ2019-024	domestic cat (Felis catus)	2019	G3	OQ863616	https://www.ncbi.nlm.nih.gov/nuccore/OQ863616
Asia	China	YZ2019-027	domestic cat (Felis catus)	2019	G3	OQ863619	https://www.ncbi.nlm.nih.gov/nuccore/OQ863619
Asia	China	DL08-2019	domestic cat (Felis catus)	2019	G3	ON646208	https://www.ncbi.nlm.nih.gov/nuccore/ON646208
Asia	China	DL12-2019	domestic cat (Felis catus)	2019	G3	ON646210	https://www.ncbi.nlm.nih.gov/nuccore/ON646210
Asia	China	DL14-2019	domestic cat (Felis catus)	2019	G3	ON646212	https://www.ncbi.nlm.nih.gov/nuccore/ON646212
Asia	China	DL19-2019	domestic cat (Felis catus)	2019	G3	ON646217	https://www.ncbi.nlm.nih.gov/nuccore/ON646217
Asia	China	JN-FPV-12	domestic cat (Felis catus)	2019	G3	MZ836378	https://www.ncbi.nlm.nih.gov/nuccore/MZ836378
Asia	China	BJ588	domestic cat (Felis catus)	2019	G3	MT270543	https://www.ncbi.nlm.nih.gov/nuccore/MT270543
Asia	China	BJ574	domestic cat (Felis catus)	2019	G3	MT270546	https://www.ncbi.nlm.nih.gov/nuccore/MT270546
Asia	China	BJ562	domestic cat (Felis catus)	2019	G3	MT270549	https://www.ncbi.nlm.nih.gov/nuccore/MT270549
Asia	China	BJ379	domestic cat (Felis catus)	2019	G3	MT270563	https://www.ncbi.nlm.nih.gov/nuccore/MT270563
Asia	China	BJ372	domestic cat (Felis catus)	2019	G3	MT270564	https://www.ncbi.nlm.nih.gov/nuccore/MT270564
Asia	China	BJ319	domestic cat (Felis catus)	2019	G3	MT270566	https://www.ncbi.nlm.nih.gov/nuccore/MT270566
Asia	China	BJ078	domestic cat (Felis catus)	2019	G3	MT270577	https://www.ncbi.nlm.nih.gov/nuccore/MT270577
Asia	China	BJ025	domestic cat (Felis catus)	2019	G3	MT270582	https://www.ncbi.nlm.nih.gov/nuccore/MT270582
Asia	China	BJ020	domestic cat (Felis catus)	2019	G3	MT270583	https://www.ncbi.nlm.nih.gov/nuccore/MT270583
Asia	China	BJ016	domestic cat (Felis catus)	2019	G3	MT270584	https://www.ncbi.nlm.nih.gov/nuccore/MT270584
Asia	China	BJ006	domestic cat (Felis catus)	2019	G3	MT270585	https://www.ncbi.nlm.nih.gov/nuccore/MT270585
Asia	China	DLC07	domestic cat (Felis catus)	2019	G3	MN419003	https://www.ncbi.nlm.nih.gov/nuccore/MN419003
Asia	China	DLC08	domestic cat (Felis catus)	2019	G3	MN419004	https://www.ncbi.nlm.nih.gov/nuccore/MN419004
Asia	China	DLC92	domestic cat (Felis catus)	2019	G3	MN419006	https://www.ncbi.nlm.nih.gov/nuccore/MN419006
Asia	China	DLC10	domestic cat (Felis catus)	2019	G3	MN419007	https://www.ncbi.nlm.nih.gov/nuccore/MN419007
Asia	China	DLC11	domestic cat (Felis catus)	2019	G3	MN419008	https://www.ncbi.nlm.nih.gov/nuccore/MN419008
Asia	China	DLC12	domestic cat (Felis catus)	2019	G3	MN419009	https://www.ncbi.nlm.nih.gov/nuccore/MN419009
Asia	China	DLC13	domestic cat (Felis catus)	2019	G3	MN419010	https://www.ncbi.nlm.nih.gov/nuccore/MN419010
Asia	China	DLC14	domestic cat (Felis catus)	2019	G3	MN419011	https://www.ncbi.nlm.nih.gov/nuccore/MN419011
Asia	China	DLC16	domestic cat (Felis catus)	2019	G3	MN419013	https://www.ncbi.nlm.nih.gov/nuccore/MN419013
Asia	China	SMU-D87/2019	domestic cat (Felis catus)	2019	G3	MZ442303	https://www.ncbi.nlm.nih.gov/nuccore/MZ442303
Asia	China	SMU-D74/2019	domestic cat (Felis catus)	2019	G3	MZ442304	https://www.ncbi.nlm.nih.gov/nuccore/MZ442304
Asia	China	HBSJZ19-02	domestic cat (Felis catus)	2019	G3	OP471919	https://www.ncbi.nlm.nih.gov/nuccore/OP471919
Asia	China	JSYZ-122	domestic cat (Felis catus)	2019	G3	MW017628	https://www.ncbi.nlm.nih.gov/nuccore/MW017628
Asia	China	FPV-251	domestic cat (Felis catus)	2019	G2	OQ815873	https://www.ncbi.nlm.nih.gov/nuccore/OQ815873
Asia	China	FPV-271	domestic cat (Felis catus)	2019	G2	OQ815874	https://www.ncbi.nlm.nih.gov/nuccore/OQ815874
Asia	China	BJ577	domestic cat (Felis catus)	2019	G2	MT270545	https://www.ncbi.nlm.nih.gov/nuccore/MT270545
Asia	China	BJ318	domestic cat (Felis catus)	2019	G2	MT270567	https://www.ncbi.nlm.nih.gov/nuccore/MT270567
Asia	China	BJ277	domestic cat (Felis catus)	2019	G2	MT270570	https://www.ncbi.nlm.nih.gov/nuccore/MT270570
Asia	China	BJ061	domestic cat (Felis catus)	2019	G2	MT270578	https://www.ncbi.nlm.nih.gov/nuccore/MT270578
Asia	China	DLC91	domestic cat (Felis catus)	2019	G2	MN419005	https://www.ncbi.nlm.nih.gov/nuccore/MN419005
Asia	China	SY-01/2019	Cheetah (Acinonyx jubatus)	2019	G3	MT178243	https://www.ncbi.nlm.nih.gov/nuccore/MT178243
Asia	China	SMU-SC20-2/2020	domestic cat (Felis catus)	2020	G1	MZ442313	https://www.ncbi.nlm.nih.gov/nuccore/MZ442313
Asia	China	SMU-SC20-6/2020	domestic cat (Felis catus)	2020	G1	MZ442314	https://www.ncbi.nlm.nih.gov/nuccore/MZ442314
Asia	China	SMU-F33/2020	domestic cat (Felis catus)	2020	G1	MZ442302	https://www.ncbi.nlm.nih.gov/nuccore/MZ442302
Asia	China	HB2001	domestic cat (Felis catus)	2020	G1	OQ868548	https://www.ncbi.nlm.nih.gov/nuccore/OQ868548
Asia	China	HB2002	domestic cat (Felis catus)	2020	G1	OQ868549	https://www.ncbi.nlm.nih.gov/nuccore/OQ868549
Asia	China	AH2001	domestic cat (Felis catus)	2020	G1	OQ868554	https://www.ncbi.nlm.nih.gov/nuccore/OQ868554
Asia	China	AH2002	domestic cat (Felis catus)	2020	G1	OQ868555	https://www.ncbi.nlm.nih.gov/nuccore/OQ868555
Asia	China	AH2003	domestic cat (Felis catus)	2020	G1	OQ868556	https://www.ncbi.nlm.nih.gov/nuccore/OQ868556
Asia	China	AH2004	domestic cat (Felis catus)	2020	G1	OQ868557	https://www.ncbi.nlm.nih.gov/nuccore/OQ868557
Asia	China	AH2007	domestic cat (Felis catus)	2020	G1	OQ868559	https://www.ncbi.nlm.nih.gov/nuccore/OQ868559
Asia	China	AH2009	domestic cat (Felis catus)	2020	G1	OQ868560	https://www.ncbi.nlm.nih.gov/nuccore/OQ868560
Asia	China	AH2011	domestic cat (Felis catus)	2020	G1	OQ868561	https://www.ncbi.nlm.nih.gov/nuccore/OQ868561
Asia	China	JS2001	domestic cat (Felis catus)	2020	G1	OQ868562	https://www.ncbi.nlm.nih.gov/nuccore/OQ868562
Asia	China	AH2010	domestic cat (Felis catus)	2020	G1	OQ868563	https://www.ncbi.nlm.nih.gov/nuccore/OQ868563
Asia	China	AH2012	domestic cat (Felis catus)	2020	G1	OQ868564	https://www.ncbi.nlm.nih.gov/nuccore/OQ868564
Asia	China	JS2002	domestic cat (Felis catus)	2020	G1	OQ868565	https://www.ncbi.nlm.nih.gov/nuccore/OQ868565
Asia	China	Luoyang-01	domestic cat (Felis catus)	2020	G1	OR551217	https://www.ncbi.nlm.nih.gov/nuccore/OR551217
Asia	China	Luoyang-03	domestic cat (Felis catus)	2020	G1	OR551218	https://www.ncbi.nlm.nih.gov/nuccore/OR551218
Asia	China	Luoyang-08	domestic cat (Felis catus)	2020	G1	OR551219	https://www.ncbi.nlm.nih.gov/nuccore/OR551219
Asia	China	Luoyang-19	domestic cat (Felis catus)	2020	G1	OR551221	https://www.ncbi.nlm.nih.gov/nuccore/OR551221
Asia	China	Zhengzhou-01	domestic cat (Felis catus)	2020	G1	OR551222	https://www.ncbi.nlm.nih.gov/nuccore/OR551222
Asia	China	TZ-FPV-243	domestic cat (Felis catus)	2020	G1	MZ836350	https://www.ncbi.nlm.nih.gov/nuccore/MZ836350
Asia	China	TZ-FPV-241	domestic cat (Felis catus)	2020	G1	MZ836352	https://www.ncbi.nlm.nih.gov/nuccore/MZ836352
Asia	China	TZ-FPV-240	domestic cat (Felis catus)	2020	G1	MZ836353	https://www.ncbi.nlm.nih.gov/nuccore/MZ836353
Asia	China	TZ-FPV-239	domestic cat (Felis catus)	2020	G1	MZ836354	https://www.ncbi.nlm.nih.gov/nuccore/MZ836354
Asia	China	TZ-FPV-238	domestic cat (Felis catus)	2020	G1	MZ836355	https://www.ncbi.nlm.nih.gov/nuccore/MZ836355
Asia	China	TZ-FPV-237	domestic cat (Felis catus)	2020	G1	MZ836356	https://www.ncbi.nlm.nih.gov/nuccore/MZ836356
Asia	China	TZ-FPV-235	domestic cat (Felis catus)	2020	G1	MZ836358	https://www.ncbi.nlm.nih.gov/nuccore/MZ836358
Asia	China	TZ-FPV-185	domestic cat (Felis catus)	2020	G1	MZ836361	https://www.ncbi.nlm.nih.gov/nuccore/MZ836361
Asia	China	TZ-FPV-135	domestic cat (Felis catus)	2020	G1	MZ836363	https://www.ncbi.nlm.nih.gov/nuccore/MZ836363
Asia	China	TZ-FPV-133	domestic cat (Felis catus)	2020	G1	MZ836364	https://www.ncbi.nlm.nih.gov/nuccore/MZ836364
Asia	China	TZ-FPV-119	domestic cat (Felis catus)	2020	G1	MZ836367	https://www.ncbi.nlm.nih.gov/nuccore/MZ836367
Asia	China	TZ-FPV-112	domestic cat (Felis catus)	2020	G1	MZ836368	https://www.ncbi.nlm.nih.gov/nuccore/MZ836368
Asia	China	JN-FPV-96	domestic cat (Felis catus)	2020	G1	MZ836373	https://www.ncbi.nlm.nih.gov/nuccore/MZ836373
Asia	China	FPV-SH2003	domestic cat (Felis catus)	2020	G1	MW811187	https://www.ncbi.nlm.nih.gov/nuccore/MW811187
Asia	China	FPV-SH2002	domestic cat (Felis catus)	2020	G1	MW659466	https://www.ncbi.nlm.nih.gov/nuccore/MW659466
Asia	China	FPV-SH2001	domestic cat (Felis catus)	2020	G1	MW650831	https://www.ncbi.nlm.nih.gov/nuccore/MW650831
Asia	China	ZJFPV17	domestic cat (Felis catus)	2020	G1	MW495842	https://www.ncbi.nlm.nih.gov/nuccore/MW495842
Asia	China	ZJFPV18	domestic cat (Felis catus)	2020	G1	MW495843	https://www.ncbi.nlm.nih.gov/nuccore/MW495843
Asia	China	ZJFPV19	domestic cat (Felis catus)	2020	G1	MW495844	https://www.ncbi.nlm.nih.gov/nuccore/MW495844
Asia	China	ZJFPV20	domestic cat (Felis catus)	2020	G1	MW495845	https://www.ncbi.nlm.nih.gov/nuccore/MW495845
Asia	China	ZJFPV21	domestic cat (Felis catus)	2020	G1	MW495846	https://www.ncbi.nlm.nih.gov/nuccore/MW495846
Asia	China	ZJFPV22	domestic cat (Felis catus)	2020	G1	MW495847	https://www.ncbi.nlm.nih.gov/nuccore/MW495847
Asia	China	F-D	domestic cat (Felis catus)	2020	G1	OL547732	https://www.ncbi.nlm.nih.gov/nuccore/OL547732
Asia	China	F-E	domestic cat (Felis catus)	2020	G1	OL547734	https://www.ncbi.nlm.nih.gov/nuccore/OL547734
Asia	China	F-A	domestic cat (Felis catus)	2020	G1	OL547737	https://www.ncbi.nlm.nih.gov/nuccore/OL547737
Asia	China	cf094par01-8	domestic cat (Felis catus)	2020	G1	MZ357120	https://www.ncbi.nlm.nih.gov/nuccore/MZ357120
Asia	China	SH-120	domestic cat (Felis catus)	2020	G1	MW017626	https://www.ncbi.nlm.nih.gov/nuccore/MW017626
Asia	China	JSYZ-123	domestic cat (Felis catus)	2020	G1	MW017629	https://www.ncbi.nlm.nih.gov/nuccore/MW017629
Asia	China	JSYZ-124	domestic cat (Felis catus)	2020	G1	MW017630	https://www.ncbi.nlm.nih.gov/nuccore/MW017630
Asia	China	ZJHN-126	domestic cat (Felis catus)	2020	G1	MW017631	https://www.ncbi.nlm.nih.gov/nuccore/MW017631
Asia	China	JSYZ-168	domestic cat (Felis catus)	2020	G1	MW791426	https://www.ncbi.nlm.nih.gov/nuccore/MW791426
Asia	China	JSYZ-169	domestic cat (Felis catus)	2020	G1	MW791427	https://www.ncbi.nlm.nih.gov/nuccore/MW791427
Asia	China	ZJHN-135	domestic dog (Canis lupus familiaris)	2020	G1	MW017616	https://www.ncbi.nlm.nih.gov/nuccore/MW017616
Asia	China	ZJHN-138	domestic dog (Canis lupus familiaris)	2020	G1	MW017618	https://www.ncbi.nlm.nih.gov/nuccore/MW017618
Asia	China	TZ-FPV-242	domestic cat (Felis catus)	2020	G3	MZ836351	https://www.ncbi.nlm.nih.gov/nuccore/MZ836351
Asia	China	TZ-FPV-195	domestic cat (Felis catus)	2020	G3	MZ836359	https://www.ncbi.nlm.nih.gov/nuccore/MZ836359
Asia	China	TZ-FPV-193	domestic cat (Felis catus)	2020	G3	MZ836360	https://www.ncbi.nlm.nih.gov/nuccore/MZ836360
Asia	China	TZ-FPV-148	domestic cat (Felis catus)	2020	G3	MZ836362	https://www.ncbi.nlm.nih.gov/nuccore/MZ836362
Asia	China	TZ-FPV-124	domestic cat (Felis catus)	2020	G3	MZ836365	https://www.ncbi.nlm.nih.gov/nuccore/MZ836365
Asia	China	TZ-FPV-122	domestic cat (Felis catus)	2020	G3	MZ836366	https://www.ncbi.nlm.nih.gov/nuccore/MZ836366
Asia	China	TZ-FPV-108	domestic cat (Felis catus)	2020	G3	MZ836369	https://www.ncbi.nlm.nih.gov/nuccore/MZ836369
Asia	China	TZ-FPV-104	domestic cat (Felis catus)	2020	G3	MZ836370	https://www.ncbi.nlm.nih.gov/nuccore/MZ836370
Asia	China	TZ-FPV-99	domestic cat (Felis catus)	2020	G3	MZ836371	https://www.ncbi.nlm.nih.gov/nuccore/MZ836371
Asia	China	JN-FPV-92	domestic cat (Felis catus)	2020	G3	MZ836374	https://www.ncbi.nlm.nih.gov/nuccore/MZ836374
Asia	China	JN-FPV-91	domestic cat (Felis catus)	2020	G3	MZ836375	https://www.ncbi.nlm.nih.gov/nuccore/MZ836375
Asia	China	JN-FPV-90	domestic cat (Felis catus)	2020	G3	MZ836376	https://www.ncbi.nlm.nih.gov/nuccore/MZ836376
Asia	China	JN-FPV-87	domestic cat (Felis catus)	2020	G3	MZ836377	https://www.ncbi.nlm.nih.gov/nuccore/MZ836377
Asia	China	SH-118	domestic cat (Felis catus)	2020	G3	MW017625	https://www.ncbi.nlm.nih.gov/nuccore/MW017625
Asia	China	SH-121	domestic cat (Felis catus)	2020	G3	MW017627	https://www.ncbi.nlm.nih.gov/nuccore/MW017627
Asia	China	gpfe016par01-5	giant panda (Ailuropoda melanoleuca)	2020	G3	MW331496	https://www.ncbi.nlm.nih.gov/nuccore/MW331496
Asia	China	pFPV-sc	giant panda (Ailuropoda melanoleuca)	2020	G3	OR264206	https://www.ncbi.nlm.nih.gov/nuccore/OR264206
Asia	China	AMPV2020	giant panda (Ailuropoda melanoleuca)	2020	G3	MZ712026	https://www.ncbi.nlm.nih.gov/nuccore/MZ712026
Asia	China	rpfe013par01-5	red (lesser) panda (Ailurus fulgens)	2020	G3	MZ357119	https://www.ncbi.nlm.nih.gov/nuccore/MZ357119
Asia	China	HNZZ2	lion (Panthera leo)	2020	G3	MZ005633	https://www.ncbi.nlm.nih.gov/nuccore/MZ005633
Asia	China	AH2006	domestic cat (Felis catus)	2020	G2	OQ868558	https://www.ncbi.nlm.nih.gov/nuccore/OQ868558
Asia	China	ZJFPV23	domestic cat (Felis catus)	2020	G2	MW495848	https://www.ncbi.nlm.nih.gov/nuccore/MW495848
Asia	China	FPV029	domestic cat (Felis catus)	2021	G1	OQ398394	https://www.ncbi.nlm.nih.gov/nuccore/OQ398394
Asia	China	FPV030	domestic cat (Felis catus)	2021	G1	OQ398395	https://www.ncbi.nlm.nih.gov/nuccore/OQ398395
Asia	China	FPV036	domestic cat (Felis catus)	2021	G1	OQ398396	https://www.ncbi.nlm.nih.gov/nuccore/OQ398396
Asia	China	FPV037	domestic cat (Felis catus)	2021	G1	OQ398397	https://www.ncbi.nlm.nih.gov/nuccore/OQ398397
Asia	China	FPV038	domestic cat (Felis catus)	2021	G1	OQ398398	https://www.ncbi.nlm.nih.gov/nuccore/OQ398398
Asia	China	FPV039	domestic cat (Felis catus)	2021	G1	OQ398399	https://www.ncbi.nlm.nih.gov/nuccore/OQ398399
Asia	China	FPV040	domestic cat (Felis catus)	2021	G1	OQ398400	https://www.ncbi.nlm.nih.gov/nuccore/OQ398400
Asia	China	FPV041	domestic cat (Felis catus)	2021	G1	OQ398401	https://www.ncbi.nlm.nih.gov/nuccore/OQ398401
Asia	China	FPV042	domestic cat (Felis catus)	2021	G1	OQ398402	https://www.ncbi.nlm.nih.gov/nuccore/OQ398402
Asia	China	FPV043	domestic cat (Felis catus)	2021	G1	OQ398403	https://www.ncbi.nlm.nih.gov/nuccore/OQ398403
Asia	China	FPV044	domestic cat (Felis catus)	2021	G1	OQ398404	https://www.ncbi.nlm.nih.gov/nuccore/OQ398404
Asia	China	FPV045	domestic cat (Felis catus)	2021	G1	OQ398405	https://www.ncbi.nlm.nih.gov/nuccore/OQ398405
Asia	China	FPV072	domestic cat (Felis catus)	2021	G1	OQ398406	https://www.ncbi.nlm.nih.gov/nuccore/OQ398406
Asia	China	FPV076	domestic cat (Felis catus)	2021	G1	OQ398407	https://www.ncbi.nlm.nih.gov/nuccore/OQ398407
Asia	China	FPV077	domestic cat (Felis catus)	2021	G1	OQ398408	https://www.ncbi.nlm.nih.gov/nuccore/OQ398408
Asia	China	FPV080	domestic cat (Felis catus)	2021	G1	OQ398409	https://www.ncbi.nlm.nih.gov/nuccore/OQ398409
Asia	China	FPV081	domestic cat (Felis catus)	2021	G1	OQ398410	https://www.ncbi.nlm.nih.gov/nuccore/OQ398410
Asia	China	FPV082	domestic cat (Felis catus)	2021	G1	OQ398411	https://www.ncbi.nlm.nih.gov/nuccore/OQ398411
Asia	China	FPV085	domestic cat (Felis catus)	2021	G1	OQ398412	https://www.ncbi.nlm.nih.gov/nuccore/OQ398412
Asia	China	FPV086	domestic cat (Felis catus)	2021	G1	OQ398413	https://www.ncbi.nlm.nih.gov/nuccore/OQ398413
Asia	China	FPV087	domestic cat (Felis catus)	2021	G1	OQ398414	https://www.ncbi.nlm.nih.gov/nuccore/OQ398414
Asia	China	FPV088	domestic cat (Felis catus)	2021	G1	OQ398415	https://www.ncbi.nlm.nih.gov/nuccore/OQ398415
Asia	China	FPV089	domestic cat (Felis catus)	2021	G1	OQ398416	https://www.ncbi.nlm.nih.gov/nuccore/OQ398416
Asia	China	FPV090	domestic cat (Felis catus)	2021	G1	OQ398417	https://www.ncbi.nlm.nih.gov/nuccore/OQ398417
Asia	China	FPV055	domestic cat (Felis catus)	2021	G1	OQ398422	https://www.ncbi.nlm.nih.gov/nuccore/OQ398422
Asia	China	HN2101	domestic cat (Felis catus)	2021	G1	OQ868566	https://www.ncbi.nlm.nih.gov/nuccore/OQ868566
Asia	China	F-C	domestic cat (Felis catus)	2021	G1	OL547731	https://www.ncbi.nlm.nih.gov/nuccore/OL547731
Asia	China	SDYT2	domestic cat (Felis catus)	2021	G1	OR194141	https://www.ncbi.nlm.nih.gov/nuccore/OR194141
Asia	China	Zhengzhou-07	domestic cat (Felis catus)	2021	G1	OR551223	https://www.ncbi.nlm.nih.gov/nuccore/OR551223
Asia	China	hengzhou-11	domestic cat (Felis catus)	2021	G1	OR551224	https://www.ncbi.nlm.nih.gov/nuccore/OR551224
Asia	China	Anyang-02	domestic cat (Felis catus)	2021	G1	OR551227	https://www.ncbi.nlm.nih.gov/nuccore/OR551227
Asia	China	SH-21D2	domestic cat (Felis catus)	2021	G1	OP796706	https://www.ncbi.nlm.nih.gov/nuccore/OP796706
Asia	China	SH-21D4	domestic cat (Felis catus)	2021	G1	OP796707	https://www.ncbi.nlm.nih.gov/nuccore/OP796707
Asia	China	JSNJ-21G4	domestic cat (Felis catus)	2021	G1	OP796708	https://www.ncbi.nlm.nih.gov/nuccore/OP796708
Asia	China	JSNJ-21G5	domestic cat (Felis catus)	2021	G1	OP796709	https://www.ncbi.nlm.nih.gov/nuccore/OP796709
Asia	China	Yanji24	domestic cat (Felis catus)	2021	G1	OM918771	https://www.ncbi.nlm.nih.gov/nuccore/OM918771
Asia	China	Yanji25	domestic cat (Felis catus)	2021	G1	OM918772	https://www.ncbi.nlm.nih.gov/nuccore/OM918772
Asia	China	Yanji28	domestic cat (Felis catus)	2021	G1	OM918774	https://www.ncbi.nlm.nih.gov/nuccore/OM918774
Asia	China	Yanji29	domestic cat (Felis catus)	2021	G1	OM918775	https://www.ncbi.nlm.nih.gov/nuccore/OM918775
Asia	China	Yanji30	domestic cat (Felis catus)	2021	G1	OM918776	https://www.ncbi.nlm.nih.gov/nuccore/OM918776
Asia	China	Yanji31	domestic cat (Felis catus)	2021	G1	OM918777	https://www.ncbi.nlm.nih.gov/nuccore/OM918777
Asia	China	Yanji32	domestic cat (Felis catus)	2021	G1	OM918778	https://www.ncbi.nlm.nih.gov/nuccore/OM918778
Asia	China	Yanji33	domestic cat (Felis catus)	2021	G1	OM918779	https://www.ncbi.nlm.nih.gov/nuccore/OM918779
Asia	China	Yanji35	domestic cat (Felis catus)	2021	G1	OM918780	https://www.ncbi.nlm.nih.gov/nuccore/OM918780
Asia	China	Yanji38	domestic cat (Felis catus)	2021	G1	OM918782	https://www.ncbi.nlm.nih.gov/nuccore/OM918782
Asia	China	Yanji17	domestic cat (Felis catus)	2021	G1	OM918783	https://www.ncbi.nlm.nih.gov/nuccore/OM918783
Asia	China	Yanji26	domestic cat (Felis catus)	2021	G1	OM918784	https://www.ncbi.nlm.nih.gov/nuccore/OM918784
Asia	China	Yanji37	domestic cat (Felis catus)	2021	G1	OM918785	https://www.ncbi.nlm.nih.gov/nuccore/OM918785
Asia	China	Yanji3	domestic cat (Felis catus)	2021	G1	OM885373	https://www.ncbi.nlm.nih.gov/nuccore/OM885373
Asia	China	Yanji4	domestic cat (Felis catus)	2021	G1	OM885374	https://ncbi.nlm.nih.gov/nuccore/OM885374
Asia	China	Yanji6	domestic cat (Felis catus)	2021	G1	OM885376	https://www.ncbi.nlm.nih.gov/nuccore/OM885376
Asia	China	Yanji8	domestic cat (Felis catus)	2021	G1	OM885377	https://www.ncbi.nlm.nih.gov/nuccore/OM885377
Asia	China	Yanji9	domestic cat (Felis catus)	2021	G1	OM885378	https://www.ncbi.nlm.nih.gov/nuccore/OM885378
Asia	China	Yanji10	domestic cat (Felis catus)	2021	G1	OM885379	https://www.ncbi.nlm.nih.gov/nuccore/OM885379
Asia	China	Yanji11	domestic cat (Felis catus)	2021	G1	OM885380	https://www.ncbi.nlm.nih.gov/nuccore/OM885380
Asia	China	Yanji13	domestic cat (Felis catus)	2021	G1	OM885382	https://www.ncbi.nlm.nih.gov/nuccore/OM885382
Asia	China	Yanji15	domestic cat (Felis catus)	2021	G1	OM885383	https://www.ncbi.nlm.nih.gov/nuccore/OM885383
Asia	China	Yanji18	domestic cat (Felis catus)	2021	G1	OM885384	https://www.ncbi.nlm.nih.gov/nuccore/OM885384
Asia	China	Yanji	domestic cat (Felis catus)	2021	G1	OM212011	https://www.ncbi.nlm.nih.gov/nuccore/OM212011
Asia	China	cat-1	domestic cat (Felis catus)	2021	G1	PP738170	https://www.ncbi.nlm.nih.gov/nuccore/PP738170
Asia	China	cat-2	domestic cat (Felis catus)	2021	G1	PP738171	https://www.ncbi.nlm.nih.gov/nuccore/PP738171
Asia	China	cat-3	domestic cat (Felis catus)	2021	G1	PP738172	https://www.ncbi.nlm.nih.gov/nuccore/PP738172
Asia	China	D7	domestic dog (Canis lupus familiaris)	2021	G1	OK128325	https://www.ncbi.nlm.nih.gov/nuccore/OK128325
Asia	China	D13	domestic dog (Canis lupus familiaris)	2021	G3	MZ913314	https://www.ncbi.nlm.nih.gov/nuccore/MZ913314
Asia	China	CH/YCYH/2021	domestic cat (Felis catus)	2021	G3	OR227624	https://www.ncbi.nlm.nih.gov/nuccore/OR227624
Asia	China	F-18	domestic cat (Felis catus)	2021	G3	MZ913313	https://www.ncbi.nlm.nih.gov/nuccore/MZ913313
Asia	China	Yanji27	domestic cat (Felis catus)	2021	G3	OM918773	https://www.ncbi.nlm.nih.gov/nuccore/OM918773
Asia	China	Yanji5	domestic cat (Felis catus)	2021	G3	OM885375	https://www.ncbi.nlm.nih.gov/nuccore/OM885375
Asia	China	Yanji12	domestic cat (Felis catus)	2021	G3	OM885381	https://www.ncbi.nlm.nih.gov/nuccore/OM885381
Asia	China	FPV003	domestic cat (Felis catus)	2021	G2	OQ398386	https://www.ncbi.nlm.nih.gov/nuccore/OQ398386
Asia	China	FPV008	domestic cat (Felis catus)	2021	G2	OQ398387	https://www.ncbi.nlm.nih.gov/nuccore/OQ398387
Asia	China	FPV013	domestic cat (Felis catus)	2021	G2	OQ398388	https://www.ncbi.nlm.nih.gov/nuccore/OQ398388
Asia	China	FPV014	domestic cat (Felis catus)	2021	G2	OQ398389	https://www.ncbi.nlm.nih.gov/nuccore/OQ398389
Asia	China	FPV021	domestic cat (Felis catus)	2021	G2	OQ398390	https://www.ncbi.nlm.nih.gov/nuccore/OQ398390
Asia	China	FPV026	domestic cat (Felis catus)	2021	G2	OQ398391	https://www.ncbi.nlm.nih.gov/nuccore/OQ398391
Asia	China	FPV027	domestic cat (Felis catus)	2021	G2	OQ398392	https://www.ncbi.nlm.nih.gov/nuccore/OQ398392
Asia	China	FPV028	domestic cat (Felis catus)	2021	G2	OQ398393	https://www.ncbi.nlm.nih.gov/nuccore/OQ398393
Asia	China	FPV046	domestic cat (Felis catus)	2021	G2	OQ398418	https://www.ncbi.nlm.nih.gov/nuccore/OQ398418
Asia	China	FPV048	domestic cat (Felis catus)	2021	G2	OQ398419	https://www.ncbi.nlm.nih.gov/nuccore/OQ398419
Asia	China	FPV049	domestic cat (Felis catus)	2021	G2	OQ398420	https://www.ncbi.nlm.nih.gov/nuccore/OQ398420
Asia	China	FPV050	domestic cat (Felis catus)	2021	G2	OQ398421	https://www.ncbi.nlm.nih.gov/nuccore/OQ398421
Asia	China	JS2201	domestic cat (Felis catus)	2022	G1	OQ868568	https://www.ncbi.nlm.nih.gov/nuccore/OQ868568
Asia	China	JZ2022	domestic cat (Felis catus)	2022	G1	OQ570642	https://www.ncbi.nlm.nih.gov/nuccore/OQ570642
Asia	China	SDQD6	domestic cat (Felis catus)	2022	G1	OQ535496	https://www.ncbi.nlm.nih.gov/nuccore/OQ535496
Asia	China	SDQD14	domestic cat (Felis catus)	2022	G1	OQ535501	https://www.ncbi.nlm.nih.gov/nuccore/OQ535501
Asia	China	SDQD21	domestic cat (Felis catus)	2022	G1	OQ535504	https://www.ncbi.nlm.nih.gov/nuccore/OQ535504
Asia	China	SDQD23	domestic cat (Felis catus)	2022	G1	OQ535505	https://www.ncbi.nlm.nih.gov/nuccore/OQ535505
Asia	China	SH1	domestic cat (Felis catus)	2022	G1	OR194121	https://www.ncbi.nlm.nih.gov/nuccore/OR194121
Asia	China	SH2	domestic cat (Felis catus)	2022	G1	OR194122	https://www.ncbi.nlm.nih.gov/nuccore/OR194122
Asia	China	SH3	domestic cat (Felis catus)	2022	G1	OR194123	https://www.ncbi.nlm.nih.gov/nuccore/OR194123
Asia	China	SH4	domestic cat (Felis catus)	2022	G1	OR194124	https://www.ncbi.nlm.nih.gov/nuccore/OR194124
Asia	China	SH5	domestic cat (Felis catus)	2022	G1	OR194125	https://www.ncbi.nlm.nih.gov/nuccore/OR194125
Asia	China	HNZZ1	domestic cat (Felis catus)	2022	G1	OR194126	https://www.ncbi.nlm.nih.gov/nuccore/OR194126
Asia	China	HNZZ2	domestic cat (Felis catus)	2022	G1	OR194127	https://www.ncbi.nlm.nih.gov/nuccore/OR194127
Asia	China	HNZZ3	domestic cat (Felis catus)	2022	G1	OR194128	https://www.ncbi.nlm.nih.gov/nuccore/OR194128
Asia	China	GDGZ1	domestic cat (Felis catus)	2022	G1	OR194129	https://www.ncbi.nlm.nih.gov/nuccore/OR194129
Asia	China	GDGZ2	domestic cat (Felis catus)	2022	G1	OR194130	https://www.ncbi.nlm.nih.gov/nuccore/OR194130
Asia	China	GDGZ3	domestic cat (Felis catus)	2022	G1	OR194131	https://www.ncbi.nlm.nih.gov/nuccore/OR194131
Asia	China	GDGZ4	domestic cat (Felis catus)	2022	G1	OR194132	https://www.ncbi.nlm.nih.gov/nuccore/OR194132
Asia	China	FJFZ1	domestic cat (Felis catus)	2022	G1	OR194133	https://www.ncbi.nlm.nih.gov/nuccore/OR194133
Asia	China	FJFZ2	domestic cat (Felis catus)	2022	G1	OR194134	https://www.ncbi.nlm.nih.gov/nuccore/OR194134
Asia	China	FJFZ3	domestic cat (Felis catus)	2022	G1	OR194135	https://www.ncbi.nlm.nih.gov/nuccore/OR194135
Asia	China	JSWX1	domestic cat (Felis catus)	2022	G1	OR194136	https://www.ncbi.nlm.nih.gov/nuccore/OR194136
Asia	China	JSWX2	domestic cat (Felis catus)	2022	G1	OR194137	https://www.ncbi.nlm.nih.gov/nuccore/OR194137
Asia	China	JSWX3	domestic cat (Felis catus)	2022	G1	OR194138	https://www.ncbi.nlm.nih.gov/nuccore/OR194138
Asia	China	JSWX4	domestic cat (Felis catus)	2022	G1	OR194139	https://www.ncbi.nlm.nih.gov/nuccore/OR194139
Asia	China	AHWH54	domestic cat (Felis catus)	2022	G1	OR211673	https://www.ncbi.nlm.nih.gov/nuccore/OR211673
Asia	China	AHWH53	domestic cat (Felis catus)	2022	G1	OR211674	https://www.ncbi.nlm.nih.gov/nuccore/OR211674
Asia	China	AHWH52	domestic cat (Felis catus)	2022	G1	OR211675	https://www.ncbi.nlm.nih.gov/nuccore/OR211675
Asia	China	FJFZ4	domestic cat (Felis catus)	2022	G1	OR211676	https://www.ncbi.nlm.nih.gov/nuccore/OR211676
Asia	China	ZJHZ-2202	domestic cat (Felis catus)	2022	G1	OP796710	https://www.ncbi.nlm.nih.gov/nuccore/OP796710
Asia	China	ZJHZ-2203	domestic cat (Felis catus)	2022	G1	OP796711	https://www.ncbi.nlm.nih.gov/nuccore/OP796711
Asia	China	ZJHZ-2204	domestic cat (Felis catus)	2022	G1	OP796712	https://www.ncbi.nlm.nih.gov/nuccore/OP796712
Asia	China	ZJHZ-2207	domestic cat (Felis catus)	2022	G1	OP796715	https://www.ncbi.nlm.nih.gov/nuccore/OP796715
Asia	China	Xinxiang-05	domestic cat (Felis catus)	2022	G1	OR551226	https://www.ncbi.nlm.nih.gov/nuccore/OR551226
Asia	China	LZ09/2022	domestic cat (Felis catus)	2022	G1	OR783313	https://www.ncbi.nlm.nih.gov/nuccore/OR783313
Asia	China	LZ12/2022	domestic cat (Felis catus)	2022	G1	OR783314.1	https://www.ncbi.nlm.nih.gov/nuccore/OR783314
Asia	China	FPV/2022/13	domestic cat (Felis catus)	2022	G1	OR399559	https://www.ncbi.nlm.nih.gov/nuccore/OR399559
Asia	China	FPV/2022/19	domestic cat (Felis catus)	2022	G1	OR399560	https://www.ncbi.nlm.nih.gov/nuccore/OR399560
Asia	China	FPV/2022/34	domestic cat (Felis catus)	2022	G1	OR399561	https://www.ncbi.nlm.nih.gov/nuccore/OR399561
Asia	China	FPV/2022/41	domestic cat (Felis catus)	2022	G1	OR399562	https://www.ncbi.nlm.nih.gov/nuccore/OR399562
Asia	China	FPV/2022/42	domestic cat (Felis catus)	2022	G1	OR399563	https://www.ncbi.nlm.nih.gov/nuccore/OR399563
Asia	China	FPV/2022/56	domestic cat (Felis catus)	2022	G1	OR399564	https://www.ncbi.nlm.nih.gov/nuccore/OR399564.
Asia	China	FPV/2022/59	domestic cat (Felis catus)	2022	G1	OR399565	https://www.ncbi.nlm.nih.gov/nuccore/OR399565
Asia	China	FPV/2022/73	domestic cat (Felis catus)	2022	G1	OR399566	https://www.ncbi.nlm.nih.gov/nuccore/OR399566
Asia	China	FPV/2022/77	domestic cat (Felis catus)	2022	G1	OR399567	https://www.ncbi.nlm.nih.gov/nuccore/OR399567
Asia	China	FPV/2022/89	domestic cat (Felis catus)	2022	G1	OR399568	https://www.ncbi.nlm.nih.gov/nuccore/OR399568
Asia	China	FPV-QD22-4	domestic cat (Felis catus)	2022	G1	OR727316	https://www.ncbi.nlm.nih.gov/nuccore/OR727316
Asia	China	FPV-QD22-8	domestic cat (Felis catus)	2022	G1	OR727317	https://www.ncbi.nlm.nih.gov/nuccore/OR727317
Asia	China	FPV-QD22-3	domestic cat (Felis catus)	2022	G1	OR727318	https://www.ncbi.nlm.nih.gov/nuccore/OR727318
Asia	China	FPV-QD22-13	domestic cat (Felis catus)	2022	G1	OR727319	https://www.ncbi.nlm.nih.gov/nuccore/OR727319
Asia	China	cat-4	domestic cat (Felis catus)	2022	G1	PP738173	https://www.ncbi.nlm.nih.gov/nuccore/PP738173
Asia	China	cat-6	domestic cat (Felis catus)	2022	G1	PP738175	https://www.ncbi.nlm.nih.gov/nuccore/PP738175
Asia	China	JSZJ1	domestic dog (Canis lupus familiaris)	2022	G1	OR194110	https://www.ncbi.nlm.nih.gov/nuccore/OR194110
Asia	China	JSZJ2	domestic dog (Canis lupus familiaris)	2022	G1	OR194111	https://www.ncbi.nlm.nih.gov/nuccore/OR194111
Asia	China	LZ05	domestic dog (Canis lupus familiaris)	2022	G1	OQ869254	https://www.ncbi.nlm.nih.gov/nuccore/OQ869254
Asia	China	FPV JL 2280	domestic cat (Felis catus)	2022	G3	PP973493	https://www.ncbi.nlm.nih.gov/nuccore/PP973493
Asia	China	SDYT22	domestic cat (Felis catus)	2022	G3	OQ535507	https://www.ncbi.nlm.nih.gov/nuccore/OQ535507
Asia	China	SDYT3	domestic cat (Felis catus)	2022	G3	OR211671	https://www.ncbi.nlm.nih.gov/nuccore/OR211671
Asia	China	AHWH55	domestic cat (Felis catus)	2022	G3	OR211672	https://www.ncbi.nlm.nih.gov/nuccore/OR211672
Asia	China	ZJHZ-2205	domestic cat (Felis catus)	2022	G3	OP796713	https://www.ncbi.nlm.nih.gov/nuccore/OP796713
Asia	China	ZJHZ-2206	domestic cat (Felis catus)	2022	G3	OP796714	https://www.ncbi.nlm.nih.gov/nuccore/OP796714
Asia	China	ZJHZ-2208	domestic cat (Felis catus)	2022	G3	OP796716	https://ncbi.nlm.nih.gov/nuccore/OP796716
Asia	China	FPV-QD22-5	domestic cat (Felis catus)	2022	G3	OR727315	https://www.ncbi.nlm.nih.gov/nuccore/OR727315
Asia	China	cat-5	domestic cat (Felis catus)	2022	G3	PP738174	https://www.ncbi.nlm.nih.gov/nuccore/PP738174
Asia	China	FPV/2023/109	domestic cat (Felis catus)	2023	G1	OR399569	https://www.ncbi.nlm.nih.gov/nuccore/OR399569
Asia	China	FPV/2023/111	domestic cat (Felis catus)	2023	G1	OR399570	https://www.ncbi.nlm.nih.gov/nuccore/OR399570
Asia	China	FPV/2023/132	domestic cat (Felis catus)	2023	G1	OR399571	https://www.ncbi.nlm.nih.gov/nuccore/OR399571
Asia	China	FPV/2023/133	domestic cat (Felis catus)	2023	G1	OR399572	https://www.ncbi.nlm.nih.gov/nuccore/OR399572
Asia	China	FPV/2023/141	domestic cat (Felis catus)	2023	G1	OR399573	https://www.ncbi.nlm.nih.gov/nuccore/OR399573
Asia	China	FPV/2023/143	domestic cat (Felis catus)	2023	G1	OR399574	https://www.ncbi.nlm.nih.gov/nuccore/OR399574
Asia	China	FPV/2023/149	domestic cat (Felis catus)	2023	G1	OR399575	https://www.ncbi.nlm.nih.gov/nuccore/OR399575
Asia	China	XJ-SHZ-1	domestic cat (Felis catus)	2023	G1	PQ212863	https://www.ncbi.nlm.nih.gov/nuccore/PQ212863
Asia	China	XJ-SHZ-3	domestic cat (Felis catus)	2023	G1	PQ212864	https://www.ncbi.nlm.nih.gov/nuccore/PQ212864
Asia	China	XJ-SHZ-4	domestic cat (Felis catus)	2023	G1	PQ212865	https://www.ncbi.nlm.nih.gov/nuccore/PQ212865
Asia	China	XJ-URC-5	domestic cat (Felis catus)	2023	G1	PQ212866	https://www.ncbi.nlm.nih.gov/nuccore/PQ212866
Asia	China	XJ-URC-6	domestic cat (Felis catus)	2023	G1	PQ212867	https://www.ncbi.nlm.nih.gov/nuccore/PQ212867
Asia	China	XJ-URC-8	domestic cat (Felis catus)	2023	G3	PQ212869	https://www.ncbi.nlm.nih.gov/nuccore/PQ212869
Asia	China	XJ-URC-7	domestic cat (Felis catus)	2023	G1	PQ212868	https://www.ncbi.nlm.nih.gov/nuccore/PQ212868
Asia	India	BCC1	domestic cat (Felis catus)	2019	G2	MT078767	https://www.ncbi.nlm.nih.gov/nuccore/MT078767
Asia	India	BCC13	domestic cat (Felis catus)	2019	G2	MT078768	https://www.ncbi.nlm.nih.gov/nuccore/MT078768
Asia	India	CPF6	domestic cat (Felis catus)	2019	G2	MT078769	https://www.ncbi.nlm.nih.gov/nuccore/MT078769
Asia	India	CV3	domestic cat (Felis catus)	2019	G2	MT078770	https://www.ncbi.nlm.nih.gov/nuccore/MT078770
Asia	India	PDC3	domestic cat (Felis catus)	2019	G2	MT078771	https://www.ncbi.nlm.nih.gov/nuccore/MT078771
Asia	India	FPV/INDIA/MZ27	domestic cat (Felis catus)	2022	G3	PP419033	https://www.ncbi.nlm.nih.gov/nuccore/PP419033
Asia	India	FPV/INDIA/MZ29	domestic cat (Felis catus)	2022	G3	PP419034	https://www.ncbi.nlm.nih.gov/nuccore/PP419034
Asia	India	FPV/INDIA/MZ30	domestic cat (Felis catus)	2022	G3	PP419035	https://www.ncbi.nlm.nih.gov/nuccore/PP419035
Asia	India	FPV/INDIA/MZ26	domestic cat (Felis catus)	2022	G3	PP035815	https://www.ncbi.nlm.nih.gov/nuccore/PP035815
Asia	India	FPV/INDIA/MZ33	domestic cat (Felis catus)	2022	G3	PP035816	https://www.ncbi.nlm.nih.gov/nuccore/PP035816
Asia	India	FPV/INDIA/MZ35	domestic cat (Felis catus)	2022	G3	PP035817	https://www.ncbi.nlm.nih.gov/nuccore/PP035817
Asia	Japan	Obihiro	domestic cat (Felis catus)	1974	G2	AB000056	https://www.ncbi.nlm.nih.gov/nuccore/AB000056
Asia	Japan	TU4	domestic cat (Felis catus)	1975	G2	AB000068	https://www.ncbi.nlm.nih.gov/nuccore/AB000068
Asia	Japan	TU2	domestic cat (Felis catus)	1975	G2	AB000066	https://www.ncbi.nlm.nih.gov/nuccore/AB000066
Asia	Japan	TU8	domestic cat (Felis catus)	1976	G2	AB000070	https://www.ncbi.nlm.nih.gov/nuccore/AB000070
Asia	Japan	TU12	domestic cat (Felis catus)	1979	G2	AB000064	https://www.ncbi.nlm.nih.gov/nuccore/AB000064
Asia	Japan	TU10	domestic cat (Felis catus)	1979	G2	D78584	https://www.ncbi.nlm.nih.gov/nuccore/D78584
Asia	Japan	483	domestic cat (Felis catus)	1990	G2	D88286	https://www.ncbi.nlm.nih.gov/nuccore/D88286
Asia	Japan	Fukagawa	domestic cat (Felis catus)	1993	G2	AB000054	https://www.ncbi.nlm.nih.gov/nuccore/AB000054
Asia	Japan	94-1	domestic cat (Felis catus)	1994	G2	AB000050	https://www.ncbi.nlm.nih.gov/nuccore/AB000050
Asia	Japan	Som1	domestic cat (Felis catus)	1994	G2	AB000059	https://www.ncbi.nlm.nih.gov/nuccore/AB000059
Asia	Japan	AO1	domestic cat (Felis catus)	1994	G2	AB000052	https://www.ncbi.nlm.nih.gov/nuccore/AB000052
Asia	Japan	Som4	domestic cat (Felis catus)	1995	G2	AB000061	https://www.ncbi.nlm.nih.gov/nuccore/AB000061
Asia	Japan	SL1 and SV1	snow leopard and serval (Uncia uncia and Leptailurus serval)	2004	G2	AB262659	https://www.ncbi.nlm.nih.gov/nuccore/AB262659
Asia	Korea	KF001	domestic cat (Felis catus)	2007	G2	EU252145	https://www.ncbi.nlm.nih.gov/nuccore/EU252145
Asia	Korea	KF002	domestic cat (Felis catus)	2007	G1	EU252146	https://www.ncbi.nlm.nih.gov/nuccore/EU252146
Asia	Korea	KF003	domestic cat (Felis catus)	2007	G1	EU252147	https://www.ncbi.nlm.nih.gov/nuccore/EU252147
Asia	Korea	K2	domestic cat (Felis catus)	2008	G3	HQ184189	https://www.ncbi.nlm.nih.gov/nuccore/HQ184189
Asia	Korea	K3	domestic cat (Felis catus)	2008	G3	HQ184190	https://www.ncbi.nlm.nih.gov/nuccore/HQ184190
Asia	Korea	K4	domestic cat (Felis catus)	2008	G3	HQ184191	https://www.ncbi.nlm.nih.gov/nuccore/HQ184191
Asia	Korea	K23	domestic cat (Felis catus)	2008	G3	HQ184194	https://www.ncbi.nlm.nih.gov/nuccore/HQ184194
Asia	Korea	K50	domestic cat (Felis catus)	2008	G3	HQ184196	https://www.ncbi.nlm.nih.gov/nuccore/HQ184196
Asia	Korea	KS2	domestic cat (Felis catus)	2008	G3	HQ184204	https://www.ncbi.nlm.nih.gov/nuccore/HQ184204
Asia	Korea	KS18	domestic cat (Felis catus)	2008	G3	HQ184198	https://www.ncbi.nlm.nih.gov/nuccore/HQ184198
Asia	Korea	KS23	domestic cat (Felis catus)	2008	G3	HQ184199	https://www.ncbi.nlm.nih.gov/nuccore/HQ184199
Asia	Korea	KS42	domestic cat (Felis catus)	2008	G3	HQ184200	https://www.ncbi.nlm.nih.gov/nuccore/HQ184200
Asia	Korea	KS45	domestic cat (Felis catus)	2008	G3	HQ184201	https://www.ncbi.nlm.nih.gov/nuccore/HQ184201
Asia	Korea	KS47	domestic cat (Felis catus)	2008	G3	HQ184202	https://www.ncbi.nlm.nih.gov/nuccore/HQ184202
Asia	Korea	KS58	domestic cat (Felis catus)	2008	G3	HQ184203	https://www.ncbi.nlm.nih.gov/nuccore/HQ184203
Asia	Korea	K7	domestic cat (Felis catus)	2008	G2	HQ184192	https://www.ncbi.nlm.nih.gov/nuccore/HQ184192
Asia	Korea	K22	domestic cat (Felis catus)	2008	G2	HQ184193	https://www.ncbi.nlm.nih.gov/nuccore/HQ184193
Asia	Korea	KS11	domestic cat (Felis catus)	2008	G2	HQ184197	https://www.ncbi.nlm.nih.gov/nuccore/HQ184197
Asia	Korea	K49	domestic cat (Felis catus)	2008	G1	HQ184195	https://www.ncbi.nlm.nih.gov/nuccore/HQ184195
Asia	Korea	17D01	domestic cat (Felis catus)	2017	G3	OP153925	https://www.ncbi.nlm.nih.gov/nuccore/OP153925
Asia	Korea	17D02	domestic cat (Felis catus)	2017	G3	OP153926	https://www.ncbi.nlm.nih.gov/nuccore/OP153926
Asia	Korea	18D01	domestic cat (Felis catus)	2018	G3	OP153927	https://www.ncbi.nlm.nih.gov/nuccore/OP153927
Asia	Korea	18Q234-1	domestic dog (Canis lupus familiaris)	2018	G3	MW035310	https://www.ncbi.nlm.nih.gov/nuccore/MW035310
Asia	Korea	19D01	domestic cat (Felis catus)	2019	G3	OP153928	https://www.ncbi.nlm.nih.gov/nuccore/OP153928
Asia	Korea	19D02	domestic cat (Felis catus)	2019	G3	OP153929	https://www.ncbi.nlm.nih.gov/nuccore/OP153929
Asia	Korea	19D03	domestic cat (Felis catus)	2019	G3	OP153930	https://www.ncbi.nlm.nih.gov/nuccore/OP153930
Asia	Korea	19D04	domestic cat (Felis catus)	2019	G3	OP153931	https://www.ncbi.nlm.nih.gov/nuccore/OP153931
Asia	Korea	19D05	domestic cat (Felis catus)	2019	G3	OP153932	https://www.ncbi.nlm.nih.gov/nuccore/OP153932
Asia	Korea	19SP_CK-8	domestic dog (Canis lupus familiaris)	2019	G3	MW035309	https://www.ncbi.nlm.nih.gov/nuccore/MW035309
Asia	Korea	KTPV-2305	tiger (Panthera tigris)	2023	G3	OR365078	https://www.ncbi.nlm.nih.gov/nuccore/OR365078
Asia	Taiwan	FPV-1	domestic cat (Felis catus)	2011	G3	JX048608	https://www.ncbi.nlm.nih.gov/nuccore/JX048608
Asia	Taiwan	NTU/C148/2020	domestic cat (Felis catus)	2020	G3	OR198066	https://www.ncbi.nlm.nih.gov/nuccore/OR198066
Asia	Thailand	TH091308	small Indian civet (Viverricula indica)	2013	G3	KT357493	https://www.ncbi.nlm.nih.gov/nuccore/KT357493
Asia	Thailand	TH091301	small Indian civet (Viverricula indica)	2013	G3	KP019617	https://www.ncbi.nlm.nih.gov/nuccore/KP019617
Asia	Thailand	TH091302	small Indian civet (Viverricula indica)	2013	G3	KP019618	https://www.ncbi.nlm.nih.gov/nuccore/KP019618
Asia	Thailand	TH091303	small Indian civet (Viverricula indica)	2013	G3	KP019619	https://www.ncbi.nlm.nih.gov/nuccore/KP019619
Asia	Thailand	TH091304	small Indian civet (Viverricula indica)	2013	G3	KP019620	https://www.ncbi.nlm.nih.gov/nuccore/KP019620
Asia	Thailand	FPV-VT01	banded linsang (Prionodon linsang)	2015	G3	MH669800	https://www.ncbi.nlm.nih.gov/nuccore/MH669800
Asia	Thailand	CMU-F13	domestic cat (Felis catus)	2018	G1	MK425505	https://www.ncbi.nlm.nih.gov/nuccore/MK425505
Asia	Thailand	CMU-F01	domestic cat (Felis catus)	2018	G3	MK425497	https://www.ncbi.nlm.nih.gov/nuccore/MK425497
Asia	Thailand	CMU-F02	domestic cat (Felis catus)	2018	G3	MK425498	https://www.ncbi.nlm.nih.gov/nuccore/MK425498
Asia	Thailand	CMU-F03	domestic cat (Felis catus)	2018	G3	MK425499	https://www.ncbi.nlm.nih.gov/nuccore/MK425499
Asia	Thailand	CMU-F04	domestic cat (Felis catus)	2018	G3	MK425500	https://www.ncbi.nlm.nih.gov/nuccore/MK425500
Asia	Thailand	CMU-F12	domestic cat (Felis catus)	2018	G3	MK425504	https://www.ncbi.nlm.nih.gov/nuccore/MK425504
Asia	Thailand	CMU-F14	domestic cat (Felis catus)	2018	G3	MK425506	https://www.ncbi.nlm.nih.gov/nuccore/MK425506
Asia	Thailand	CMU-F34	domestic cat (Felis catus)	2018	G3	MK425507	https://www.ncbi.nlm.nih.gov/nuccore/MK425507
Asia	Thailand	18R217C/TH/2018	domestic cat (Felis catus)	2018	G3	MN127779	https://www.ncbi.nlm.nih.gov/nuccore/MN127779
Asia	Thailand	CMU-F10	domestic cat (Felis catus)	2018	G2	MK425503	https://www.ncbi.nlm.nih.gov/nuccore/MK425503
Asia	Thailand	19R81C/TH/2019	domestic cat (Felis catus)	2019	G3	MN127780	https://www.ncbi.nlm.nih.gov/nuccore/MN127780
Asia	Thailand	19R124C/TH/2019	domestic cat (Felis catus)	2019	G2	MN127781	https://www.ncbi.nlm.nih.gov/nuccore/MN127781
Asia	Thailand	TRC-B88/TH/2020	domestic cat (Felis catus)	2020	G3	MW589472	https://www.ncbi.nlm.nih.gov/nuccore/MW589472
Asia	Thailand	TRC-B59/TH/2020	domestic cat (Felis catus)	2020	G3	MW589473	https://www.ncbi.nlm.nih.gov/nuccore/MW589473
Asia	Thailand	TRC-B34/TH/2020	domestic cat (Felis catus)	2020	G2	MW589471	https://www.ncbi.nlm.nih.gov/nuccore/MW589471
Asia	UAE	Dubai/United Arab Emirates/Felis catus/2017 (1744bp all UAE)	domestic cat (Felis catus)	2017	G3	MN603975	https://www.ncbi.nlm.nih.gov/nuccore/MN603975
Asia	UAE	Dubai/United Arab Emirates/Felis catus/2017	domestic cat (Felis catus)	2017	G3	MK570716	https://www.ncbi.nlm.nih.gov/nuccore/MK570716
Asia	UAE	Dubai/United Arab Emirates/Felis catus/2017	domestic cat (Felis catus)	2017	G3	MK570717	https://www.ncbi.nlm.nih.gov/nuccore/MK570717
Asia	UAE	Dubai/United Arab Emirates/Felis catus/2017	domestic cat (Felis catus)	2017	G3	MK570718	https://www.ncbi.nlm.nih.gov/nuccore/MK570718
Asia	UAE	Dubai/United Arab Emirates/Felis catus/2017	domestic cat (Felis catus)	2017	G3	MK570719	https://www.ncbi.nlm.nih.gov/nuccore/MK570719
Asia	UAE	Dubai/United Arab Emirates/Felis catus/2017	domestic cat (Felis catus)	2017	G3	MK570720	https://www.ncbi.nlm.nih.gov/nuccore/MK570720
Asia	UAE	Dubai/United Arab Emirates/Felis catus/2017	domestic cat (Felis catus)	2017	G3	MK570721	https://www.ncbi.nlm.nih.gov/nuccore/MK570721
Asia	UAE	Dubai/United Arab Emirates/Felis catus/2017	domestic cat (Felis catus)	2017	G3	MK570722	https://www.ncbi.nlm.nih.gov/nuccore/MK570722
Asia	UAE	Dubai/United Arab Emirates/Felis catus/2017	domestic cat (Felis catus)	2017	G3	MK570723	https://www.ncbi.nlm.nih.gov/nuccore/MK570723
Asia	UAE	Dubai/United Arab Emirates/Felis catus/2017	domestic cat (Felis catus)	2017	G3	MK570724	https://www.ncbi.nlm.nih.gov/nuccore/MK570724
Asia	UAE	Dubai/United Arab Emirates/Felis catus/2017	domestic cat (Felis catus)	2017	G3	MK570725	https://www.ncbi.nlm.nih.gov/nuccore/MK570725
Asia	Vietnam	V142	domestic cat (Felis catus)	1997	G3	AB054225	https://www.ncbi.nlm.nih.gov/nuccore/AB054225
Asia	Vietnam	V208	domestic cat (Felis catus)	1997	G3	AB054227	https://www.ncbi.nlm.nih.gov/nuccore/AB054227
Asia	Vietnam	V211	domestic cat (Felis catus)	1997	G3	AB054226	https://www.ncbi.nlm.nih.gov/nuccore/AB054226
Asia	Vietnam	HN39AA	domestic dog (Canis lupus familiaris)	2017	G3	MK357738	https://www.ncbi.nlm.nih.gov/nuccore/MK357738
Asia	Vietnam	HN3	domestic dog (Canis lupus familiaris)	2017	G3	MK357739	https://www.ncbi.nlm.nih.gov/nuccore/MK357739
Asia	Vietnam	HN40AA	domestic dog (Canis lupus familiaris)	2017	G3	MK357740	https://www.ncbi.nlm.nih.gov/nuccore/MK357740
Asia	Vietnam	F1	domestic cat (Felis catus)	2018	G3	MT857283	https://www.ncbi.nlm.nih.gov/nuccore/MT857283
Asia	Vietnam	F2	domestic cat (Felis catus)	2018	G3	MT857284	https://www.ncbi.nlm.nih.gov/nuccore/MT857284
Asia	Vietnam	F3	domestic cat (Felis catus)	2018	G3	MT857285	https://www.ncbi.nlm.nih.gov/nuccore/MT857285
Asia	Vietnam	F4	domestic cat (Felis catus)	2018	G3	MT857286	https://www.ncbi.nlm.nih.gov/nuccore/MT857286
Asia	Vietnam	F5	domestic cat (Felis catus)	2018	G3	MT857268	https://www.ncbi.nlm.nih.gov/nuccore/MT857268
Asia	Vietnam	F6	domestic cat (Felis catus)	2018	G3	MT857269	https://www.ncbi.nlm.nih.gov/nuccore/MT857269
Asia	Vietnam	F7	domestic cat (Felis catus)	2018	G3	MT857270	https://www.ncbi.nlm.nih.gov/nuccore/MT857270
Asia	Vietnam	F8	domestic cat (Felis catus)	2018	G3	MT857271	https://www.ncbi.nlm.nih.gov/nuccore/MT857271
Asia	Vietnam	F9	domestic cat (Felis catus)	2018	G3	MT857272	https://www.ncbi.nlm.nih.gov/nuccore/MT857272
Asia	Vietnam	HN10	domestic dog (Canis lupus familiaris)	2018	G3	MK357741	https://www.ncbi.nlm.nih.gov/nuccore/MK357741
Asia	Vietnam	HN41AA	domestic dog (Canis lupus familiaris)	2018	G3	MK357742	https://www.ncbi.nlm.nih.gov/nuccore/MK357742
Asia	Vietnam	HN7	domestic dog (Canis lupus familiaris)	2018	G3	MK357743	https://www.ncbi.nlm.nih.gov/nuccore/MK357743
Asia	Vietnam	F10	domestic cat (Felis catus)	2019	G3	MT857273	https://www.ncbi.nlm.nih.gov/nuccore/MT857273
Asia	Vietnam	F11	domestic cat (Felis catus)	2019	G3	MT857274	https://www.ncbi.nlm.nih.gov/nuccore/MT857274
Asia	Vietnam	F12	domestic cat (Felis catus)	2019	G3	MT857275	https://www.ncbi.nlm.nih.gov/nuccore/MT857275
Asia	Vietnam	F13	domestic cat (Felis catus)	2019	G3	MT857276	https://www.ncbi.nlm.nih.gov/nuccore/MT857276
Asia	Vietnam	F14	domestic cat (Felis catus)	2019	G3	MT857277	https://www.ncbi.nlm.nih.gov/nuccore/MT857277
Asia	Vietnam	F15	domestic cat (Felis catus)	2019	G3	MT857278	https://www.ncbi.nlm.nih.gov/nuccore/MT857278
Asia	Vietnam	F16	domestic cat (Felis catus)	2019	G3	MT857279	https://www.ncbi.nlm.nih.gov/nuccore/MT857279
Asia	Vietnam	F17	domestic cat (Felis catus)	2019	G3	MT857280	https://www.ncbi.nlm.nih.gov/nuccore/MT857280
Asia	Vietnam	F18	domestic cat (Felis catus)	2019	G3	MT857281	https://www.ncbi.nlm.nih.gov/nuccore/MT857281
Asia	Vietnam	F19	domestic cat (Felis catus)	2019	G3	MT857282	https://www.ncbi.nlm.nih.gov/nuccore/MT857282
Europe	Belgium	MG132167A	domestic cat (Felis catus)	2013	G3	KP769859	https://www.ncbi.nlm.nih.gov/nuccore/KP769859
Europe	Finland	BFPV	Arctic fox (Vulpes lagopus)	1983	G3	MN451652	https://www.ncbi.nlm.nih.gov/nuccore/MN451652
Europe	Germany	FPV-377	European wild cat (Felis sylvestris)	1993	G3	U22188	https://www.ncbi.nlm.nih.gov/nuccore/U22188
Europe	Hungary	933/07	domestic cat (Felis catus)	2007	G1	EU360958	https://www.ncbi.nlm.nih.gov/nuccore/EU360958
Europe	Hungary	1335/07	domestic cat (Felis catus)	2007	G1	EU360959	https://www.ncbi.nlm.nih.gov/nuccore/EU360959
Europe	Hungary	389/07	Asian palm civet (Paradoxurus hermaphroditus)	2007	G1	EU145593	https://www.ncbi.nlm.nih.gov/nuccore/EU145593
Europe	Hungary	FPV_1724_HU	domestic cat (Felis catus)	2021	G3	ON185552	https://www.ncbi.nlm.nih.gov/nuccore/ON185552
Europe	Italy	198/01	domestic cat (Felis catus)	2001	G3	EU498682	https://www.ncbi.nlm.nih.gov/nuccore/EU498682
Europe	Italy	103/02	domestic cat (Felis catus)	2002	G3	EU498684	https://www.ncbi.nlm.nih.gov/nuccore/EU498684
Europe	Italy	41/02	domestic cat (Felis catus)	2002	G2	EU498683	https://www.ncbi.nlm.nih.gov/nuccore/EU498683
Europe	Italy	150/03	domestic cat (Felis catus)	2003	G3	EU498685	https://www.ncbi.nlm.nih.gov/nuccore/EU498685
Europe	Italy	189/03	domestic cat (Felis catus)	2003	G3	EU498686	https://www.ncbi.nlm.nih.gov/nuccore/EU498686
Europe	Italy	300/03	domestic cat (Felis catus)	2003	G2	EU498687	https://www.ncbi.nlm.nih.gov/nuccore/EU498687
Europe	Italy	134/04-1	domestic cat (Felis catus)	2004	G3	EU498688	https://www.ncbi.nlm.nih.gov/nuccore/EU498688
Europe	Italy	134/04-2	domestic cat (Felis catus)	2004	G3	EU498689	https://www.ncbi.nlm.nih.gov/nuccore/EU498689
Europe	Italy	134/04-3	domestic cat (Felis catus)	2004	G3	EU498690	https://www.ncbi.nlm.nih.gov/nuccore/EU498690
Europe	Italy	134/04-5	domestic cat (Felis catus)	2004	G3	EU498691	https://www.ncbi.nlm.nih.gov/nuccore/EU498691
Europe	Italy	143/04	domestic cat (Felis catus)	2004	G3	EU498692	https://www.ncbi.nlm.nih.gov/nuccore/EU498692
Europe	Italy	355/04	domestic cat (Felis catus)	2004	G3	EU498693	https://www.ncbi.nlm.nih.gov/nuccore/EU498693
Europe	Italy	20/05	domestic cat (Felis catus)	2005	G3	EU498694	https://www.ncbi.nlm.nih.gov/nuccore/EU498694
Europe	Italy	119/05	domestic cat (Felis catus)	2005	G3	EU498695	https://www.ncbi.nlm.nih.gov/nuccore/EU498695
Europe	Italy	42/06-G3	domestic cat (Felis catus)	2006	G1	EU498699	https://www.ncbi.nlm.nih.gov/nuccore/EU498699
Europe	Italy	42/06-G11	domestic cat (Felis catus)	2006	G1	EU498706	https://www.ncbi.nlm.nih.gov/nuccore/EU498706
Europe	Italy	22/06	domestic cat (Felis catus)	2006	G3	EU498696	https://www.ncbi.nlm.nih.gov/nuccore/EU498696
Europe	Italy	42/06-G1	domestic cat (Felis catus)	2006	G3	EU498697	https://www.ncbi.nlm.nih.gov/nuccore/EU498697
Europe	Italy	42/06-G2	domestic cat (Felis catus)	2006	G3	EU498698	https://www.ncbi.nlm.nih.gov/nuccore/EU498698
Europe	Italy	42/06-G4	domestic cat (Felis catus)	2006	G3	EU498700	https://www.ncbi.nlm.nih.gov/nuccore/EU498700
Europe	Italy	42/06-G6	domestic cat (Felis catus)	2006	G3	EU498702	https://www.ncbi.nlm.nih.gov/nuccore/EU498702
Europe	Italy	42/06-G7	domestic cat (Felis catus)	2006	G3	EU498703	https://www.ncbi.nlm.nih.gov/nuccore/EU498703
Europe	Italy	42/06-G8	domestic cat (Felis catus)	2006	G3	EU498704	https://www.ncbi.nlm.nih.gov/nuccore/EU498704
Europe	Italy	42/06-G10	domestic cat (Felis catus)	2006	G3	EU498705	https://www.ncbi.nlm.nih.gov/nuccore/EU498705
Europe	Italy	42/06-G14	domestic cat (Felis catus)	2006	G3	EU498708	https://www.ncbi.nlm.nih.gov/nuccore/EU498708
Europe	Italy	42/06-G16	domestic cat (Felis catus)	2006	G3	EU498709	https://www.ncbi.nlm.nih.gov/nuccore/EU498709
Europe	Italy	42/06-17	domestic cat (Felis catus)	2006	G3	EU498710	https://www.ncbi.nlm.nih.gov/nuccore/EU498710
Europe	Italy	42/06-18	domestic cat (Felis catus)	2006	G3	EU498711	https://www.ncbi.nlm.nih.gov/nuccore/EU498711
Europe	Italy	42/06-G19	domestic cat (Felis catus)	2006	G3	EU498712	https://www.ncbi.nlm.nih.gov/nuccore/EU498712
Europe	Italy	228/06	domestic cat (Felis catus)	2006	G3	EU498715	https://www.ncbi.nlm.nih.gov/nuccore/EU498715
Europe	Italy	42/06-G5	domestic cat (Felis catus)	2006	G2	EU498701	https://www.ncbi.nlm.nih.gov/nuccore/EU498701
Europe	Italy	42/06-12	domestic cat (Felis catus)	2006	G2	EU498707	https://www.ncbi.nlm.nih.gov/nuccore/EU498707
Europe	Italy	443/07	domestic cat (Felis catus)	2007	G2	EU498718	https://www.ncbi.nlm.nih.gov/nuccore/EU498718
Europe	Italy	498/07	domestic cat (Felis catus)	2007	G2	EU498720	https://www.ncbi.nlm.nih.gov/nuccore/EU498720
Europe	Italy	380915	domestic cat (Felis catus)	2011	G3	MW847155	https://www.ncbi.nlm.nih.gov/nuccore/MW847155
Europe	Italy	389452	domestic cat (Felis catus)	2011	G3	MW847156	https://www.ncbi.nlm.nih.gov/nuccore/MW847156
Europe	Italy	16715	domestic cat (Felis catus)	2011	G3	MW847157	https://www.ncbi.nlm.nih.gov/nuccore/MW847157
Europe	Italy	398781	domestic cat (Felis catus)	2011	G3	MW847158	https://www.ncbi.nlm.nih.gov/nuccore/MW847158
Europe	Italy	440066	domestic cat (Felis catus)	2012	G3	MW847160	https://ncbi.nlm.nih.gov/nuccore/MW847160
Europe	Italy	20695	domestic cat (Felis catus)	2012	G3	MW847161	https://www.ncbi.nlm.nih.gov/nuccore/MW847161
Europe	Italy	18656	domestic cat (Felis catus)	2012	G2	MW847159	https://www.ncbi.nlm.nih.gov/nuccore/MW847159
Europe	Italy	23341	domestic cat (Felis catus)	2013	G3	MW847162	https://www.ncbi.nlm.nih.gov/nuccore/MW847162
Europe	Italy	490927	domestic cat (Felis catus)	2013	G3	MW847163	https://www.ncbi.nlm.nih.gov/nuccore/MW847163
Europe	Italy	IZSSI_3201int1_2015	domestic cat (Felis catus)	2015	G3	KX943311	https://www.ncbi.nlm.nih.gov/nuccore/KX943311
Europe	Italy	IZSSI_3201int2_2015	domestic cat (Felis catus)	2015	G3	KX943312	https://www.ncbi.nlm.nih.gov/nuccore/KX943312
Europe	Italy	IZSSI_3201int3_2015	domestic cat (Felis catus)	2015	G3	KX943313	https://www.ncbi.nlm.nih.gov/nuccore/KX943313
Europe	Italy	IZSSI_55611_2015	domestic cat (Felis catus)	2015	G3	KX943318	https://www.ncbi.nlm.nih.gov/nuccore/KX943318
Europe	Italy	FPV_IZSSI_3201_1_15	domestic cat (Felis catus)	2015	G3	KX434461	https://www.ncbi.nlm.nih.gov/nuccore/KX434461
Europe	Italy	IZSSI_42807_2015	domestic cat (Felis catus)	2015	G2	KX943310	https://www.ncbi.nlm.nih.gov/nuccore/KX943310
Europe	Italy	IZSSI_29823_2015	domestic cat (Felis catus)	2015	G2	KX943314	https://www.ncbi.nlm.nih.gov/nuccore/KX943314
Europe	Italy	IZSSI_32369_2015	domestic cat (Felis catus)	2015	G2	KX943315	https://www.ncbi.nlm.nih.gov/nuccore/KX943315
Europe	Italy	IZSSI_38056int1_2015	domestic cat (Felis catus)	2015	G2	KX943316	https://www.ncbi.nlm.nih.gov/nuccore/KX943316
Europe	Italy	IZSSI_38056int2_2015	domestic cat (Felis catus)	2015	G2	KX943317	https://www.ncbi.nlm.nih.gov/nuccore/KX943317
Europe	Italy	FPV_IZSSI_42807_15	domestic cat (Felis catus)	2015	G2	KX434462	https://www.ncbi.nlm.nih.gov/nuccore/KX434462
Europe	Italy	581788	domestic cat (Felis catus)	2016	G3	MW847164	https://www.ncbi.nlm.nih.gov/nuccore/MW847164
Europe	Italy	804064	domestic cat (Felis catus)	2016	G3	MW847166	https://www.ncbi.nlm.nih.gov/nuccore/MW847166
Europe	Italy	35464	domestic cat (Felis catus)	2016	G3	MW847168	https://www.ncbi.nlm.nih.gov/nuccore/MW847168
Europe	Italy	35441	domestic cat (Felis catus)	2016	G3	MW847169	https://www.ncbi.nlm.nih.gov/nuccore/MW847169
Europe	Italy	35515	domestic cat (Felis catus)	2016	G3	MW847170	https://www.ncbi.nlm.nih.gov/nuccore/MW847170
Europe	Italy	35686	domestic cat (Felis catus)	2016	G3	MW847171	https://www.ncbi.nlm.nih.gov/nuccore/MW847171
Europe	Italy	36174	domestic cat (Felis catus)	2016	G3	MW847172	https://www.ncbi.nlm.nih.gov/nuccore/MW847172
Europe	Italy	36884	domestic cat (Felis catus)	2016	G3	MW847173	https://www.ncbi.nlm.nih.gov/nuccore/MW847173
Europe	Italy	36891	domestic cat (Felis catus)	2016	G3	MW847174	https://www.ncbi.nlm.nih.gov/nuccore/MW847174
Europe	Italy	36945	domestic cat (Felis catus)	2016	G3	MW847175	https://www.ncbi.nlm.nih.gov/nuccore/MW847175
Europe	Italy	36947	domestic cat (Felis catus)	2016	G3	MW847176	https://www.ncbi.nlm.nih.gov/nuccore/MW847176
Europe	Italy	36946	domestic cat (Felis catus)	2016	G3	MW847177	https://www.ncbi.nlm.nih.gov/nuccore/MW847177
Europe	Italy	35080	domestic cat (Felis catus)	2016	G2	MW847167	https://www.ncbi.nlm.nih.gov/nuccore/MW847167\
Europe	Italy	17DIAPD55048/2	domestic cat (Felis catus)	2017	G3	MZ508523	https://www.ncbi.nlm.nih.gov/nuccore/MZ508523
Europe	Italy	36950	domestic cat (Felis catus)	2017	G3	MW847178	https://www.ncbi.nlm.nih.gov/nuccore/MW847178
Europe	Italy	36949	domestic cat (Felis catus)	2017	G3	MW847179	https://www.ncbi.nlm.nih.gov/nuccore/MW847179
Europe	Italy	37039	domestic cat (Felis catus)	2017	G3	MW847180	https://www.ncbi.nlm.nih.gov/nuccore/MW847180
Europe	Italy	37038	domestic cat (Felis catus)	2017	G3	MW847181	https://www.ncbi.nlm.nih.gov/nuccore/MW847181
Europe	Italy	37810	domestic cat (Felis catus)	2017	G3	MW847182	https://www.ncbi.nlm.nih.gov/nuccore/MW847182
Europe	Italy	641277	domestic cat (Felis catus)	2017	G3	MW847183	https://www.ncbi.nlm.nih.gov/nuccore/MW847183
Europe	Italy	665992	domestic cat (Felis catus)	2017	G3	MW847184	https://www.ncbi.nlm.nih.gov/nuccore/MW847184
Europe	Italy	41012	domestic cat (Felis catus)	2017	G3	MW847185	https://www.ncbi.nlm.nih.gov/nuccore/MW847185
Europe	Italy	41051	domestic cat (Felis catus)	2017	G3	MW847186	https://www.ncbi.nlm.nih.gov/nuccore/MW847186
Europe	Italy	880007	domestic cat (Felis catus)	2017	G3	MW847187	https://www.ncbi.nlm.nih.gov/nuccore/MW847187
Europe	Italy	41461	domestic cat (Felis catus)	2017	G3	MW847188	https://www.ncbi.nlm.nih.gov/nuccore/MW847188
Europe	Italy	41483	domestic cat (Felis catus)	2017	G3	MW847189	https://www.ncbi.nlm.nih.gov/nuccore/MW847189
Europe	Italy	41535	domestic cat (Felis catus)	2017	G3	MW847190	https://www.ncbi.nlm.nih.gov/nuccore/MW847190
Europe	Italy	41536	domestic cat (Felis catus)	2017	G3	MW847191	https://www.ncbi.nlm.nih.gov/nuccore/MW847191
Europe	Italy	41581	domestic cat (Felis catus)	2017	G3	MW847192	https://www.ncbi.nlm.nih.gov/nuccore/MW847192
Europe	Italy	883387	domestic cat (Felis catus)	2017	G3	MW847193	https://www.ncbi.nlm.nih.gov/nuccore/MW847193
Europe	Italy	883390	domestic cat (Felis catus)	2017	G3	MW847194	https://www.ncbi.nlm.nih.gov/nuccore/MW847194
Europe	Italy	883916	domestic cat (Felis catus)	2017	G3	MW847195	https://www.ncbi.nlm.nih.gov/nuccore/MW847195
Europe	Italy	51_FOX_2017_ITALY_SYLVATIC_FPLV	red fox (Vulpes vulpes)	2017	G3	MT274377	https://www.ncbi.nlm.nih.gov/nuccore/MT274377
Europe	Italy	18DIAPD932/2	domestic cat (Felis catus)	2018	G3	MZ508525	https://www.ncbi.nlm.nih.gov/nuccore/MZ508525
Europe	Italy	41702	domestic cat (Felis catus)	2018	G3	MW847196	https://www.ncbi.nlm.nih.gov/nuccore/MW847196
Europe	Italy	674541	domestic cat (Felis catus)	2018	G3	MW847197	https://www.ncbi.nlm.nih.gov/nuccore/MW847197
Europe	Italy	903208	domestic cat (Felis catus)	2018	G3	MW847198	https://www.ncbi.nlm.nih.gov/nuccore/MW847198
Europe	Italy	44350	domestic cat (Felis catus)	2018	G3	MW847199	https://www.ncbi.nlm.nih.gov/nuccore/MW847199
Europe	Italy	46072	domestic cat (Felis catus)	2018	G3	MW847202	https://www.ncbi.nlm.nih.gov/nuccore/MW847202
Europe	Italy	44495	domestic cat (Felis catus)	2018	G3	MW847208	https://www.ncbi.nlm.nih.gov/nuccore/MW847208
Europe	Italy	18DIAPD52063/2	domestic cat (Felis catus)	2018	G2	MZ508522	https://www.ncbi.nlm.nih.gov/nuccore/MZ508522
Europe	Italy	45422	domestic cat (Felis catus)	2018	G2	MW847201	https://www.ncbi.nlm.nih.gov/nuccore/MW847201
Europe	Italy	19DIAPD56061/4	domestic cat (Felis catus)	2019	G1	MZ508526	https://www.ncbi.nlm.nih.gov/nuccore/MZ508526
Europe	Italy	47906	domestic cat (Felis catus)	2019	G1	MW847204	https://www.ncbi.nlm.nih.gov/nuccore/MW847204
Europe	Italy	48205	domestic cat (Felis catus)	2019	G1	MW847205	https://www.ncbi.nlm.nih.gov/nuccore/MW847205
Europe	Italy	19DIAPD59117/10	domestic cat (Felis catus)	2019	G3	MZ508524	https://www.ncbi.nlm.nih.gov/nuccore/MZ508524
Europe	Italy	46647	domestic cat (Felis catus)	2019	G3	MW847203	https://www.ncbi.nlm.nih.gov/nuccore/MW847203
Europe	Italy	743135	domestic cat (Felis catus)	2019	G3	MW847206	https://www.ncbi.nlm.nih.gov/nuccore/MW847206
Europe	Italy	967127	domestic cat (Felis catus)	2019	G3	MW847207	https://www.ncbi.nlm.nih.gov/nuccore/MW847207
Europe	Italy	743132	domestic cat (Felis catus)	2019	G3	MW847209	https://www.ncbi.nlm.nih.gov/nuccore/MW847209
Europe	Italy	245-1478_FPLV_BADGER_2019_ITALY	European badger (Meles meles)	2019	G3	MT274378	https://www.ncbi.nlm.nih.gov/nuccore/MT274378
Europe	Italy	ITA/2021/164-1	domestic dog (Canis lupus familiaris)	2021	G3	OM638042	https://www.ncbi.nlm.nih.gov/nuccore/OM638042
Europe	Italy	FPV/NS1/cat/IT	domestic cat (Felis catus)	2021	G3	OQ718429	https://www.ncbi.nlm.nih.gov/nuccore/OQ718429
Europe	Portugal	FPLV/cat/52171/PT05	domestic cat (Felis catus)	2005	G3	EU221278	https://www.ncbi.nlm.nih.gov/nuccore/EU221278
Europe	Portugal	FPLV/cat/C46912/PT05	domestic cat (Felis catus)	2005	G3	EU221279	https://www.ncbi.nlm.nih.gov/nuccore/EU221279
Europe	Portugal	PT020/06	domestic cat (Felis catus)	2006	G3	KT240128	https://www.ncbi.nlm.nih.gov/nuccore/KT240128
Europe	Portugal	FPLV/cat/39897/PT06	domestic cat (Felis catus)	2006	G3	EU221280	https://www.ncbi.nlm.nih.gov/nuccore/EU221280
Europe	Portugal	FPLV/cat/31609/PT06	domestic cat (Felis catus)	2006	G3	EU221281	https://www.ncbi.nlm.nih.gov/nuccore/EU221281
Europe	Portugal	PT001/06	domestic cat (Felis catus)	2006	G3	KU248456	https://www.ncbi.nlm.nih.gov/nuccore/KU248456
Europe	Portugal	PT002/06	domestic cat (Felis catus)	2006	G3	KU248457	https://www.ncbi.nlm.nih.gov/nuccore/KU248457
Europe	Portugal	PT003/06	domestic cat (Felis catus)	2006	G3	KU248458	https://www.ncbi.nlm.nih.gov/nuccore/KU248458
Europe	Portugal	PT004/06	domestic cat (Felis catus)	2006	G3	KU248459	https://www.ncbi.nlm.nih.gov/nuccore/KU248459
Europe	Portugal	PT005/06	domestic cat (Felis catus)	2006	G3	KU248460	https://www.ncbi.nlm.nih.gov/nuccore/KU248460
Europe	Portugal	PT006/06	domestic cat (Felis catus)	2006	G3	KU248461	https://www.ncbi.nlm.nih.gov/nuccore/KU248461
Europe	Portugal	FPLV/Lion/PT06	lion (Panthera leo)	2006	G3	EF418569	https://www.ncbi.nlm.nih.gov/nuccore/EF418569
Europe	Portugal	FPLV/Tiger/PT06	tiger (Panthera tigris)	2006	G3	EF418568	https://www.ncbi.nlm.nih.gov/nuccore/EF418568
Europe	Portugal	PT001/07	domestic cat (Felis catus)	2007	G3	KT240129	https://www.ncbi.nlm.nih.gov/nuccore/KT240129
Europe	Portugal	PT002/07	domestic cat (Felis catus)	2007	G3	KU248462	https://www.ncbi.nlm.nih.gov/nuccore/KU248462
Europe	Portugal	PT005/08	domestic cat (Felis catus)	2008	G3	KT240130	https://www.ncbi.nlm.nih.gov/nuccore/KT240130
Europe	Portugal	PT022/08	domestic cat (Felis catus)	2008	G3	KT240131	https://www.ncbi.nlm.nih.gov/nuccore/KT240131
Europe	Portugal	PT015/08	domestic cat (Felis catus)	2008	G3	KU248463	https://www.ncbi.nlm.nih.gov/nuccore/KU248463
Europe	Portugal	FPV/Egyptian mongoose/PT09	Egyptian mongoose (Herpestes ichneumon)	2009	G3	JF422105	https://www.ncbi.nlm.nih.gov/nuccore/JF422105
Europe	Portugal	PT183/12	domestic cat (Felis catus)	2012	G3	KT240132	https://www.ncbi.nlm.nih.gov/nuccore/KT240132
Europe	Portugal	PT083/13	domestic cat (Felis catus)	2013	G3	KT240133	https://www.ncbi.nlm.nih.gov/nuccore/KT240133
Europe	Portugal	PT210/13	domestic cat (Felis catus)	2013	G2	KT240134	https://www.ncbi.nlm.nih.gov/nuccore/KT240134
Europe	Portugal	PT264/14	domestic cat (Felis catus)	2014	G3	KT240135	https://www.ncbi.nlm.nih.gov/nuccore/KT240135
Europe	Portugal	PT265/14	domestic cat (Felis catus)	2014	G3	KU248464	https://www.ncbi.nlm.nih.gov/nuccore/KU248464
Europe	Portugal	PT271/14	domestic cat (Felis catus)	2014	G2	KT240136	https://www.ncbi.nlm.nih.gov/nuccore/KT240136
Europe	Russia	Gercules-Biocentr	domestic cat (Felis catus)	2004	G2	AY665655	https://www.ncbi.nlm.nih.gov/nuccore/AY665655
Europe	Spain	298	beech marten (Martes foina)	2002	G3	KP682526	https://www.ncbi.nlm.nih.gov/nuccore/KP682526
Europe	Spain	351	European badger (Meles meles)	2013	G3	KP682520	https://www.ncbi.nlm.nih.gov/nuccore/KP682520
Europe	Turkey	Gulcat	domestic cat (Felis catus)	2020	G3	MZ391095	https://www.ncbi.nlm.nih.gov/nuccore/MZ391095
Europe	Turkey	Barut	domestic cat (Felis catus)	2020	G3	MZ391096	https://www.ncbi.nlm.nih.gov/nuccore/MZ391096
Europe	Turkey	Kucuk	domestic cat (Felis catus)	2020	G3	MZ391097	https://www.ncbi.nlm.nih.gov/nuccore/MZ391097
Europe	UK	97/06-10	domestic cat (Felis catus)	2006	G2	EU498713	https://www.ncbi.nlm.nih.gov/nuccore/EU498713
Europe	UK	97/06-11	domestic cat (Felis catus)	2006	G2	EU498714	https://www.ncbi.nlm.nih.gov/nuccore/EU498714
Europe	UK	50/07-1	domestic cat (Felis catus)	2007	G2	EU498716	https://www.ncbi.nlm.nih.gov/nuccore/EU498716
Europe	UK	50/07-2	domestic cat (Felis catus)	2007	G2	EU498717	https://www.ncbi.nlm.nih.gov/nuccore/EU498717
Europe	UK	490/07	domestic cat (Felis catus)	2007	G2	EU498719	https://www.ncbi.nlm.nih.gov/nuccore/EU498719
Europe	UK	Cat 1	domestic cat (Felis catus)	2019	G2	MW926314	https://www.ncbi.nlm.nih.gov/nuccore/MW926314
Europe	UK	Cat 3	domestic cat (Felis catus)	2019	G2	MW926316	https://www.ncbi.nlm.nih.gov/nuccore/MW926316
North America	Canada	FPV/Raccoon/RC9/BC_2010	raccoon (Procyon lotor)	2010	G2	MF069446	https://www.ncbi.nlm.nih.gov/nuccore/MF069446
North America	Canada	FPV/Raccoon/RC6/BC_2015	raccoon (Procyon lotor)	2015	G2	MF069445	https://www.ncbi.nlm.nih.gov/nuccore/MF069445
North America	Canada	FPV/American pine marten/MAVI-36/BC_2016	American pine (Martes americana)	2016	G2	MN862744	https://www.ncbi.nlm.nih.gov/nuccore/MN862744
North America	Canada	FPV/Raccoon/RC18/BC_2016	raccoon (Procyon lotor)	2016	G2	MF069447	https://www.ncbi.nlm.nih.gov/nuccore/MF069447
North America	Canada	FPV/American pine marten/MAVI-36/BC_2016	American pine (Martes americana)	2017	G2	MN862745	https://www.ncbi.nlm.nih.gov/nuccore/MN862745
North America	Canada	FPV/American mink/MIVI-21/BC_2017	American mink (Neovison vison)	2017	G2	MN862746	https://www.ncbi.nlm.nih.gov/nuccore/MN862746
North America	Canada	K1830	domestic cat (Felis catus)	2018	G2	OM640096	https://www.ncbi.nlm.nih.gov/nuccore/OM640096
North America	Canada	FPV/American mink/MIVI-34/BC_2018	American mink (Neovison vison)	2018	G2	MN862743	https://www.ncbi.nlm.nih.gov/nuccore/MN862743
North America	Canada	FPV/River otter/OTVI-16/BC_2019	river otter (Lontra canadensis)	2019	G2	MN862748	https://www.ncbi.nlm.nih.gov/nuccore/MN862748
North America	Canada	FPV/River otter/OTVI-3/BC_2019	river otter (Lontra canadensis)	2019	G2	MN862749	https://www.ncbi.nlm.nih.gov/nuccore/MN862749
North America	Canada	FPV/American mink/MIVI-72/BC_2019	American mink (Neovison vison)	2019	G2	MN862747	https://www.ncbi.nlm.nih.gov/nuccore/MN862747
North America	USA	FPV-4.us_64	domestic cat (Felis catus)	1964	G2	EU659112	https://www.ncbi.nlm.nih.gov/nuccore/EU659112
North America	USA	FPV-d	European wild cat (Felis sylvestris)	1964	G2	U22189	https://www.ncbi.nlm.nih.gov/nuccore/U22189
North America	USA	FVP-3.us_67	domestic cat (Felis catus)	1967	G2	EU659111	https://www.ncbi.nlm.nih.gov/nuccore/EU659111
North America	USA	FPV-CU4	domestic cat (Felis catus)	1967	G2	M24004	https://www.ncbi.nlm.nih.gov/nuccore/M24004
North America	USA	FPV-b (CU4)	domestic cat (Felis catus)	1967	G2	M38246	https://www.ncbi.nlm.nih.gov/nuccore/M38246
North America	USA	FPV-8a.us_89	puma (Puma concolor)	1989	G2	EU659113	https://www.ncbi.nlm.nih.gov/nuccore/EU659113
North America	USA	FPV-8b.us_89	puma (Puma concolor)	1989	G2	EU659114	https://www.ncbi.nlm.nih.gov/nuccore/EU659114
North America	USA	FPV-23	European wild cat (Felis sylvestris)	1990	G2	U22187	https://www.ncbi.nlm.nih.gov/nuccore/U22187
North America	USA	FPV/Raccoon/NJ/RPV-6/90	raccoon (Procyon lotor)	1990	G2	JN867594	https://www.ncbi.nlm.nih.gov/nuccore/JN867594
North America	USA	FPV-kai.us.06	domestic cat (Felis catus)	2006	G2	EU659115	https://www.ncbi.nlm.nih.gov/nuccore/EU659115
North America	USA	FPV/Raccoon/CA/208-A/10	raccoon (Procyon lotor)	2010	G2	JN867593	https://www.ncbi.nlm.nih.gov/nuccore/JN867593
North America	USA	CO/952/10	puma (Puma concolor)	2010	G2	JX475245	https://www.ncbi.nlm.nih.gov/nuccore/JX475245
North America	USA	CO/546/10	puma (Puma concolor)	2010	G2	JX475253	https://www.ncbi.nlm.nih.gov/nuccore/JX475253
North America	USA	CO/977/10	puma (Puma concolor)	2010	G2	JX475254	https://www.ncbi.nlm.nih.gov/nuccore/JX475254
North America	USA	CO/545/10	puma (Puma concolor)	2010	G2	JX475259	https://www.ncbi.nlm.nih.gov/nuccore/JX475259
North America	USA	CO/1103/11	puma (Puma concolor)	2011	G2	JX475256	https://www.ncbi.nlm.nih.gov/nuccore/JX475256
North America	USA	FPV/Raccoon/MA/190/2012	raccoon (Procyon lotor)	2012	G2	KJ813894	https://www.ncbi.nlm.nih.gov/nuccore/KJ813894
North America	USA	FPV/Raccoon/MA/188/2012	raccoon (Procyon lotor)	2012	G2	KJ813895	https://www.ncbi.nlm.nih.gov/nuccore/KJ813895
North America	USA	GA/1/12	raccoon (Procyon lotor)	2012	G2	JX475270	https://www.ncbi.nlm.nih.gov/nuccore/JX475270
North America	USA	FPV/Bobcat/ND/979/2013	bobcat (Lynx rufus)	2013	G2	KJ813893	https://www.ncbi.nlm.nih.gov/nuccore/KJ813893
North America	USA	VI2882	domestic cat (Felis catus)	2022	G2	OR063629	https://www.ncbi.nlm.nih.gov/nuccore/OR063629
North America	USA	VI2534	domestic cat (Felis catus)	2022	G2	OR063630	https://www.ncbi.nlm.nih.gov/nuccore/OR063630
Oceania	Australia	193/70	domestic cat (Felis catus)	1970	G2	X55115	https://www.ncbi.nlm.nih.gov/nuccore/X55115
Oceania	Australia	Tasman island/Tasmania/Felis catus/2010	domestic cat (Felis catus)	2010	G2	MN603976	https://www.ncbi.nlm.nih.gov/nuccore/MN603976
Oceania	Australia	FPV_C7_AUS_Mildura_09/2015	domestic cat (Felis catus)	2015	G2	MK570637	https://www.ncbi.nlm.nih.gov/nuccore/MK570637
Oceania	Australia	FPV_C5_AUS_Mildura_08/2015	domestic cat (Felis catus)	2015	G2	MK570638	https://www.ncbi.nlm.nih.gov/nuccore/MK570638
Oceania	Australia	FPV_C4_AUS_Mildura_07/2015	domestic cat (Felis catus)	2015	G2	MK570639	https://www.ncbi.nlm.nih.gov/nuccore/MK570639
Oceania	Australia	FPV_C3_AUS_Mildura_06/2015	domestic cat (Felis catus)	2015	G2	MK570640	https://www.ncbi.nlm.nih.gov/nuccore/MK570640
Oceania	Australia	FPV_C2_AUS_Mildura_05/2015	domestic cat (Felis catus)	2015	G2	MK570641	https://www.ncbi.nlm.nih.gov/nuccore/MK570641
Oceania	Australia	FPV_C1_AUS_Mildura_04/2015	domestic cat (Felis catus)	2015	G2	MK570642	https://www.ncbi.nlm.nih.gov/nuccore/MK570642
Oceania	Australia	FPV_LK_AUS_Mildura_04/2015	domestic cat (Felis catus)	2015	G2	MK570643	https://www.ncbi.nlm.nih.gov/nuccore/MK570643
Oceania	Australia	FPV_CPS_AUS_Sydney_11/2015	domestic cat (Felis catus)	2015	G2	MK570644	https://www.ncbi.nlm.nih.gov/nuccore/MK570644
Oceania	Australia	FPV_CPS_AUS_Concord_11/2015	domestic cat (Felis catus)	2015	G2	MK570645	https://www.ncbi.nlm.nih.gov/nuccore/MK570645
Oceania	Australia	FPV_31_AUS_Fern_Tree_Gully_Vic_11/2015	domestic cat (Felis catus)	2015	G2	MK570646	https://www.ncbi.nlm.nih.gov/nuccore/MK570646
Oceania	Australia	FPV_33_AUS_Fern_Tree_Gully_Vic_11/2015	domestic cat (Felis catus)	2015	G2	MK570647	https://www.ncbi.nlm.nih.gov/nuccore/MK570647
Oceania	Australia	FPV_138_R_AUS_Yagoona_Syd_12/2016	domestic cat (Felis catus)	2016	G3	MK570728	https://www.ncbi.nlm.nih.gov/nuccore/MK570728
Oceania	Australia	FPV_160_R_AUS_Syd_12/2016	domestic cat (Felis catus)	2016	G3	MK570739	https://www.ncbi.nlm.nih.gov/nuccore/MK570739
Oceania	Australia	FPV_161_R_AUS_Syd_12/2016	domestic cat (Felis catus)	2016	G3	MK570740	https://www.ncbi.nlm.nih.gov/nuccore/MK570740
Oceania	Australia	FPV_75_AUS_Geelong_Vic_12/2016	domestic cat (Felis catus)	2016	G2	MK570648	https://www.ncbi.nlm.nih.gov/nuccore/MK570648
Oceania	Australia	FPV_76_AUS_Geelong_Vic_12/2016	domestic cat (Felis catus)	2016	G2	MK570649	https://www.ncbi.nlm.nih.gov/nuccore/MK570649
Oceania	Australia	FPV_77_AUS_Geelong_Vic_12/2016	domestic cat (Felis catus)	2016	G2	MK570650	https://www.ncbi.nlm.nih.gov/nuccore/MK570750
Oceania	Australia	FPV_78_AUS_Geelong_Vic_12/2016	domestic cat (Felis catus)	2016	G2	MK570651	https://www.ncbi.nlm.nih.gov/nuccore/MK570751
Oceania	Australia	FPV_79_AUS_Geelong_Vic_12/2016	domestic cat (Felis catus)	2016	G2	MK570652	https://www.ncbi.nlm.nih.gov/nuccore/MK570752
Oceania	Australia	FPV_80_AUS_Geelong_Vic_12/2016	domestic cat (Felis catus)	2016	G2	MK570653	https://www.ncbi.nlm.nih.gov/nuccore/MK570753
Oceania	Australia	FPV_185_AUS_Geelong_Vic_12/2016	domestic cat (Felis catus)	2016	G2	MK570749	https://www.ncbi.nlm.nih.gov/nuccore/MK570749
Oceania	Australia	FPV_85_R_AUS_Syd_01/2017	domestic cat (Felis catus)	2017	G3	MK570654	https://www.ncbi.nlm.nih.gov/nuccore/MK570654
Oceania	Australia	FPV_86_R_AUS_Syd_01/2017	domestic cat (Felis catus)	2017	G3	MK570655	https://www.ncbi.nlm.nih.gov/nuccore/MK570655
Oceania	Australia	FPV_89_R_AUS_Syd_01/2017	domestic cat (Felis catus)	2017	G3	MK570656	https://www.ncbi.nlm.nih.gov/nuccore/MK570656
Oceania	Australia	FPV_91_R_AUS_Syd_01/2017	domestic cat (Felis catus)	2017	G3	MK570657	https://www.ncbi.nlm.nih.gov/nuccore/MK570657
Oceania	Australia	FPV_92_R_AUS_Syd_01/2017	domestic cat (Felis catus)	2017	G3	MK570658	https://www.ncbi.nlm.nih.gov/nuccore/MK570658
Oceania	Australia	FPV_93_R_AUS_Syd_01/2017	domestic cat (Felis catus)	2017	G3	MK570659	https://www.ncbi.nlm.nih.gov/nuccore/MK570659
Oceania	Australia	FPV_101_A_AUS_Syd_01/2017	domestic cat (Felis catus)	2017	G3	MK570660	https://www.ncbi.nlm.nih.gov/nuccore/MK570660
Oceania	Australia	FPV_105_A_AUS_Syd_01/2017	domestic cat (Felis catus)	2017	G3	MK570661	https://www.ncbi.nlm.nih.gov/nuccore/MK570661
Oceania	Australia	FPV_107_A_AUS_Syd_01/2017	domestic cat (Felis catus)	2017	G3	MK570662	https://www.ncbi.nlm.nih.gov/nuccore/MK570662
Oceania	Australia	FPV_108_A_AUS_Syd_01/2017	domestic cat (Felis catus)	2017	G3	MK570663	https://www.ncbi.nlm.nih.gov/nuccore/MK570663
Oceania	Australia	FPV_109_A_AUS_Syd_01/2017	domestic cat (Felis catus)	2017	G3	MK570664	https://www.ncbi.nlm.nih.gov/nuccore/MK570664
Oceania	Australia	FPV_111_UVTHS_AUS_Syd_01/2017	domestic cat (Felis catus)	2017	G3	MK570665	https://www.ncbi.nlm.nih.gov/nuccore/MK570665
Oceania	Australia	FPV_117_AUS_Gunnedah_NSW_02/2017	domestic cat (Felis catus)	2017	G3	MK570666	https://www.ncbi.nlm.nih.gov/nuccore/MK570666
Oceania	Australia	FPV_118_AUS_Gunnedah_NSW_02/2017	domestic cat (Felis catus)	2017	G3	MK570667	https://www.ncbi.nlm.nih.gov/nuccore/MK570667
Oceania	Australia	FPV_124_AUS_Concord_Syd_02/2017	domestic cat (Felis catus)	2017	G3	MK570668	https://www.ncbi.nlm.nih.gov/nuccore/MK570668
Oceania	Australia	FPV_125_A_AUS_Syd_01/2017	domestic cat (Felis catus)	2017	G3	MK570669	https://www.ncbi.nlm.nih.gov/nuccore/MK570669
Oceania	Australia	FPV_126_A_AUS_Syd_01/2017	domestic cat (Felis catus)	2017	G3	MK570670	https://www.ncbi.nlm.nih.gov/nuccore/MK570670
Oceania	Australia	FPV_127_A_AUS_Syd_01/2017	domestic cat (Felis catus)	2017	G3	MK570671	https://www.ncbi.nlm.nih.gov/nuccore/MK570671
Oceania	Australia	FPV_128_A_AUS_Syd_02/2017	domestic cat (Felis catus)	2017	G3	MK570672	https://www.ncbi.nlm.nih.gov/nuccore/MK570672
Oceania	Australia	FPV_134_AUS_Croydon_Syd_04/2017	domestic cat (Felis catus)	2017	G3	MK570673	https://www.ncbi.nlm.nih.gov/nuccore/MK570673
Oceania	Australia	FPV_136_R_AUS_Syd_03/2017	domestic cat (Felis catus)	2017	G3	MK570726	https://www.ncbi.nlm.nih.gov/nuccore/MK570726
Oceania	Australia	FPV_139_R_AUS_Syd_04/2017	domestic cat (Felis catus)	2017	G3	MK570674	https://www.ncbi.nlm.nih.gov/nuccore/MK570674
Oceania	Australia	FPV_146_AUS_Bass_Hill_Syd_05/2017	domestic cat (Felis catus)	2017	G3	MK570677	https://www.ncbi.nlm.nih.gov/nuccore/MK570677
Oceania	Australia	FPV_147_AUS_Bass_Hill_Syd_04/2017	domestic cat (Felis catus)	2017	G3	MK570678	https://www.ncbi.nlm.nih.gov/nuccore/MK570678
Oceania	Australia	FPV_159_R_AUS_Syd_05/2017	domestic cat (Felis catus)	2017	G3	MK570679	https://www.ncbi.nlm.nih.gov/nuccore/MK570679
Oceania	Australia	FPV_173_AUS_Syd_04/2017	domestic cat (Felis catus)	2017	G3	MK570680	https://www.ncbi.nlm.nih.gov/nuccore/MK570680
Oceania	Australia	FPV_164_AUS_Nambour_QLD_03/2017	domestic cat (Felis catus)	2017	G3	MK570681	https://www.ncbi.nlm.nih.gov/nuccore/MK570681
Oceania	Australia	FPV_176_AUS_Haberfield_Syd_01/2017	domestic cat (Felis catus)	2017	G3	MK570682	https://www.ncbi.nlm.nih.gov/nuccore/MK570682
Oceania	Australia	FPV_181_R_AUS_Syd_04/2017	domestic cat (Felis catus)	2017	G3	MK570683	https://www.ncbi.nlm.nih.gov/nuccore/MK570683
Oceania	Australia	FPV_186_B_AUS_Syd_02/2017	domestic cat (Felis catus)	2017	G3	MK570684	https://www.ncbi.nlm.nih.gov/nuccore/MK570684
Oceania	Australia	FPV_187_B_AUS_Syd_02/2017	domestic cat (Felis catus)	2017	G3	MK570685	https://www.ncbi.nlm.nih.gov/nuccore/MK570685
Oceania	Australia	FPV_188_B_AUS_Syd_02/2017	domestic cat (Felis catus)	2017	G3	MK570686	https://www.ncbi.nlm.nih.gov/nuccore/MK570686
Oceania	Australia	FPV_189_B_AUS_Syd_02/2017	domestic cat (Felis catus)	2017	G3	MK570687	https://www.ncbi.nlm.nih.gov/nuccore/MK570687
Oceania	Australia	FPV_190_B_AUS_Syd_02/2017	domestic cat (Felis catus)	2017	G3	MK570688	https://www.ncbi.nlm.nih.gov/nuccore/MK570688
Oceania	Australia	FPV_191_B_AUS_Syd_02/2017	domestic cat (Felis catus)	2017	G3	MK570689	https://www.ncbi.nlm.nih.gov/nuccore/MK570689
Oceania	Australia	FPV_192_B_AUS_Syd_02/2017	domestic cat (Felis catus)	2017	G3	MK570690	https://www.ncbi.nlm.nih.gov/nuccore/MK570690
Oceania	Australia	FPV_201_A_AUS_Syd_02/2017	domestic cat (Felis catus)	2017	G3	MK570691	https://www.ncbi.nlm.nih.gov/nuccore/MK570691
Oceania	Australia	FPV_202_W_AUS_Syd_02/2017	domestic cat (Felis catus)	2017	G3	MK570692	https://www.ncbi.nlm.nih.gov/nuccore/MK570692
Oceania	Australia	FPV_203_W_AUS_Syd_02/2017	domestic cat (Felis catus)	2017	G3	MK570693	https://www.ncbi.nlm.nih.gov/nuccore/MK570693
Oceania	Australia	FPV_204_W-AUS_Syd_02/2017	domestic cat (Felis catus)	2017	G3	MK570694	https://www.ncbi.nlm.nih.gov/nuccore/MK570694
Oceania	Australia	FPV_234_AUS_AcaciaG_Syd_12/2017	domestic cat (Felis catus)	2017	G3	MK570705	https://www.ncbi.nlm.nih.gov/nuccore/MK570705
Oceania	Australia	FPV_253_R_AUS_Syd_10/2017	domestic cat (Felis catus)	2017	G3	MK570708	https://www.ncbi.nlm.nih.gov/nuccore/MK570708
Oceania	Australia	FPV_255_AUS_AcaciaG_Syd_12/2017	domestic cat (Felis catus)	2017	G3	MK570710	https://www.ncbi.nlm.nih.gov/nuccore/MK570710
Oceania	Australia	FPV_137_R_AUS_Granville_Syd_04/2017	domestic cat (Felis catus)	2017	G3	MK570727	https://www.ncbi.nlm.nih.gov/nuccore/MK570727
Oceania	Australia	FPV_144_R_AUS_Syd_04/2017	domestic cat (Felis catus)	2017	G3	MK570729	https://www.ncbi.nlm.nih.gov/nuccore/MK570729
Oceania	Australia	FPV_145_R_AUS_Syd_04/2017	domestic cat (Felis catus)	2017	G3	MK570730	https://www.ncbi.nlm.nih.gov/nuccore/MK570730
Oceania	Australia	FPV_148_R_AUS_Syd_04/2017	domestic cat (Felis catus)	2017	G3	MK570731	https://www.ncbi.nlm.nih.gov/nuccore/MK570731
Oceania	Australia	FPV_149_R_AUS_Syd_04/2017	domestic cat (Felis catus)	2017	G3	MK570732	https://www.ncbi.nlm.nih.gov/nuccore/MK570732
Oceania	Australia	FPV_150_R_AUS_Syd_05/2017	domestic cat (Felis catus)	2017	G3	MK570733	https://www.ncbi.nlm.nih.gov/nuccore/MK570733
Oceania	Australia	FPV_151_R_AUS_Greenacre_Syd_05/2017	domestic cat (Felis catus)	2017	G3	MK570734	https://www.ncbi.nlm.nih.gov/nuccore/MK570734
Oceania	Australia	FPV_152_R_AUS_Syd_05/2017	domestic cat (Felis catus)	2017	G3	MK570735	https://www.ncbi.nlm.nih.gov/nuccore/MK570735
Oceania	Australia	FPV_153_R_AUS_Syd_05/2017	domestic cat (Felis catus)	2017	G3	MK570736	https://www.ncbi.nlm.nih.gov/nuccore/MK570736
Oceania	Australia	FPV_158_R_AUS_Greenacre_Syd_05/2017	domestic cat (Felis catus)	2017	G3	MK570738	https://www.ncbi.nlm.nih.gov/nuccore/MK570738
Oceania	Australia	FPV_162_A_AUS_Syd_05/2017	domestic cat (Felis catus)	2017	G3	MK570741	https://www.ncbi.nlm.nih.gov/nuccore/MK570741
Oceania	Australia	FPV_165_A_AUS_Syd_05/2017	domestic cat (Felis catus)	2017	G3	MK570742	https://www.ncbi.nlm.nih.gov/nuccore/MK570742
Oceania	Australia	FPV_166_A_AUS_Syd_05/2017	domestic cat (Felis catus)	2017	G3	MK570743	https://www.ncbi.nlm.nih.gov/nuccore/MK570743
Oceania	Australia	FPV_167_A_AUS_Syd_05/2017	domestic cat (Felis catus)	2017	G3	MK570744	https://www.ncbi.nlm.nih.gov/nuccore/MK570744
Oceania	Australia	FPV_169_A_AUS_Syd_04/2017	domestic cat (Felis catus)	2017	G3	MK570745	https://www.ncbi.nlm.nih.gov/nuccore/MK570745
Oceania	Australia	FPV_172_A_AUS_Syd_04/2017	domestic cat (Felis catus)	2017	G3	MK570746	https://www.ncbi.nlm.nih.gov/nuccore/MK570746
Oceania	Australia	FPV_174_A_AUS_Syd_04/2017	domestic cat (Felis catus)	2017	G3	MK570747	https://www.ncbi.nlm.nih.gov/nuccore/MK570747
Oceania	Australia	FPV_175_A_AUS_Syd_04/2017	domestic cat (Felis catus)	2017	G3	MK570748	https://www.ncbi.nlm.nih.gov/nuccore/MK570748
Oceania	Australia	FPV-AUS-1	domestic cat (Felis catus)	2017	G3	MZ742163	https://www.ncbi.nlm.nih.gov/nuccore/MZ742163
Oceania	Australia	FPV-AUS-2	domestic cat (Felis catus)	2017	G3	MZ742164	https://www.ncbi.nlm.nih.gov/nuccore/MZ742164
Oceania	Australia	FPV-AUS-3	domestic cat (Felis catus)	2017	G3	MZ742165	https://www.ncbi.nlm.nih.gov/nuccore/MZ742165
Oceania	Australia	FPV-AUS-4	domestic cat (Felis catus)	2017	G3	MZ742166	https://www.ncbi.nlm.nih.gov/nuccore/MZ742166
Oceania	Australia	FPV-AUS-5	domestic cat (Felis catus)	2017	G3	MZ742167	https://www.ncbi.nlm.nih.gov/nuccore/MZ742167
Oceania	Australia	FPV-AUS-6	domestic cat (Felis catus)	2017	G3	MZ742168	https://www.ncbi.nlm.nih.gov/nuccore/MZ742168
Oceania	Australia	FPV-AUS-7	domestic cat (Felis catus)	2017	G3	MZ742169	https://www.ncbi.nlm.nih.gov/nuccore/MZ742169
Oceania	Australia	FPV-AUS-8	domestic cat (Felis catus)	2017	G3	MZ742170	https://www.ncbi.nlm.nih.gov/nuccore/MZ742170
Oceania	Australia	FPV-AUS-9	domestic cat (Felis catus)	2017	G3	MZ742171	https://www.ncbi.nlm.nih.gov/nuccore/MZ742171
Oceania	Australia	FPV-AUS-10	domestic cat (Felis catus)	2017	G3	MZ742172	https://www.ncbi.nlm.nih.gov/nuccore/MZ742172
Oceania	Australia	FPV-AUS-11	domestic cat (Felis catus)	2017	G3	MZ742173	https://www.ncbi.nlm.nih.gov/nuccore/MZ742173
Oceania	Australia	FPV-AUS-12	domestic cat (Felis catus)	2017	G3	MZ742174	https://www.ncbi.nlm.nih.gov/nuccore/MZ742174
Oceania	Australia	FPV-AUS-13	domestic cat (Felis catus)	2017	G3	MZ742175	https://www.ncbi.nlm.nih.gov/nuccore/MZ742175
Oceania	Australia	FPV-AUS-14	domestic cat (Felis catus)	2017	G3	MZ742176	https://www.ncbi.nlm.nih.gov/nuccore/MZ742176
Oceania	Australia	FPV-AUS-15	domestic cat (Felis catus)	2017	G3	MZ742177	https://www.ncbi.nlm.nih.gov/nuccore/MZ742177
Oceania	Australia	FPV-AUS-16	domestic cat (Felis catus)	2017	G3	MZ742178	https://www.ncbi.nlm.nih.gov/nuccore/MZ742178
Oceania	Australia	FPV-AUS-17	domestic cat (Felis catus)	2017	G3	MZ742179	https://www.ncbi.nlm.nih.gov/nuccore/MZ742179
Oceania	Australia	FPV-AUS-18	domestic cat (Felis catus)	2017	G3	MZ742180	https://www.ncbi.nlm.nih.gov/nuccore/MZ742180
Oceania	Australia	FPV_205_LDH_AUS_Melb_09/2017	domestic cat (Felis catus)	2017	G2	MK570695	https://www.ncbi.nlm.nih.gov/nuccore/MK570695
Oceania	Australia	FPV_254_AUS_AcaciaG_Syd_12/2017	domestic cat (Felis catus)	2017	G2	MK570709	https://www.ncbi.nlm.nih.gov/nuccore/MK570709
Oceania	Australia	FPV_154_R_AUS_Fairfield_Syd_05/2017	domestic cat (Felis catus)	2017	G2	MK570737	https://www.ncbi.nlm.nih.gov/nuccore/MK570737
Oceania	Australia	FPV_278_AUS_Kilarneyvale_Syn_03/2018	domestic cat (Felis catus)	2018	G3	MK570675	https://www.ncbi.nlm.nih.gov/nuccore/MK570675
Oceania	Australia	FPV_251_AUS_Melb_Vic_2/2018	domestic cat (Felis catus)	2018	G3	MK570706	https://www.ncbi.nlm.nih.gov/nuccore/MK570706
Oceania	Australia	FPV_256_AUS_Wyong_NSW_02/2018	domestic cat (Felis catus)	2018	G3	MK570711	https://www.ncbi.nlm.nih.gov/nuccore/MK570711
Oceania	Australia	FPV_257_AUS_Tuggerah_NSW_02/2018	domestic cat (Felis catus)	2018	G3	MK570712	https://www.ncbi.nlm.nih.gov/nuccore/MK570712
Oceania	Australia	FPV_258_AUS_Tuggerah_NSW_02/2018	domestic cat (Felis catus)	2018	G3	MK570713	https://www.ncbi.nlm.nih.gov/nuccore/MK570713
Oceania	Australia	FPV_331_AUS_Canberra_ACT_04/2018	domestic cat (Felis catus)	2018	G2	MK570676	https://www.ncbi.nlm.nih.gov/nuccore/MK570676
Oceania	Australia	FPV_250_R_AUS_Melb_Vic_2/2018	domestic cat (Felis catus)	2018	G2	MK570707	https://www.ncbi.nlm.nih.gov/nuccore/MK570707
Oceania	Australia	FPV_259_AUS_Tuggerah_NSW_02/2018	domestic cat (Felis catus)	2018	G2	MK570714	https://www.ncbi.nlm.nih.gov/nuccore/MK570714
Oceania	Australia	FPV_260_R_AUS_Melb_Vic_02/18	domestic cat (Felis catus)	2018	G2	MK570715	https://www.ncbi.nlm.nih.gov/nuccore/MK570715
Oceania	Australia	Roseworthy/SA/5371/20	domestic dog (Canis lupus familiaris)	2019	G2	MZ362883	https://www.ncbi.nlm.nih.gov/nuccore/MZ362883
Oceania	New Zealand	FPV_216_NZ_06/2017	domestic cat (Felis catus)	2017	G2	MK570696	https://www.ncbi.nlm.nih.gov/nuccore/MK570696
Oceania	New Zealand	FPV_217_NZ_06/2017	domestic cat (Felis catus)	2017	G2	MK570697	https://www.ncbi.nlm.nih.gov/nuccore/MK570697
Oceania	New Zealand	FPV_218_NZ_05/2017	domestic cat (Felis catus)	2017	G2	MK570698	https://www.ncbi.nlm.nih.gov/nuccore/MK570698
Oceania	New Zealand	FPV_219_NZ_05/2017	domestic cat (Felis catus)	2017	G2	MK570699	https://www.ncbi.nlm.nih.gov/nuccore/MK570699
Oceania	New Zealand	FPV_220_NZ_05/2017	domestic cat (Felis catus)	2017	G2	MK570700	https://www.ncbi.nlm.nih.gov/nuccore/MK570700
Oceania	New Zealand	FPV_221_NZ_05/2017	domestic cat (Felis catus)	2017	G2	MK570701	https://www.ncbi.nlm.nih.gov/nuccore/MK570701
Oceania	New Zealand	FPV_222_NZ_05/2017	domestic cat (Felis catus)	2017	G2	MK570702	https://www.ncbi.nlm.nih.gov/nuccore/MK570702
Oceania	New Zealand	FPV_223_NZ_06/2017	domestic cat (Felis catus)	2017	G2	MK570703	https://www.ncbi.nlm.nih.gov/nuccore/MK570703
Oceania	New Zealand	FPV_224_NZ_06/2017	domestic cat (Felis catus)	2017	G2	MK570704	https://www.ncbi.nlm.nih.gov/nuccore/MK570704
South America	Argentina	ARG04	domestic cat (Felis catus)	2007	G1	EU018142	https://www.ncbi.nlm.nih.gov/nuccore/EU018142
South America	Argentina	ARG03	domestic cat (Felis catus)	2007	G1	EU018143	https://www.ncbi.nlm.nih.gov/nuccore/EU018143
South America	Argentina	ARG02	domestic cat (Felis catus)	2007	G1	EU018144	https://www.ncbi.nlm.nih.gov/nuccore/EU018144
South America	Argentina	ARG01	domestic cat (Felis catus)	2007	G1	EU018145	https://www.ncbi.nlm.nih.gov/nuccore/EU018145
South America	Argentina	FPV_ARG05	domestic cat (Felis catus)	2007	G1	FJ440711	https://www.ncbi.nlm.nih.gov/nuccore/FJ440711
South America	Argentina	FPV_ARG06	domestic cat (Felis catus)	2007	G1	FJ440712	https://www.ncbi.nlm.nih.gov/nuccore/FJ440712
South America	Argentina	FPV_ARG07	domestic cat (Felis catus)	2007	G1	FJ440713	https://www.ncbi.nlm.nih.gov/nuccore/FJ440713
South America	Argentina	FPV_ARG08	domestic cat (Felis catus)	2007	G1	FJ440714	https://www.ncbi.nlm.nih.gov/nuccore/FJ440714
South America	Argentina	FPV_9_AR	domestic cat (Felis catus)	2009	G1	OR528756	https://www.ncbi.nlm.nih.gov/nuccore/OR528756.1
South America	Brazil	UFU/USP15	domestic cat (Felis catus)	2021	G2	OQ615261	https://www.ncbi.nlm.nih.gov/nuccore/OQ615261
South America	Brazil	UFU/USP16	domestic cat (Felis catus)	2021	G2	OQ615262	https://www.ncbi.nlm.nih.gov/nuccore/OQ615262
South America	Brazil	UFU/USP17	domestic cat (Felis catus)	2021	G2	OQ615263	https://www.ncbi.nlm.nih.gov/nuccore/OQ615263
		Purevax®	vaccine strain		G2	EU498680	https://www.ncbi.nlm.nih.gov/nuccore/EU498680
		Felocell®	vaccine strain		G2	EU498681	https://www.ncbi.nlm.nih.gov/nuccore/EU498681
		Nobivac®	vaccine strain		G2	OQ615264	https://www.ncbi.nlm.nih.gov/nuccore/2593361814
		Feligen® RCP	vaccine strain		G2	ON605652	https://www.ncbi.nlm.nih.gov/nuccore/ON605652
		PLI-IV	vaccine strain		G2	D88287	https://www.ncbi.nlm.nih.gov/nuccore/D88287
		FPV-Carlson	vaccine strain		G2	M10824	https://www.ncbi.nlm.nih.gov/nuccore/M10824
		Phillips Roxane (FPV-a)	vaccine strain		G2	M24002	https://www.ncbi.nlm.nih.gov/nuccore/M24002
